# Supplementary material for: Genome-Wide Network of lncRNA–mRNA During Ovine Oocyte Development From Germinal Vesicle to Metaphase II in vitro
Source: Front Physiol. 2020 Aug 18;11:1019. doi: 10.3389/fphys.2020.01019 (PMC7461901; doi:10.3389/fphys.2020.01019)
Supplement: TABLE S1 — Results of differential expression analysis of lncRNAs. [file Table_1.XLSX]

## Sheet: Sheet1
lnc	rna	r	pvalue	mouse	name	description
MSTRG.1318	ENSOARG00000026392	-0.924404	0.00835603	None	ENSOARG00000026392	None
MSTRG.1318	ENSOARG00000011747	-0.925632	0.00809025	Cfap157	CFAP157	cilia and flagella associated protein 157 [Source:HGNC Symbol;Acc:HGNC:27843]
MSTRG.1318	ENSOARG00000015463	0.977642	0.000744207	None	ENSOARG00000015463	None
MSTRG.1318	ENSOARG00000006941	0.926952	0.00780903	None	C17orf67	chromosome 17 open reading frame 67 [Source:HGNC Symbol;Acc:HGNC:27900]
MSTRG.1318	ENSOARG00000012194	0.946011	0.00429352	Glyatl3	GLYATL3	glycine-N-acyltransferase like 3 [Source:HGNC Symbol;Acc:HGNC:21349]
MSTRG.1318	ENSOARG00000025478	-0.920992	0.00911679	None	ENSOARG00000025478	None
MSTRG.1318	ENSOARG00000020462	0.973327	0.00105772	Il1rap	IL1RAP	interleukin 1 receptor accessory protein [Source:HGNC Symbol;Acc:HGNC:5995]
MSTRG.1318	ENSOARG00000000946	-0.941746	0.00499142	Gtpbp6	GTPBP6	GTP binding protein 6 (putative) [Source:HGNC Symbol;Acc:HGNC:30189]
MSTRG.1318	ENSOARG00000016141	0.939442	0.00538979	None	C7orf57	chromosome 7 open reading frame 57 [Source:HGNC Symbol;Acc:HGNC:22247]
MSTRG.1318	ENSOARG00000005209	0.971082	0.00124227	Sdc4	SDC4	syndecan 4 [Source:HGNC Symbol;Acc:HGNC:10661]
MSTRG.1318	ENSOARG00000014664	0.962024	0.00213588	Ctsh	CTSH	cathepsin H [Source:HGNC Symbol;Acc:HGNC:2535]
MSTRG.1318	ENSOARG00000018788	-0.946162	0.0042698	Tepsin	TEPSIN	TEPSIN adaptor related protein complex 4 accessory protein [Source:HGNC Symbol;Acc:HGNC:26458]
MSTRG.1318	ENSOARG00000020344	0.94686	0.00416079	None	ENSOARG00000020344	None
MSTRG.1318	ENSOARG00000019985	0.952583	0.00331921	Dennd2c	DENND2C	DENN domain containing 2C [Source:HGNC Symbol;Acc:HGNC:24748]
MSTRG.1318	ENSOARG00000009492	0.934604	0.0062751	Coq10a	COQ10A	coenzyme Q10A [Source:HGNC Symbol;Acc:HGNC:26515]
MSTRG.1318	ENSOARG00000016282	-0.972674	0.00110985	None	ENSOARG00000016282	None
MSTRG.1318	ENSOARG00000014036	0.950742	0.00357973	Gucd1	GUCD1	guanylyl cyclase domain containing 1 [Source:HGNC Symbol;Acc:HGNC:14237]
MSTRG.1318	ENSOARG00000009658	0.930465	0.00708452	Asb7	ASB7	ankyrin repeat and SOCS box containing 7 [Source:HGNC Symbol;Acc:HGNC:17182]
MSTRG.1318	ENSOARG00000001963	-0.952526	0.00332712	None	ENSOARG00000001963	None
MSTRG.1318	ENSOARG00000026299	0.942906	0.00479651	None	ENSOARG00000026299	None
MSTRG.1318	ENSOARG00000003772	0.981789	0.000494467	None	ENSOARG00000003772	None
MSTRG.1318	ENSOARG00000014249	0.975783	0.00087257	None	ENSOARG00000014249	None
MSTRG.1318	ENSOARG00000011925	-0.957021	0.00273114	None	NIBAN2	niban apoptosis regulator 2 [Source:HGNC Symbol;Acc:HGNC:25282]
MSTRG.1318	ENSOARG00000014471	0.982785	0.000441971	None	ENSOARG00000014471	None
MSTRG.1318	ENSOARG00000025138	-0.921716	0.00895273	None	ENSOARG00000025138	None
MSTRG.1318	ENSOARG00000020355	0.949841	0.00371085	Cep19	CEP19	centrosomal protein 19 [Source:HGNC Symbol;Acc:HGNC:28209]
MSTRG.1318	ENSOARG00000006664	0.93144	0.00688967	Litaf	LITAF	lipopolysaccharide induced TNF factor [Source:HGNC Symbol;Acc:HGNC:16841]
MSTRG.1318	ENSOARG00000020731	0.979139	0.000648252	None	ENSOARG00000020731	None
MSTRG.1318	ENSOARG00000002528	-0.941402	0.0050499	Ttyh1	TTYH1	tweety family member 1 [Source:HGNC Symbol;Acc:HGNC:13476]
MSTRG.1318	ENSOARG00000006028	-0.9525	0.00333076	None	ENSOARG00000006028	None
MSTRG.1318	ENSOARG00000023927	-0.937405	0.00575461	None	ENSOARG00000023927	None
MSTRG.1318	ENSOARG00000012609	0.918478	0.00969787	None	ENSOARG00000012609	retinol dehydrogenase 12 [Source:NCBI gene;Acc:101116640]
MSTRG.1318	ENSOARG00000018656	-0.950634	0.00359539	None	ENSOARG00000018656	None
MSTRG.17927	ENSOARG00000000245	0.976066	0.000852368	None	ENSOARG00000000245	None
MSTRG.17927	ENSOARG00000004289	0.958343	0.00256685	Tas1r3	TAS1R3	taste 1 receptor member 3 [Source:HGNC Symbol;Acc:HGNC:15661]
MSTRG.17927	ENSOARG00000017272	0.948032	0.00398084	Krt17	KRT17	keratin 17 [Source:HGNC Symbol;Acc:HGNC:6427]
MSTRG.17927	ENSOARG00000000361	0.932952	0.00659236	None	ENSOARG00000000361	None
MSTRG.17927	ENSOARG00000005934	0.934512	0.00629266	None	ENSOARG00000005934	None
MSTRG.17927	ENSOARG00000008753	0.923455	0.0085645	None	ENSOARG00000008753	None
MSTRG.17927	ENSOARG00000021125	-0.956805	0.00275842	Dhrs7	DHRS7	dehydrogenase/reductase 7 [Source:HGNC Symbol;Acc:HGNC:21524]
MSTRG.17927	ENSOARG00000019966	-0.944101	0.00459978	None	ENSOARG00000019966	None
MSTRG.17927	ENSOARG00000011769	0.931074	0.00696247	Pyroxd2	PYROXD2	pyridine nucleotide-disulphide oxidoreductase domain 2 [Source:HGNC Symbol;Acc:HGNC:23517]
MSTRG.17927	ENSOARG00000020431	-0.932459	0.00668862	None	ENSOARG00000020431	None
MSTRG.17927	ENSOARG00000005438	0.955663	0.00290511	Obscn	OBSCN	obscurin, cytoskeletal calmodulin and titin-interacting RhoGEF [Source:HGNC Symbol;Acc:HGNC:15719]
MSTRG.17927	ENSOARG00000009333	0.951866	0.00341957	Plin5	PLIN5	perilipin 5 [Source:NCBI gene;Acc:100135434]
MSTRG.17927	ENSOARG00000002564	0.962903	0.00203876	None	ENSOARG00000002564	None
MSTRG.17927	ENSOARG00000011747	0.978417	0.000693701	Cfap157	CFAP157	cilia and flagella associated protein 157 [Source:HGNC Symbol;Acc:HGNC:27843]
MSTRG.17927	ENSOARG00000007775	0.935676	0.00607333	Aqp1	AQP1	aquaporin 1 (Colton blood group) [Source:NCBI gene;Acc:442999]
MSTRG.17927	ENSOARG00000002719	0.968801	0.00144489	Tex38	TEX38	testis expressed 38 [Source:HGNC Symbol;Acc:HGNC:29589]
MSTRG.17927	ENSOARG00000004838	0.968889	0.0014368	Nipsnap1	NIPSNAP1	nipsnap homolog 1 [Source:HGNC Symbol;Acc:HGNC:7827]
MSTRG.17927	ENSOARG00000026585	0.935415	0.00612217	None	ENSOARG00000026585	None
MSTRG.17927	ENSOARG00000009796	0.936282	0.00596065	Klc3	KLC3	kinesin light chain 3 [Source:HGNC Symbol;Acc:HGNC:20717]
MSTRG.17927	ENSOARG00000012559	0.923963	0.00845257	Fam131c	FAM131C	family with sequence similarity 131 member C [Source:HGNC Symbol;Acc:HGNC:26717]
MSTRG.17927	ENSOARG00000006941	-0.976658	0.000810934	None	C17orf67	chromosome 17 open reading frame 67 [Source:HGNC Symbol;Acc:HGNC:27900]
MSTRG.17927	ENSOARG00000007008	0.95773	0.00264234	Abhd15	ABHD15	abhydrolase domain containing 15 [Source:HGNC Symbol;Acc:HGNC:26971]
MSTRG.17927	ENSOARG00000017451	0.932582	0.0066645	None	ENSOARG00000017451	GDP-D-glucose phosphorylase 1 [Source:NCBI gene;Acc:101105361]
MSTRG.17927	ENSOARG00000002310	0.983505	0.000405861	None	ENSOARG00000002310	None
MSTRG.17927	ENSOARG00000019864	0.919245	0.00951869	Miox	MIOX	myo-inositol oxygenase [Source:HGNC Symbol;Acc:HGNC:14522]
MSTRG.17927	ENSOARG00000013101	0.96868	0.00145609	None	ENSOARG00000013101	None
MSTRG.17927	ENSOARG00000010648	0.931369	0.00690373	Gng8	GNG8	G protein subunit gamma 8 [Source:HGNC Symbol;Acc:HGNC:19664]
MSTRG.17927	ENSOARG00000008629	0.940323	0.00523568	Plin3	PLIN3	perilipin 3 [Source:HGNC Symbol;Acc:HGNC:16893]
MSTRG.17927	ENSOARG00000015387	0.970186	0.00132004	Gsc	GSC	goosecoid homeobox [Source:HGNC Symbol;Acc:HGNC:4612]
MSTRG.17927	ENSOARG00000025478	0.958885	0.0025009	None	ENSOARG00000025478	None
MSTRG.17927	ENSOARG00000005417	0.967471	0.00157004	None	ENSOARG00000005417	None
MSTRG.17927	ENSOARG00000000196	0.94404	0.00460965	Naprt	NAPRT	nicotinate phosphoribosyltransferase [Source:HGNC Symbol;Acc:HGNC:30450]
MSTRG.17927	ENSOARG00000000813	0.923878	0.00847124	None	ENSOARG00000000813	None
MSTRG.17927	ENSOARG00000001804	0.946717	0.00418292	None	ENSOARG00000001804	None
MSTRG.17927	ENSOARG00000019246	0.922924	0.00868215	Pnpla3	PNPLA3	patatin like phospholipase domain containing 3 [Source:HGNC Symbol;Acc:HGNC:18590]
MSTRG.17927	ENSOARG00000016141	-0.955636	0.00290859	None	C7orf57	chromosome 7 open reading frame 57 [Source:HGNC Symbol;Acc:HGNC:22247]
MSTRG.17927	ENSOARG00000005209	-0.94736	0.00408358	Sdc4	SDC4	syndecan 4 [Source:HGNC Symbol;Acc:HGNC:10661]
MSTRG.17927	ENSOARG00000014219	0.952726	0.00329947	Klk15	KLK15	kallikrein related peptidase 15 [Source:HGNC Symbol;Acc:HGNC:20453]
MSTRG.17927	ENSOARG00000012078	0.942755	0.00482177	Reep6	REEP6	receptor accessory protein 6 [Source:HGNC Symbol;Acc:HGNC:30078]
MSTRG.17927	ENSOARG00000018788	0.943165	0.00475358	Tepsin	TEPSIN	TEPSIN adaptor related protein complex 4 accessory protein [Source:HGNC Symbol;Acc:HGNC:26458]
MSTRG.17927	ENSOARG00000000208	-0.950242	0.0036522	None	ENSOARG00000000208	claudin 11 [Source:NCBI gene;Acc:101113649]
MSTRG.17927	ENSOARG00000018615	-0.969336	0.00139603	None	SAMD9	sterile alpha motif domain containing 9 [Source:HGNC Symbol;Acc:HGNC:1348]
MSTRG.17927	ENSOARG00000006462	0.929222	0.00733705	Map3k10	MAP3K10	mitogen-activated protein kinase kinase kinase 10 [Source:HGNC Symbol;Acc:HGNC:6849]
MSTRG.17927	ENSOARG00000024490	0.965925	0.0017219	Gm23927	U3	Small nucleolar RNA U3 [Source:RFAM;Acc:RF00012]
MSTRG.17927	ENSOARG00000017326	0.984106	0.000376944	None	C20orf85	chromosome 20 open reading frame 85 [Source:HGNC Symbol;Acc:HGNC:16216]
MSTRG.17927	ENSOARG00000017545	-0.962724	0.00205833	None	ENSOARG00000017545	None
MSTRG.17927	ENSOARG00000019985	-0.952016	0.00339841	Dennd2c	DENND2C	DENN domain containing 2C [Source:HGNC Symbol;Acc:HGNC:24748]
MSTRG.17927	ENSOARG00000005164	0.943422	0.004711	Hcst	HCST	hematopoietic cell signal transducer [Source:HGNC Symbol;Acc:HGNC:16977]
MSTRG.17927	ENSOARG00000011055	0.933428	0.0065003	Padi1	PADI1	peptidyl arginine deiminase 1 [Source:HGNC Symbol;Acc:HGNC:18367]
MSTRG.17927	ENSOARG00000020006	-0.956463	0.00280189	Abcd2	ABCD2	ATP binding cassette subfamily D member 2 [Source:HGNC Symbol;Acc:HGNC:66]
MSTRG.17927	ENSOARG00000003345	0.944374	0.00455527	Gbx1	GBX1	gastrulation brain homeobox 1 [Source:HGNC Symbol;Acc:HGNC:4185]
MSTRG.17927	ENSOARG00000012268	0.972706	0.00110725	Otor	OTOR	otoraplin [Source:HGNC Symbol;Acc:HGNC:8517]
MSTRG.17927	ENSOARG00000006228	0.943796	0.00464953	None	ENSOARG00000006228	None
MSTRG.17927	ENSOARG00000003024	0.948139	0.00396458	Tssc4	TSSC4	tumor suppressing subtransferable candidate 4 [Source:HGNC Symbol;Acc:HGNC:12386]
MSTRG.17927	ENSOARG00000015779	0.925457	0.00812799	None	ENSOARG00000015779	None
MSTRG.17927	ENSOARG00000000248	0.920438	0.00924333	Slc6a6	SLC6A6	solute carrier family 6 member 6 [Source:HGNC Symbol;Acc:HGNC:11052]
MSTRG.17927	ENSOARG00000001228	-0.940294	0.00524071	Sh3bgrl	SH3BGRL	SH3 domain binding glutamate rich protein like [Source:HGNC Symbol;Acc:HGNC:10823]
MSTRG.17927	ENSOARG00000011257	0.962103	0.00212704	Fam92b	FAM92B	family with sequence similarity 92 member B [Source:HGNC Symbol;Acc:HGNC:24781]
MSTRG.17927	ENSOARG00000003772	-0.931532	0.00687136	None	ENSOARG00000003772	None
MSTRG.17927	ENSOARG00000025912	0.947506	0.00406114	None	ENSOARG00000025912	None
MSTRG.17927	ENSOARG00000000834	0.983856	0.000388819	Edar	EDAR	ectodysplasin A receptor [Source:HGNC Symbol;Acc:HGNC:2895]
MSTRG.17927	ENSOARG00000014249	-0.924759	0.00827873	None	ENSOARG00000014249	None
MSTRG.17927	ENSOARG00000025293	0.937953	0.00565531	None	ENSOARG00000025293	None
MSTRG.17927	ENSOARG00000013562	0.917522	0.00992345	Scube2	SCUBE2	signal peptide, CUB domain and EGF like domain containing 2 [Source:HGNC Symbol;Acc:HGNC:30425]
MSTRG.17927	ENSOARG00000020531	-0.926095	0.00799112	Pik3c2g	PIK3C2G	phosphatidylinositol-4-phosphate 3-kinase catalytic subunit type 2 gamma [Source:HGNC Symbol;Acc:HGNC:8973]
MSTRG.17927	ENSOARG00000011925	0.944193	0.00458471	None	NIBAN2	niban apoptosis regulator 2 [Source:HGNC Symbol;Acc:HGNC:25282]
MSTRG.17927	ENSOARG00000017468	0.964587	0.00185888	Ephx1	EPHX1	epoxide hydrolase 1 [Source:HGNC Symbol;Acc:HGNC:3401]
MSTRG.17927	ENSOARG00000018605	0.955508	0.00292528	None	ENSOARG00000018605	None
MSTRG.17927	ENSOARG00000026431	0.925556	0.00810661	None	ENSOARG00000026431	None
MSTRG.17927	ENSOARG00000001915	0.976835	0.000798738	None	ENSOARG00000001915	None
MSTRG.17927	ENSOARG00000024966	0.991891	9.84e-05	Gm23928	U1	U1 spliceosomal RNA [Source:RFAM;Acc:RF00003]
MSTRG.17927	ENSOARG00000008890	0.931784	0.00682147	Ring1	RING1	ring finger protein 1 [Source:HGNC Symbol;Acc:HGNC:10018]
MSTRG.17927	ENSOARG00000025138	0.958913	0.00249752	None	ENSOARG00000025138	None
MSTRG.17927	ENSOARG00000009038	-0.957743	0.00264074	None	C14orf28	chromosome 14 open reading frame 28 [Source:HGNC Symbol;Acc:HGNC:19834]
MSTRG.17927	ENSOARG00000006172	-0.99057	0.000132978	None	ENSOARG00000006172	None
MSTRG.17927	ENSOARG00000013290	0.977002	0.000787287	Wdr38	WDR38	WD repeat domain 38 [Source:HGNC Symbol;Acc:HGNC:23745]
MSTRG.17927	ENSOARG00000013395	0.925915	0.00802956	None	ENSOARG00000013395	None
MSTRG.17927	ENSOARG00000002411	0.950082	0.00367545	None	ENSOARG00000002411	None
MSTRG.17927	ENSOARG00000018809	-0.932281	0.0067236	Cd44	CD44	CD44 molecule (Indian blood group) [Source:HGNC Symbol;Acc:HGNC:1681]
MSTRG.17927	ENSOARG00000014161	-0.970496	0.00129291	None	ENSOARG00000014161	HIG1 domain family member 1A, mitochondrial [Source:NCBI gene;Acc:101118736]
MSTRG.17927	ENSOARG00000002284	0.971016	0.00124796	Lrrc41	LRRC41	leucine rich repeat containing 41 [Source:HGNC Symbol;Acc:HGNC:16917]
MSTRG.17927	ENSOARG00000011221	0.949064	0.00382568	Nxn	NXN	nucleoredoxin [Source:HGNC Symbol;Acc:HGNC:18008]
MSTRG.17927	ENSOARG00000002449	0.922916	0.00868382	Sp5	SP5	Sp5 transcription factor [Source:HGNC Symbol;Acc:HGNC:14529]
MSTRG.17927	ENSOARG00000015833	0.968833	0.00144195	None	TP73	tumor protein p73 [Source:HGNC Symbol;Acc:HGNC:12003]
MSTRG.17927	ENSOARG00000011751	0.949935	0.00369705	Slc6a12	SLC6A12	solute carrier family 6 member 12 [Source:HGNC Symbol;Acc:HGNC:11045]
MSTRG.17927	ENSOARG00000017646	0.958892	0.00250012	Ccdc63	CCDC63	coiled-coil domain containing 63 [Source:HGNC Symbol;Acc:HGNC:26669]
MSTRG.17927	ENSOARG00000014413	0.976529	0.000819849	None	ENSOARG00000014413	interferon alpha-inducible protein 27-like protein 1 [Source:NCBI gene;Acc:101117112]
MSTRG.17927	ENSOARG00000011788	0.944979	0.00445769	Kcnj14	KCNJ14	potassium voltage-gated channel subfamily J member 14 [Source:HGNC Symbol;Acc:HGNC:6260]
MSTRG.17927	ENSOARG00000001911	0.945151	0.00443006	Ccdc17	CCDC17	coiled-coil domain containing 17 [Source:HGNC Symbol;Acc:HGNC:26574]
MSTRG.17927	ENSOARG00000007313	0.976145	0.000846777	Gmip	GMIP	GEM interacting protein [Source:HGNC Symbol;Acc:HGNC:24852]
MSTRG.17927	ENSOARG00000020497	0.979269	0.000640201	None	FAM183A	family with sequence similarity 183 member A [Source:HGNC Symbol;Acc:HGNC:34347]
MSTRG.17927	ENSOARG00000021758	0.936843	0.00585722	None	ENSOARG00000021758	None
MSTRG.17927	ENSOARG00000014215	0.938794	0.00550463	None	C3orf62	chromosome 3 open reading frame 62 [Source:HGNC Symbol;Acc:HGNC:24771]
MSTRG.17927	ENSOARG00000017704	0.942171	0.00491957	Notch4	NOTCH4	notch receptor 4 [Source:HGNC Symbol;Acc:HGNC:7884]
MSTRG.17927	ENSOARG00000010393	0.980098	0.00059022	Mypop	MYPOP	Myb related transcription factor, partner of profilin [Source:HGNC Symbol;Acc:HGNC:20178]
MSTRG.17927	ENSOARG00000018118	-0.993158	7.01e-05	Ociad2	OCIAD2	OCIA domain containing 2 [Source:HGNC Symbol;Acc:HGNC:28685]
MSTRG.17927	ENSOARG00000000409	0.960791	0.00227583	Ccdc51	CCDC51	coiled-coil domain containing 51 [Source:HGNC Symbol;Acc:HGNC:25714]
MSTRG.17927	ENSOARG00000013325	0.918459	0.00970243	None	ENSOARG00000013325	None
MSTRG.17927	ENSOARG00000004823	0.945546	0.00436707	None	ENSOARG00000004823	dermokine [Source:NCBI gene;Acc:101117186]
MSTRG.17927	ENSOARG00000015923	0.977455	0.000756685	Chdh	CHDH	choline dehydrogenase [Source:HGNC Symbol;Acc:HGNC:24288]
MSTRG.17927	ENSOARG00000010244	0.929105	0.00736089	Grin3b	GRIN3B	glutamate ionotropic receptor NMDA type subunit 3B [Source:HGNC Symbol;Acc:HGNC:16768]
MSTRG.17927	ENSOARG00000002528	0.922424	0.00879362	Ttyh1	TTYH1	tweety family member 1 [Source:HGNC Symbol;Acc:HGNC:13476]
MSTRG.17927	ENSOARG00000006028	0.954563	0.00304984	None	ENSOARG00000006028	None
MSTRG.17927	ENSOARG00000017242	0.983102	0.000425877	Acvrl1	ACVRL1	activin A receptor like type 1 [Source:HGNC Symbol;Acc:HGNC:175]
MSTRG.17927	ENSOARG00000002436	-0.931948	0.00678899	None	ENSOARG00000002436	None
MSTRG.17927	ENSOARG00000023927	0.958433	0.00255579	None	ENSOARG00000023927	None
MSTRG.17927	ENSOARG00000025687	0.984393	0.000363447	None	ENSOARG00000025687	None
MSTRG.17927	ENSOARG00000016438	0.958168	0.00258828	Eme2	EME2	essential meiotic structure-specific endonuclease subunit 2 [Source:HGNC Symbol;Acc:HGNC:27289]
MSTRG.17927	ENSOARG00000015360	0.993732	5.88e-05	Scrg1	SCRG1	stimulator of chondrogenesis 1 [Source:HGNC Symbol;Acc:HGNC:17036]
MSTRG.17927	ENSOARG00000002857	0.924653	0.00830177	None	ENSOARG00000002857	None
MSTRG.17927	ENSOARG00000010844	0.968826	0.00144259	Vars2	VARS2	valyl-tRNA synthetase 2, mitochondrial [Source:HGNC Symbol;Acc:HGNC:21642]
MSTRG.17927	ENSOARG00000008959	0.932861	0.00661005	Slit1	SLIT1	slit guidance ligand 1 [Source:HGNC Symbol;Acc:HGNC:11085]
MSTRG.17927	ENSOARG00000002688	0.984615	0.000353231	Ank1	ANK1	ankyrin 1 [Source:HGNC Symbol;Acc:HGNC:492]
MSTRG.17927	ENSOARG00000011761	0.973707	0.00102786	Naaladl1	NAALADL1	N-acetylated alpha-linked acidic dipeptidase like 1 [Source:HGNC Symbol;Acc:HGNC:23536]
MSTRG.17927	ENSOARG00000020733	0.93908	0.00545379	Mtmr11	MTMR11	myotubularin related protein 11 [Source:HGNC Symbol;Acc:HGNC:24307]
MSTRG.17927	ENSOARG00000018656	0.92568	0.00808002	None	ENSOARG00000018656	None
MSTRG.17927	ENSOARG00000010281	0.951465	0.00347626	Dmpk	DMPK	DM1 protein kinase [Source:HGNC Symbol;Acc:HGNC:2933]
MSTRG.17927	ENSOARG00000020831	0.991821	0.00010006	Gprc5d	GPRC5D	G protein-coupled receptor class C group 5 member D [Source:HGNC Symbol;Acc:HGNC:13310]
MSTRG.17927	ENSOARG00000019889	0.97641	0.000828148	None	ENSOARG00000019889	None
MSTRG.17927	ENSOARG00000016553	0.946125	0.00427562	Poll	POLL	DNA polymerase lambda [Source:HGNC Symbol;Acc:HGNC:9184]
MSTRG.2886	ENSOARG00000020370	0.93384	0.00642084	Ltk	LTK	leukocyte receptor tyrosine kinase [Source:HGNC Symbol;Acc:HGNC:6721]
MSTRG.2886	ENSOARG00000001361	0.980732	0.000553321	None	ENSOARG00000001361	None
MSTRG.2886	ENSOARG00000005646	0.928894	0.00740437	Glyctk	GLYCTK	glycerate kinase [Source:HGNC Symbol;Acc:HGNC:24247]
MSTRG.2886	ENSOARG00000006809	0.965827	0.00173173	None	ENSOARG00000006809	None
MSTRG.2886	ENSOARG00000005934	0.968098	0.00151033	None	ENSOARG00000005934	None
MSTRG.2886	ENSOARG00000026076	0.984866	0.000341832	None	ENSOARG00000026076	None
MSTRG.2886	ENSOARG00000019966	-0.947041	0.00413267	None	ENSOARG00000019966	None
MSTRG.2886	ENSOARG00000004942	0.938369	0.00558051	Kcnt1	KCNT1	potassium sodium-activated channel subfamily T member 1 [Source:HGNC Symbol;Acc:HGNC:18865]
MSTRG.2886	ENSOARG00000002564	0.958273	0.00257533	None	ENSOARG00000002564	None
MSTRG.2886	ENSOARG00000026392	0.942048	0.00494039	None	ENSOARG00000026392	None
MSTRG.2886	ENSOARG00000010452	0.924302	0.0083785	None	ENSOARG00000010452	None
MSTRG.2886	ENSOARG00000022008	0.967562	0.00156126	Gm23927	U3	Small nucleolar RNA U3 [Source:RFAM;Acc:RF00012]
MSTRG.2886	ENSOARG00000011747	0.955797	0.00288772	Cfap157	CFAP157	cilia and flagella associated protein 157 [Source:HGNC Symbol;Acc:HGNC:27843]
MSTRG.2886	ENSOARG00000002719	0.917953	0.00982142	Tex38	TEX38	testis expressed 38 [Source:HGNC Symbol;Acc:HGNC:29589]
MSTRG.2886	ENSOARG00000015463	-0.950248	0.00365137	None	ENSOARG00000015463	None
MSTRG.2886	ENSOARG00000014601	0.93554	0.00609879	None	ENSOARG00000014601	None
MSTRG.2886	ENSOARG00000005094	0.967833	0.00153544	Cul7	CUL7	cullin 7 [Source:HGNC Symbol;Acc:HGNC:21024]
MSTRG.2886	ENSOARG00000015326	0.932557	0.00666946	None	ENSOARG00000015326	None
MSTRG.2886	ENSOARG00000007828	0.984685	0.000350007	Snta1	SNTA1	syntrophin alpha 1 [Source:HGNC Symbol;Acc:HGNC:11167]
MSTRG.2886	ENSOARG00000002486	0.959873	0.00238293	Rrad	RRAD	RRAD, Ras related glycolysis inhibitor and calcium channel regulator [Source:HGNC Symbol;Acc:HGNC:10446]
MSTRG.2886	ENSOARG00000004464	0.955264	0.00295721	Kctd15	KCTD15	potassium channel tetramerization domain containing 15 [Source:HGNC Symbol;Acc:HGNC:23297]
MSTRG.2886	ENSOARG00000006941	-0.952303	0.00335828	None	C17orf67	chromosome 17 open reading frame 67 [Source:HGNC Symbol;Acc:HGNC:27900]
MSTRG.2886	ENSOARG00000004130	0.955505	0.00292566	None	ENSOARG00000004130	WAP four-disulfide core domain protein 18-like [Source:NCBI gene;Acc:101110524]
MSTRG.2886	ENSOARG00000016641	0.949644	0.00373971	None	ENSOARG00000016641	None
MSTRG.2886	ENSOARG00000019864	0.987283	0.000241557	Miox	MIOX	myo-inositol oxygenase [Source:HGNC Symbol;Acc:HGNC:14522]
MSTRG.2886	ENSOARG00000012194	-0.929606	0.00725856	Glyatl3	GLYATL3	glycine-N-acyltransferase like 3 [Source:HGNC Symbol;Acc:HGNC:21349]
MSTRG.2886	ENSOARG00000001265	0.965808	0.00173366	Slc27a3	SLC27A3	solute carrier family 27 member 3 [Source:HGNC Symbol;Acc:HGNC:10997]
MSTRG.2886	ENSOARG00000025478	0.969137	0.00141407	None	ENSOARG00000025478	None
MSTRG.2886	ENSOARG00000005066	0.959961	0.00237262	None	ENSOARG00000005066	None
MSTRG.2886	ENSOARG00000000196	0.952732	0.00329866	Naprt	NAPRT	nicotinate phosphoribosyltransferase [Source:HGNC Symbol;Acc:HGNC:30450]
MSTRG.2886	ENSOARG00000002870	0.954999	0.00299209	Gprin1	GPRIN1	G protein regulated inducer of neurite outgrowth 1 [Source:HGNC Symbol;Acc:HGNC:24835]
MSTRG.2886	ENSOARG00000000813	0.991023	0.000120512	None	ENSOARG00000000813	None
MSTRG.2886	ENSOARG00000000946	0.968633	0.00146039	Gtpbp6	GTPBP6	GTP binding protein 6 (putative) [Source:HGNC Symbol;Acc:HGNC:30189]
MSTRG.2886	ENSOARG00000016141	-0.92672	0.00785819	None	C7orf57	chromosome 7 open reading frame 57 [Source:HGNC Symbol;Acc:HGNC:22247]
MSTRG.2886	ENSOARG00000010143	0.95988	0.00238212	Ttc36	TTC36	tetratricopeptide repeat domain 36 [Source:HGNC Symbol;Acc:HGNC:33708]
MSTRG.2886	ENSOARG00000018615	-0.922414	0.00879591	None	SAMD9	sterile alpha motif domain containing 9 [Source:HGNC Symbol;Acc:HGNC:1348]
MSTRG.2886	ENSOARG00000025307	0.936829	0.0058598	None	ENSOARG00000025307	None
MSTRG.2886	ENSOARG00000017545	-0.974221	0.000988244	None	ENSOARG00000017545	None
MSTRG.2886	ENSOARG00000016282	0.96963	0.00136951	None	ENSOARG00000016282	None
MSTRG.2886	ENSOARG00000001452	0.917458	0.0099387	Cox6b2	COX6B2	cytochrome c oxidase subunit 6B2 [Source:HGNC Symbol;Acc:HGNC:24380]
MSTRG.2886	ENSOARG00000002332	0.94636	0.00423867	Dxo	DXO	decapping exoribonuclease [Source:HGNC Symbol;Acc:HGNC:2992]
MSTRG.2886	ENSOARG00000019786	0.970989	0.00125022	Popdc2	POPDC2	popeye domain containing 2 [Source:HGNC Symbol;Acc:HGNC:17648]
MSTRG.2886	ENSOARG00000026476	0.982522	0.000455538	None	ENSOARG00000026476	None
MSTRG.2886	ENSOARG00000004407	0.994769	4.1e-05	Erich6	ERICH6	glutamate rich 6 [Source:HGNC Symbol;Acc:HGNC:28602]
MSTRG.2886	ENSOARG00000014057	0.928114	0.00756572	None	C19orf81	chromosome 19 open reading frame 81 [Source:HGNC Symbol;Acc:HGNC:40041]
MSTRG.2886	ENSOARG00000001963	0.973564	0.00103904	None	ENSOARG00000001963	None
MSTRG.2886	ENSOARG00000000248	0.936511	0.00591832	Slc6a6	SLC6A6	solute carrier family 6 member 6 [Source:HGNC Symbol;Acc:HGNC:11052]
MSTRG.2886	ENSOARG00000006493	0.975012	0.000928822	Atg16l2	ATG16L2	autophagy related 16 like 2 [Source:HGNC Symbol;Acc:HGNC:25464]
MSTRG.2886	ENSOARG00000025912	0.96543	0.00177194	None	ENSOARG00000025912	None
MSTRG.2886	ENSOARG00000014249	-0.928895	0.00740415	None	ENSOARG00000014249	None
MSTRG.2886	ENSOARG00000025859	0.976732	0.000805802	None	ENSOARG00000025859	None
MSTRG.2886	ENSOARG00000013562	0.982962	0.000432968	Scube2	SCUBE2	signal peptide, CUB domain and EGF like domain containing 2 [Source:HGNC Symbol;Acc:HGNC:30425]
MSTRG.2886	ENSOARG00000020299	0.992568	8.27e-05	Kcnq4	KCNQ4	potassium voltage-gated channel subfamily Q member 4 [Source:HGNC Symbol;Acc:HGNC:6298]
MSTRG.2886	ENSOARG00000026431	0.949651	0.00373871	None	ENSOARG00000026431	None
MSTRG.2886	ENSOARG00000001915	0.960717	0.00228438	None	ENSOARG00000001915	None
MSTRG.2886	ENSOARG00000020026	0.968144	0.00150608	None	ENSOARG00000020026	None
MSTRG.2886	ENSOARG00000005658	0.961647	0.00217821	Ppargc1b	PPARGC1B	PPARG coactivator 1 beta [Source:HGNC Symbol;Acc:HGNC:30022]
MSTRG.2886	ENSOARG00000005738	0.937354	0.00576393	None	ENSOARG00000005738	None
MSTRG.2886	ENSOARG00000004848	0.928026	0.00758395	Itgbl1	ITGBL1	integrin subunit beta like 1 [Source:HGNC Symbol;Acc:HGNC:6164]
MSTRG.2886	ENSOARG00000025138	0.920761	0.00916956	None	ENSOARG00000025138	None
MSTRG.2886	ENSOARG00000014887	0.967096	0.00160624	Nuggc	NUGGC	nuclear GTPase, germinal center associated [Source:HGNC Symbol;Acc:HGNC:33550]
MSTRG.2886	ENSOARG00000011092	0.996278	2.08e-05	None	HBQ1	hemoglobin subunit theta 1 [Source:HGNC Symbol;Acc:HGNC:4833]
MSTRG.2886	ENSOARG00000012747	0.961903	0.00214944	Akr1e1	AKR1E2	aldo-keto reductase family 1 member E2 [Source:HGNC Symbol;Acc:HGNC:23437]
MSTRG.2886	ENSOARG00000018809	-0.936112	0.00599221	Cd44	CD44	CD44 molecule (Indian blood group) [Source:HGNC Symbol;Acc:HGNC:1681]
MSTRG.2886	ENSOARG00000008574	0.935788	0.00605248	Rasgrp2	RASGRP2	RAS guanyl releasing protein 2 [Source:HGNC Symbol;Acc:HGNC:9879]
MSTRG.2886	ENSOARG00000011221	0.983391	0.000411517	Nxn	NXN	nucleoredoxin [Source:HGNC Symbol;Acc:HGNC:18008]
MSTRG.2886	ENSOARG00000015833	0.924694	0.00829291	None	TP73	tumor protein p73 [Source:HGNC Symbol;Acc:HGNC:12003]
MSTRG.2886	ENSOARG00000021758	0.951488	0.00347307	None	ENSOARG00000021758	None
MSTRG.2886	ENSOARG00000006487	0.939987	0.00529429	Pear1	PEAR1	platelet endothelial aggregation receptor 1 [Source:HGNC Symbol;Acc:HGNC:33631]
MSTRG.2886	ENSOARG00000021182	0.961022	0.00224936	Galnt16	GALNT16	polypeptide N-acetylgalactosaminyltransferase 16 [Source:HGNC Symbol;Acc:HGNC:23233]
MSTRG.2886	ENSOARG00000014215	0.979584	0.000620967	None	C3orf62	chromosome 3 open reading frame 62 [Source:HGNC Symbol;Acc:HGNC:24771]
MSTRG.2886	ENSOARG00000017787	0.980374	0.000573978	Fam186a	FAM186A	family with sequence similarity 186 member A [Source:HGNC Symbol;Acc:HGNC:26980]
MSTRG.2886	ENSOARG00000010393	0.935234	0.00615609	Mypop	MYPOP	Myb related transcription factor, partner of profilin [Source:HGNC Symbol;Acc:HGNC:20178]
MSTRG.2886	ENSOARG00000020731	-0.928792	0.0074253	None	ENSOARG00000020731	None
MSTRG.2886	ENSOARG00000003099	0.943034	0.00477523	Rasal3	RASAL3	RAS protein activator like 3 [Source:HGNC Symbol;Acc:HGNC:26129]
MSTRG.2886	ENSOARG00000014275	0.944436	0.00454532	None	ENSOARG00000014275	None
MSTRG.2886	ENSOARG00000013325	0.958339	0.00256734	None	ENSOARG00000013325	None
MSTRG.2886	ENSOARG00000013374	0.987983	0.000215745	Capn5	CAPN5	calpain 5 [Source:HGNC Symbol;Acc:HGNC:1482]
MSTRG.2886	ENSOARG00000004823	0.92684	0.00783278	None	ENSOARG00000004823	dermokine [Source:NCBI gene;Acc:101117186]
MSTRG.2886	ENSOARG00000025085	0.959775	0.00239455	Gm23928	U1	U1 spliceosomal RNA [Source:RFAM;Acc:RF00003]
MSTRG.2886	ENSOARG00000001983	0.966109	0.00170342	Wdr5b	WDR5B	WD repeat domain 5B [Source:HGNC Symbol;Acc:HGNC:17826]
MSTRG.2886	ENSOARG00000002528	0.95261	0.00331545	Ttyh1	TTYH1	tweety family member 1 [Source:HGNC Symbol;Acc:HGNC:13476]
MSTRG.2886	ENSOARG00000006028	0.927598	0.00767329	None	ENSOARG00000006028	None
MSTRG.2886	ENSOARG00000016438	0.972475	0.00112605	Eme2	EME2	essential meiotic structure-specific endonuclease subunit 2 [Source:HGNC Symbol;Acc:HGNC:27289]
MSTRG.2886	ENSOARG00000004207	0.924764	0.00827784	Myo1f	MYO1F	myosin IF [Source:HGNC Symbol;Acc:HGNC:7600]
MSTRG.2886	ENSOARG00000011761	0.956183	0.00283787	Naaladl1	NAALADL1	N-acetylated alpha-linked acidic dipeptidase like 1 [Source:HGNC Symbol;Acc:HGNC:23536]
MSTRG.2886	ENSOARG00000020733	0.970715	0.0012739	Mtmr11	MTMR11	myotubularin related protein 11 [Source:HGNC Symbol;Acc:HGNC:24307]
MSTRG.2886	ENSOARG00000018656	0.976268	0.000838114	None	ENSOARG00000018656	None
MSTRG.2886	ENSOARG00000010281	0.938146	0.0056206	Dmpk	DMPK	DM1 protein kinase [Source:HGNC Symbol;Acc:HGNC:2933]
MSTRG.2886	ENSOARG00000016997	0.964211	0.00189839	None	ENSOARG00000016997	None
MSTRG.5630	ENSOARG00000000245	0.977941	0.000724563	None	ENSOARG00000000245	None
MSTRG.5630	ENSOARG00000004289	0.986257	0.000282026	Tas1r3	TAS1R3	taste 1 receptor member 3 [Source:HGNC Symbol;Acc:HGNC:15661]
MSTRG.5630	ENSOARG00000017272	0.937676	0.00570544	Krt17	KRT17	keratin 17 [Source:HGNC Symbol;Acc:HGNC:6427]
MSTRG.5630	ENSOARG00000000361	0.954019	0.00312271	None	ENSOARG00000000361	None
MSTRG.5630	ENSOARG00000002747	0.95531	0.00295121	None	ENSOARG00000002747	None
MSTRG.5630	ENSOARG00000005934	0.940821	0.00514952	None	ENSOARG00000005934	None
MSTRG.5630	ENSOARG00000000616	0.935238	0.0061554	Adgrg3	ADGRG3	adhesion G protein-coupled receptor G3 [Source:HGNC Symbol;Acc:HGNC:13728]
MSTRG.5630	ENSOARG00000021125	-0.926998	0.00779941	Dhrs7	DHRS7	dehydrogenase/reductase 7 [Source:HGNC Symbol;Acc:HGNC:21524]
MSTRG.5630	ENSOARG00000019966	-0.924942	0.00823907	None	ENSOARG00000019966	None
MSTRG.5630	ENSOARG00000011769	0.93364	0.00645945	Pyroxd2	PYROXD2	pyridine nucleotide-disulphide oxidoreductase domain 2 [Source:HGNC Symbol;Acc:HGNC:23517]
MSTRG.5630	ENSOARG00000005438	0.980614	0.000560071	Obscn	OBSCN	obscurin, cytoskeletal calmodulin and titin-interacting RhoGEF [Source:HGNC Symbol;Acc:HGNC:15719]
MSTRG.5630	ENSOARG00000009333	0.935684	0.00607184	Plin5	PLIN5	perilipin 5 [Source:NCBI gene;Acc:100135434]
MSTRG.5630	ENSOARG00000002564	0.934801	0.00623784	None	ENSOARG00000002564	None
MSTRG.5630	ENSOARG00000000402	0.950084	0.00367529	Gjb5	GJB5	gap junction protein beta 5 [Source:HGNC Symbol;Acc:HGNC:4287]
MSTRG.5630	ENSOARG00000011747	0.96923	0.00140565	Cfap157	CFAP157	cilia and flagella associated protein 157 [Source:HGNC Symbol;Acc:HGNC:27843]
MSTRG.5630	ENSOARG00000007775	0.971548	0.00120276	Aqp1	AQP1	aquaporin 1 (Colton blood group) [Source:NCBI gene;Acc:442999]
MSTRG.5630	ENSOARG00000000705	0.927685	0.00765507	None	ENSOARG00000000705	coiled-coil domain containing 24 [Source:NCBI gene;Acc:101107922]
MSTRG.5630	ENSOARG00000002719	0.987897	0.000218821	Tex38	TEX38	testis expressed 38 [Source:HGNC Symbol;Acc:HGNC:29589]
MSTRG.5630	ENSOARG00000004838	0.964555	0.00186224	Nipsnap1	NIPSNAP1	nipsnap homolog 1 [Source:HGNC Symbol;Acc:HGNC:7827]
MSTRG.5630	ENSOARG00000007781	0.929845	0.00721002	Megf8	MEGF8	multiple EGF like domains 8 [Source:HGNC Symbol;Acc:HGNC:3233]
MSTRG.5630	ENSOARG00000012559	0.957215	0.00270671	Fam131c	FAM131C	family with sequence similarity 131 member C [Source:HGNC Symbol;Acc:HGNC:26717]
MSTRG.5630	ENSOARG00000012488	0.926566	0.00789073	None	ENSOARG00000012488	None
MSTRG.5630	ENSOARG00000006941	-0.972513	0.00112295	None	C17orf67	chromosome 17 open reading frame 67 [Source:HGNC Symbol;Acc:HGNC:27900]
MSTRG.5630	ENSOARG00000007008	0.988992	0.000181089	Abhd15	ABHD15	abhydrolase domain containing 15 [Source:HGNC Symbol;Acc:HGNC:26971]
MSTRG.5630	ENSOARG00000017696	0.917711	0.00987865	Tmem139	TMEM139	transmembrane protein 139 [Source:HGNC Symbol;Acc:HGNC:22058]
MSTRG.5630	ENSOARG00000017451	0.971866	0.00117613	None	ENSOARG00000017451	GDP-D-glucose phosphorylase 1 [Source:NCBI gene;Acc:101105361]
MSTRG.5630	ENSOARG00000002310	0.983568	0.000402794	None	ENSOARG00000002310	None
MSTRG.5630	ENSOARG00000013101	0.932885	0.00660554	None	ENSOARG00000013101	None
MSTRG.5630	ENSOARG00000010648	0.933588	0.0064694	Gng8	GNG8	G protein subunit gamma 8 [Source:HGNC Symbol;Acc:HGNC:19664]
MSTRG.5630	ENSOARG00000008629	0.979007	0.000656454	Plin3	PLIN3	perilipin 3 [Source:HGNC Symbol;Acc:HGNC:16893]
MSTRG.5630	ENSOARG00000015387	0.983358	0.00041311	Gsc	GSC	goosecoid homeobox [Source:HGNC Symbol;Acc:HGNC:4612]
MSTRG.5630	ENSOARG00000025478	0.935537	0.00609935	None	ENSOARG00000025478	None
MSTRG.5630	ENSOARG00000005417	0.935655	0.00607729	None	ENSOARG00000005417	None
MSTRG.5630	ENSOARG00000000196	0.951626	0.00345348	Naprt	NAPRT	nicotinate phosphoribosyltransferase [Source:HGNC Symbol;Acc:HGNC:30450]
MSTRG.5630	ENSOARG00000001804	0.976447	0.000825584	None	ENSOARG00000001804	None
MSTRG.5630	ENSOARG00000019246	0.9177	0.00988121	Pnpla3	PNPLA3	patatin like phospholipase domain containing 3 [Source:HGNC Symbol;Acc:HGNC:18590]
MSTRG.5630	ENSOARG00000016141	-0.955566	0.00291772	None	C7orf57	chromosome 7 open reading frame 57 [Source:HGNC Symbol;Acc:HGNC:22247]
MSTRG.5630	ENSOARG00000026943	0.932008	0.00677723	None	ENSOARG00000026943	None
MSTRG.5630	ENSOARG00000005209	-0.956191	0.00283674	Sdc4	SDC4	syndecan 4 [Source:HGNC Symbol;Acc:HGNC:10661]
MSTRG.5630	ENSOARG00000014219	0.919759	0.00939966	Klk15	KLK15	kallikrein related peptidase 15 [Source:HGNC Symbol;Acc:HGNC:20453]
MSTRG.5630	ENSOARG00000012078	0.963036	0.00202421	Reep6	REEP6	receptor accessory protein 6 [Source:HGNC Symbol;Acc:HGNC:30078]
MSTRG.5630	ENSOARG00000018788	0.954715	0.00302968	Tepsin	TEPSIN	TEPSIN adaptor related protein complex 4 accessory protein [Source:HGNC Symbol;Acc:HGNC:26458]
MSTRG.5630	ENSOARG00000000208	-0.927833	0.00762425	None	ENSOARG00000000208	claudin 11 [Source:NCBI gene;Acc:101113649]
MSTRG.5630	ENSOARG00000018615	-0.938567	0.00554512	None	SAMD9	sterile alpha motif domain containing 9 [Source:HGNC Symbol;Acc:HGNC:1348]
MSTRG.5630	ENSOARG00000024490	0.979055	0.000653456	Gm23927	U3	Small nucleolar RNA U3 [Source:RFAM;Acc:RF00012]
MSTRG.5630	ENSOARG00000017326	0.990009	0.000149227	None	C20orf85	chromosome 20 open reading frame 85 [Source:HGNC Symbol;Acc:HGNC:16216]
MSTRG.5630	ENSOARG00000017545	-0.953809	0.00315115	None	ENSOARG00000017545	None
MSTRG.5630	ENSOARG00000019985	-0.963191	0.00200745	Dennd2c	DENND2C	DENN domain containing 2C [Source:HGNC Symbol;Acc:HGNC:24748]
MSTRG.5630	ENSOARG00000001452	0.934902	0.0062186	Cox6b2	COX6B2	cytochrome c oxidase subunit 6B2 [Source:HGNC Symbol;Acc:HGNC:24380]
MSTRG.5630	ENSOARG00000005092	0.940967	0.00512447	Asphd1	ASPHD1	aspartate beta-hydroxylase domain containing 1 [Source:HGNC Symbol;Acc:HGNC:27380]
MSTRG.5630	ENSOARG00000011055	0.953357	0.0032126	Padi1	PADI1	peptidyl arginine deiminase 1 [Source:HGNC Symbol;Acc:HGNC:18367]
MSTRG.5630	ENSOARG00000020006	-0.934105	0.00637009	Abcd2	ABCD2	ATP binding cassette subfamily D member 2 [Source:HGNC Symbol;Acc:HGNC:66]
MSTRG.5630	ENSOARG00000003345	0.961883	0.00215171	Gbx1	GBX1	gastrulation brain homeobox 1 [Source:HGNC Symbol;Acc:HGNC:4185]
MSTRG.5630	ENSOARG00000022110	0.921357	0.00903381	None	ENSOARG00000022110	None
MSTRG.5630	ENSOARG00000001988	0.927539	0.00768557	Rdh13	RDH13	retinol dehydrogenase 13 [Source:HGNC Symbol;Acc:HGNC:19978]
MSTRG.5630	ENSOARG00000012268	0.984693	0.00034966	Otor	OTOR	otoraplin [Source:HGNC Symbol;Acc:HGNC:8517]
MSTRG.5630	ENSOARG00000021066	0.944138	0.00459365	Them5	THEM5	thioesterase superfamily member 5 [Source:HGNC Symbol;Acc:HGNC:26755]
MSTRG.5630	ENSOARG00000006228	0.960158	0.00234944	None	ENSOARG00000006228	None
MSTRG.5630	ENSOARG00000014474	0.942821	0.00481077	None	ENSOARG00000014474	None
MSTRG.5630	ENSOARG00000025650	0.947339	0.00408674	None	ENSOARG00000025650	None
MSTRG.5630	ENSOARG00000003696	0.939914	0.00530694	None	ENSOARG00000003696	None
MSTRG.5630	ENSOARG00000003024	0.983008	0.000430664	Tssc4	TSSC4	tumor suppressing subtransferable candidate 4 [Source:HGNC Symbol;Acc:HGNC:12386]
MSTRG.5630	ENSOARG00000015779	0.958002	0.00260876	None	ENSOARG00000015779	None
MSTRG.5630	ENSOARG00000009056	0.934216	0.00634889	Atp7b	ATP7B	ATPase copper transporting beta [Source:NCBI gene;Acc:443046]
MSTRG.5630	ENSOARG00000011257	0.982136	0.000475838	Fam92b	FAM92B	family with sequence similarity 92 member B [Source:HGNC Symbol;Acc:HGNC:24781]
MSTRG.5630	ENSOARG00000003772	-0.937728	0.00569592	None	ENSOARG00000003772	None
MSTRG.5630	ENSOARG00000022066	0.922495	0.00877783	Snord4a	SNORD4A	small nucleolar RNA, C/D box 4A [Source:HGNC Symbol;Acc:HGNC:10097]
MSTRG.5630	ENSOARG00000025912	0.923965	0.0084523	None	ENSOARG00000025912	None
MSTRG.5630	ENSOARG00000000834	0.984496	0.000358686	Edar	EDAR	ectodysplasin A receptor [Source:HGNC Symbol;Acc:HGNC:2895]
MSTRG.5630	ENSOARG00000014249	-0.937148	0.00580135	None	ENSOARG00000014249	None
MSTRG.5630	ENSOARG00000025293	0.969261	0.0014028	None	ENSOARG00000025293	None
MSTRG.5630	ENSOARG00000020531	-0.931859	0.00680663	Pik3c2g	PIK3C2G	phosphatidylinositol-4-phosphate 3-kinase catalytic subunit type 2 gamma [Source:HGNC Symbol;Acc:HGNC:8973]
MSTRG.5630	ENSOARG00000011925	0.953259	0.00322609	None	NIBAN2	niban apoptosis regulator 2 [Source:HGNC Symbol;Acc:HGNC:25282]
MSTRG.5630	ENSOARG00000017468	0.956109	0.00284737	Ephx1	EPHX1	epoxide hydrolase 1 [Source:HGNC Symbol;Acc:HGNC:3401]
MSTRG.5630	ENSOARG00000018605	0.984523	0.000357462	None	ENSOARG00000018605	None
MSTRG.5630	ENSOARG00000026431	0.919931	0.00935992	None	ENSOARG00000026431	None
MSTRG.5630	ENSOARG00000001915	0.965256	0.00178979	None	ENSOARG00000001915	None
MSTRG.5630	ENSOARG00000024966	0.981004	0.000537828	Gm23928	U1	U1 spliceosomal RNA [Source:RFAM;Acc:RF00003]
MSTRG.5630	ENSOARG00000025138	0.961105	0.00223985	None	ENSOARG00000025138	None
MSTRG.5630	ENSOARG00000009038	-0.94549	0.00437606	None	C14orf28	chromosome 14 open reading frame 28 [Source:HGNC Symbol;Acc:HGNC:19834]
MSTRG.5630	ENSOARG00000006172	-0.96657	0.00165769	None	ENSOARG00000006172	None
MSTRG.5630	ENSOARG00000013290	0.949059	0.00382644	Wdr38	WDR38	WD repeat domain 38 [Source:HGNC Symbol;Acc:HGNC:23745]
MSTRG.5630	ENSOARG00000013395	0.943934	0.004627	None	ENSOARG00000013395	None
MSTRG.5630	ENSOARG00000002411	0.924411	0.00835456	None	ENSOARG00000002411	None
MSTRG.5630	ENSOARG00000012747	0.927352	0.00772489	Akr1e1	AKR1E2	aldo-keto reductase family 1 member E2 [Source:HGNC Symbol;Acc:HGNC:23437]
MSTRG.5630	ENSOARG00000018809	-0.941483	0.00503618	Cd44	CD44	CD44 molecule (Indian blood group) [Source:HGNC Symbol;Acc:HGNC:1681]
MSTRG.5630	ENSOARG00000014161	-0.941287	0.0050697	None	ENSOARG00000014161	HIG1 domain family member 1A, mitochondrial [Source:NCBI gene;Acc:101118736]
MSTRG.5630	ENSOARG00000002284	0.957495	0.00267167	Lrrc41	LRRC41	leucine rich repeat containing 41 [Source:HGNC Symbol;Acc:HGNC:16917]
MSTRG.5630	ENSOARG00000019768	0.938738	0.00551461	Adprh	ADPRH	ADP-ribosylarginine hydrolase [Source:HGNC Symbol;Acc:HGNC:269]
MSTRG.5630	ENSOARG00000011221	0.938835	0.00549734	Nxn	NXN	nucleoredoxin [Source:HGNC Symbol;Acc:HGNC:18008]
MSTRG.5630	ENSOARG00000005841	0.9229	0.00868749	Aifm2	AIFM2	apoptosis inducing factor mitochondria associated 2 [Source:HGNC Symbol;Acc:HGNC:21411]
MSTRG.5630	ENSOARG00000015833	0.93946	0.00538667	None	TP73	tumor protein p73 [Source:HGNC Symbol;Acc:HGNC:12003]
MSTRG.5630	ENSOARG00000011751	0.930393	0.00709907	Slc6a12	SLC6A12	solute carrier family 6 member 12 [Source:HGNC Symbol;Acc:HGNC:11045]
MSTRG.5630	ENSOARG00000017646	0.949191	0.00380668	Ccdc63	CCDC63	coiled-coil domain containing 63 [Source:HGNC Symbol;Acc:HGNC:26669]
MSTRG.5630	ENSOARG00000014413	0.963994	0.00192136	None	ENSOARG00000014413	interferon alpha-inducible protein 27-like protein 1 [Source:NCBI gene;Acc:101117112]
MSTRG.5630	ENSOARG00000011788	0.964752	0.00184173	Kcnj14	KCNJ14	potassium voltage-gated channel subfamily J member 14 [Source:HGNC Symbol;Acc:HGNC:6260]
MSTRG.5630	ENSOARG00000001911	0.972699	0.00110785	Ccdc17	CCDC17	coiled-coil domain containing 17 [Source:HGNC Symbol;Acc:HGNC:26574]
MSTRG.5630	ENSOARG00000007313	0.973029	0.00108135	Gmip	GMIP	GEM interacting protein [Source:HGNC Symbol;Acc:HGNC:24852]
MSTRG.5630	ENSOARG00000020497	0.989892	0.000152737	None	FAM183A	family with sequence similarity 183 member A [Source:HGNC Symbol;Acc:HGNC:34347]
MSTRG.5630	ENSOARG00000014215	0.944004	0.00461548	None	C3orf62	chromosome 3 open reading frame 62 [Source:HGNC Symbol;Acc:HGNC:24771]
MSTRG.5630	ENSOARG00000017704	0.977846	0.000730752	Notch4	NOTCH4	notch receptor 4 [Source:HGNC Symbol;Acc:HGNC:7884]
MSTRG.5630	ENSOARG00000010393	0.954316	0.00308283	Mypop	MYPOP	Myb related transcription factor, partner of profilin [Source:HGNC Symbol;Acc:HGNC:20178]
MSTRG.5630	ENSOARG00000018118	-0.995221	3.42e-05	Ociad2	OCIAD2	OCIA domain containing 2 [Source:HGNC Symbol;Acc:HGNC:28685]
MSTRG.5630	ENSOARG00000000409	0.987664	0.000227339	Ccdc51	CCDC51	coiled-coil domain containing 51 [Source:HGNC Symbol;Acc:HGNC:25714]
MSTRG.5630	ENSOARG00000004823	0.950852	0.00356387	None	ENSOARG00000004823	dermokine [Source:NCBI gene;Acc:101117186]
MSTRG.5630	ENSOARG00000015923	0.974947	0.000933651	Chdh	CHDH	choline dehydrogenase [Source:HGNC Symbol;Acc:HGNC:24288]
MSTRG.5630	ENSOARG00000010244	0.94829	0.0039418	Grin3b	GRIN3B	glutamate ionotropic receptor NMDA type subunit 3B [Source:HGNC Symbol;Acc:HGNC:16768]
MSTRG.5630	ENSOARG00000003582	0.954905	0.00300452	Ap5z1	AP5Z1	adaptor related protein complex 5 subunit zeta 1 [Source:HGNC Symbol;Acc:HGNC:22197]
MSTRG.5630	ENSOARG00000025085	0.921817	0.00892989	Gm23928	U1	U1 spliceosomal RNA [Source:RFAM;Acc:RF00003]
MSTRG.5630	ENSOARG00000006028	0.933715	0.00644488	None	ENSOARG00000006028	None
MSTRG.5630	ENSOARG00000017242	0.983299	0.000416066	Acvrl1	ACVRL1	activin A receptor like type 1 [Source:HGNC Symbol;Acc:HGNC:175]
MSTRG.5630	ENSOARG00000002436	-0.943896	0.00463311	None	ENSOARG00000002436	None
MSTRG.5630	ENSOARG00000023927	0.930347	0.00710834	None	ENSOARG00000023927	None
MSTRG.5630	ENSOARG00000025687	0.980981	0.000539158	None	ENSOARG00000025687	None
MSTRG.5630	ENSOARG00000016438	0.937616	0.00571631	Eme2	EME2	essential meiotic structure-specific endonuclease subunit 2 [Source:HGNC Symbol;Acc:HGNC:27289]
MSTRG.5630	ENSOARG00000015360	0.969792	0.00135498	Scrg1	SCRG1	stimulator of chondrogenesis 1 [Source:HGNC Symbol;Acc:HGNC:17036]
MSTRG.5630	ENSOARG00000017059	0.927879	0.00761462	Tbl3	TBL3	transducin beta like 3 [Source:HGNC Symbol;Acc:HGNC:11587]
MSTRG.5630	ENSOARG00000003963	-0.926491	0.00790684	Dusp1	DUSP1	dual specificity phosphatase 1 [Source:HGNC Symbol;Acc:HGNC:3064]
MSTRG.5630	ENSOARG00000010844	0.983765	0.000393246	Vars2	VARS2	valyl-tRNA synthetase 2, mitochondrial [Source:HGNC Symbol;Acc:HGNC:21642]
MSTRG.5630	ENSOARG00000008959	0.960006	0.00236732	Slit1	SLIT1	slit guidance ligand 1 [Source:HGNC Symbol;Acc:HGNC:11085]
MSTRG.5630	ENSOARG00000002688	0.963913	0.00192986	Ank1	ANK1	ankyrin 1 [Source:HGNC Symbol;Acc:HGNC:492]
MSTRG.5630	ENSOARG00000011761	0.963681	0.0019546	Naaladl1	NAALADL1	N-acetylated alpha-linked acidic dipeptidase like 1 [Source:HGNC Symbol;Acc:HGNC:23536]
MSTRG.5630	ENSOARG00000010281	0.948478	0.0039134	Dmpk	DMPK	DM1 protein kinase [Source:HGNC Symbol;Acc:HGNC:2933]
MSTRG.5630	ENSOARG00000020831	0.973655	0.00103194	Gprc5d	GPRC5D	G protein-coupled receptor class C group 5 member D [Source:HGNC Symbol;Acc:HGNC:13310]
MSTRG.5630	ENSOARG00000019889	0.94211	0.00492995	None	ENSOARG00000019889	None
MSTRG.909	ENSOARG00000004594	0.927335	0.00772845	None	ENSOARG00000004594	None
MSTRG.909	ENSOARG00000020370	0.940071	0.00527957	Ltk	LTK	leukocyte receptor tyrosine kinase [Source:HGNC Symbol;Acc:HGNC:6721]
MSTRG.909	ENSOARG00000001171	0.94233	0.00489284	Fiz1	FIZ1	FLT3 interacting zinc finger 1 [Source:HGNC Symbol;Acc:HGNC:25917]
MSTRG.909	ENSOARG00000006809	0.918064	0.0097952	None	ENSOARG00000006809	None
MSTRG.909	ENSOARG00000021415	0.959511	0.00242586	None	ENSOARG00000021415	None
MSTRG.909	ENSOARG00000015166	0.977959	0.000723341	None	ENSOARG00000015166	None
MSTRG.909	ENSOARG00000004212	0.957267	0.00270011	None	ENSOARG00000004212	None
MSTRG.909	ENSOARG00000010452	0.966572	0.00165743	None	ENSOARG00000010452	None
MSTRG.909	ENSOARG00000012648	0.940647	0.00517955	Fes	FES	FES proto-oncogene, tyrosine kinase [Source:HGNC Symbol;Acc:HGNC:3657]
MSTRG.909	ENSOARG00000016641	0.91737	0.00995943	None	ENSOARG00000016641	None
MSTRG.909	ENSOARG00000018583	0.949771	0.00372102	None	ENSOARG00000018583	None
MSTRG.909	ENSOARG00000004717	0.972381	0.00113371	Inca1	INCA1	inhibitor of CDK, cyclin A1 interacting protein 1 [Source:HGNC Symbol;Acc:HGNC:32224]
MSTRG.909	ENSOARG00000020344	-0.925074	0.00821047	None	ENSOARG00000020344	None
MSTRG.909	ENSOARG00000013219	0.983723	0.000395255	Creg2	CREG2	cellular repressor of E1A stimulated genes 2 [Source:HGNC Symbol;Acc:HGNC:14272]
MSTRG.909	ENSOARG00000002332	0.938856	0.00549353	Dxo	DXO	decapping exoribonuclease [Source:HGNC Symbol;Acc:HGNC:2992]
MSTRG.909	ENSOARG00000020255	0.976808	0.000800583	Slc4a3	SLC4A3	solute carrier family 4 member 3 [Source:HGNC Symbol;Acc:HGNC:11029]
MSTRG.909	ENSOARG00000018479	0.931534	0.00687088	Aqp8	AQP8	aquaporin 8 [Source:HGNC Symbol;Acc:HGNC:642]
MSTRG.909	ENSOARG00000009804	0.93414	0.00636353	Acbd4	ACBD4	acyl-CoA binding domain containing 4 [Source:HGNC Symbol;Acc:HGNC:23337]
MSTRG.909	ENSOARG00000013651	0.95915	0.00246902	None	ENSOARG00000013651	None
MSTRG.909	ENSOARG00000010078	0.969048	0.0014222	Spata45	SPATA45	spermatogenesis associated 45 [Source:HGNC Symbol;Acc:HGNC:33709]
MSTRG.909	ENSOARG00000004525	0.938619	0.00553578	Rnf187	RNF187	ring finger protein 187 [Source:HGNC Symbol;Acc:HGNC:27146]
MSTRG.909	ENSOARG00000017379	0.967802	0.00153841	None	ENSOARG00000017379	None
MSTRG.909	ENSOARG00000012971	0.951209	0.00351277	None	ENSOARG00000012971	None
MSTRG.909	ENSOARG00000001665	0.969335	0.00139613	Ccdc183	CCDC183	coiled-coil domain containing 183 [Source:HGNC Symbol;Acc:HGNC:28236]
MSTRG.909	ENSOARG00000000664	0.982455	0.00045905	Acsbg1	ACSBG1	acyl-CoA synthetase bubblegum family member 1 [Source:HGNC Symbol;Acc:HGNC:29567]
MSTRG.909	ENSOARG00000025183	0.946142	0.00427296	None	ENSOARG00000025183	None
MSTRG.909	ENSOARG00000023141	0.941058	0.00510886	None	ENSOARG00000023141	None
MSTRG.909	ENSOARG00000022974	0.921206	0.00906806	None	ENSOARG00000022974	None
MSTRG.909	ENSOARG00000005738	0.953018	0.00325905	None	ENSOARG00000005738	None
MSTRG.909	ENSOARG00000004848	0.921688	0.00895909	Itgbl1	ITGBL1	integrin subunit beta like 1 [Source:HGNC Symbol;Acc:HGNC:6164]
MSTRG.909	ENSOARG00000003609	0.959176	0.00246594	None	ENSOARG00000003609	None
MSTRG.909	ENSOARG00000022789	0.997898	6.62e-06	Gm23928	U1	U1 spliceosomal RNA [Source:RFAM;Acc:RF00003]
MSTRG.909	ENSOARG00000003099	0.953955	0.00313143	Rasal3	RASAL3	RAS protein activator like 3 [Source:HGNC Symbol;Acc:HGNC:26129]
MSTRG.909	ENSOARG00000026316	0.973697	0.00102864	None	ENSOARG00000026316	None
MSTRG.909	ENSOARG00000025261	0.970713	0.001274	None	ENSOARG00000025261	None
MSTRG.914	ENSOARG00000000245	0.980192	0.00058464	None	ENSOARG00000000245	None
MSTRG.914	ENSOARG00000004289	0.920382	0.00925621	Tas1r3	TAS1R3	taste 1 receptor member 3 [Source:HGNC Symbol;Acc:HGNC:15661]
MSTRG.914	ENSOARG00000017272	0.971659	0.00119346	Krt17	KRT17	keratin 17 [Source:HGNC Symbol;Acc:HGNC:6427]
MSTRG.914	ENSOARG00000004594	0.943425	0.00471049	None	ENSOARG00000004594	None
MSTRG.914	ENSOARG00000000361	0.925613	0.00809436	None	ENSOARG00000000361	None
MSTRG.914	ENSOARG00000001171	0.949797	0.00371723	Fiz1	FIZ1	FLT3 interacting zinc finger 1 [Source:HGNC Symbol;Acc:HGNC:25917]
MSTRG.914	ENSOARG00000008753	0.959448	0.00243332	None	ENSOARG00000008753	None
MSTRG.914	ENSOARG00000021415	0.925258	0.00817081	None	ENSOARG00000021415	None
MSTRG.914	ENSOARG00000021125	-0.936002	0.00601256	Dhrs7	DHRS7	dehydrogenase/reductase 7 [Source:HGNC Symbol;Acc:HGNC:21524]
MSTRG.914	ENSOARG00000019966	-0.955375	0.00294259	None	ENSOARG00000019966	None
MSTRG.914	ENSOARG00000019400	0.940303	0.00523918	Rapgef3	RAPGEF3	Rap guanine nucleotide exchange factor 3 [Source:HGNC Symbol;Acc:HGNC:16629]
MSTRG.914	ENSOARG00000011769	0.946371	0.00423705	Pyroxd2	PYROXD2	pyridine nucleotide-disulphide oxidoreductase domain 2 [Source:HGNC Symbol;Acc:HGNC:23517]
MSTRG.914	ENSOARG00000005438	0.929505	0.00727922	Obscn	OBSCN	obscurin, cytoskeletal calmodulin and titin-interacting RhoGEF [Source:HGNC Symbol;Acc:HGNC:15719]
MSTRG.914	ENSOARG00000009333	0.970964	0.00125238	Plin5	PLIN5	perilipin 5 [Source:NCBI gene;Acc:100135434]
MSTRG.914	ENSOARG00000002564	0.96797	0.00152244	None	ENSOARG00000002564	None
MSTRG.914	ENSOARG00000011747	0.966627	0.00165209	Cfap157	CFAP157	cilia and flagella associated protein 157 [Source:HGNC Symbol;Acc:HGNC:27843]
MSTRG.914	ENSOARG00000002719	0.938759	0.00551088	Tex38	TEX38	testis expressed 38 [Source:HGNC Symbol;Acc:HGNC:29589]
MSTRG.914	ENSOARG00000004838	0.979074	0.00065228	Nipsnap1	NIPSNAP1	nipsnap homolog 1 [Source:HGNC Symbol;Acc:HGNC:7827]
MSTRG.914	ENSOARG00000026585	0.971042	0.00124567	None	ENSOARG00000026585	None
MSTRG.914	ENSOARG00000009796	0.952365	0.00334953	Klc3	KLC3	kinesin light chain 3 [Source:HGNC Symbol;Acc:HGNC:20717]
MSTRG.914	ENSOARG00000006941	-0.966207	0.00169364	None	C17orf67	chromosome 17 open reading frame 67 [Source:HGNC Symbol;Acc:HGNC:27900]
MSTRG.914	ENSOARG00000007008	0.917534	0.0099205	Abhd15	ABHD15	abhydrolase domain containing 15 [Source:HGNC Symbol;Acc:HGNC:26971]
MSTRG.914	ENSOARG00000020946	0.948258	0.00394666	Tmod4	TMOD4	tropomodulin 4 [Source:HGNC Symbol;Acc:HGNC:11874]
MSTRG.914	ENSOARG00000002310	0.971041	0.00124575	None	ENSOARG00000002310	None
MSTRG.914	ENSOARG00000019864	0.917793	0.00985925	Miox	MIOX	myo-inositol oxygenase [Source:HGNC Symbol;Acc:HGNC:14522]
MSTRG.914	ENSOARG00000013101	0.991947	9.7e-05	None	ENSOARG00000013101	None
MSTRG.914	ENSOARG00000010648	0.950071	0.00367708	Gng8	GNG8	G protein subunit gamma 8 [Source:HGNC Symbol;Acc:HGNC:19664]
MSTRG.914	ENSOARG00000015387	0.932412	0.00669779	Gsc	GSC	goosecoid homeobox [Source:HGNC Symbol;Acc:HGNC:4612]
MSTRG.914	ENSOARG00000025478	0.948817	0.00386256	None	ENSOARG00000025478	None
MSTRG.914	ENSOARG00000005417	0.980051	0.000592993	None	ENSOARG00000005417	None
MSTRG.914	ENSOARG00000012837	0.952134	0.00338193	St6galnac5	ST6GALNAC5	ST6 N-acetylgalactosaminide alpha-2,6-sialyltransferase 5 [Source:HGNC Symbol;Acc:HGNC:19342]
MSTRG.914	ENSOARG00000001804	0.920074	0.00932697	None	ENSOARG00000001804	None
MSTRG.914	ENSOARG00000019246	0.950808	0.00357022	Pnpla3	PNPLA3	patatin like phospholipase domain containing 3 [Source:HGNC Symbol;Acc:HGNC:18590]
MSTRG.914	ENSOARG00000016141	-0.922359	0.00880817	None	C7orf57	chromosome 7 open reading frame 57 [Source:HGNC Symbol;Acc:HGNC:22247]
MSTRG.914	ENSOARG00000005209	-0.930719	0.00703354	Sdc4	SDC4	syndecan 4 [Source:HGNC Symbol;Acc:HGNC:10661]
MSTRG.914	ENSOARG00000014219	0.986247	0.0002824	Klk15	KLK15	kallikrein related peptidase 15 [Source:HGNC Symbol;Acc:HGNC:20453]
MSTRG.914	ENSOARG00000012078	0.918838	0.00961356	Reep6	REEP6	receptor accessory protein 6 [Source:HGNC Symbol;Acc:HGNC:30078]
MSTRG.914	ENSOARG00000018788	0.944099	0.00459997	Tepsin	TEPSIN	TEPSIN adaptor related protein complex 4 accessory protein [Source:HGNC Symbol;Acc:HGNC:26458]
MSTRG.914	ENSOARG00000000208	-0.948097	0.00397092	None	ENSOARG00000000208	claudin 11 [Source:NCBI gene;Acc:101113649]
MSTRG.914	ENSOARG00000018615	-0.958608	0.00253443	None	SAMD9	sterile alpha motif domain containing 9 [Source:HGNC Symbol;Acc:HGNC:1348]
MSTRG.914	ENSOARG00000006462	0.961322	0.00221502	Map3k10	MAP3K10	mitogen-activated protein kinase kinase kinase 10 [Source:HGNC Symbol;Acc:HGNC:6849]
MSTRG.914	ENSOARG00000024490	0.952151	0.00337955	Gm23927	U3	Small nucleolar RNA U3 [Source:RFAM;Acc:RF00012]
MSTRG.914	ENSOARG00000017326	0.958134	0.00259244	None	C20orf85	chromosome 20 open reading frame 85 [Source:HGNC Symbol;Acc:HGNC:16216]
MSTRG.914	ENSOARG00000025307	0.930238	0.00713037	None	ENSOARG00000025307	None
MSTRG.914	ENSOARG00000017545	-0.951269	0.00350417	None	ENSOARG00000017545	None
MSTRG.914	ENSOARG00000019985	-0.943496	0.00469887	Dennd2c	DENND2C	DENN domain containing 2C [Source:HGNC Symbol;Acc:HGNC:24748]
MSTRG.914	ENSOARG00000005164	0.961565	0.0021875	Hcst	HCST	hematopoietic cell signal transducer [Source:HGNC Symbol;Acc:HGNC:16977]
MSTRG.914	ENSOARG00000002332	0.924165	0.00840839	Dxo	DXO	decapping exoribonuclease [Source:HGNC Symbol;Acc:HGNC:2992]
MSTRG.914	ENSOARG00000020006	-0.936788	0.00586738	Abcd2	ABCD2	ATP binding cassette subfamily D member 2 [Source:HGNC Symbol;Acc:HGNC:66]
MSTRG.914	ENSOARG00000019920	0.928358	0.00751508	Abcb6	ABCB6	ATP binding cassette subfamily B member 6 (Langereis blood group) [Source:HGNC Symbol;Acc:HGNC:47]
MSTRG.914	ENSOARG00000018479	0.926367	0.00793303	Aqp8	AQP8	aquaporin 8 [Source:HGNC Symbol;Acc:HGNC:642]
MSTRG.914	ENSOARG00000012268	0.953339	0.00321513	Otor	OTOR	otoraplin [Source:HGNC Symbol;Acc:HGNC:8517]
MSTRG.914	ENSOARG00000006228	0.940899	0.00513612	None	ENSOARG00000006228	None
MSTRG.914	ENSOARG00000009804	0.932666	0.00664824	Acbd4	ACBD4	acyl-CoA binding domain containing 4 [Source:HGNC Symbol;Acc:HGNC:23337]
MSTRG.914	ENSOARG00000000248	0.941086	0.00510413	Slc6a6	SLC6A6	solute carrier family 6 member 6 [Source:HGNC Symbol;Acc:HGNC:11052]
MSTRG.914	ENSOARG00000001228	-0.937749	0.0056922	Sh3bgrl	SH3BGRL	SH3 domain binding glutamate rich protein like [Source:HGNC Symbol;Acc:HGNC:10823]
MSTRG.914	ENSOARG00000011257	0.942035	0.00494258	Fam92b	FAM92B	family with sequence similarity 92 member B [Source:HGNC Symbol;Acc:HGNC:24781]
MSTRG.914	ENSOARG00000003772	-0.92623	0.00796234	None	ENSOARG00000003772	None
MSTRG.914	ENSOARG00000025912	0.949215	0.00380322	None	ENSOARG00000025912	None
MSTRG.914	ENSOARG00000000834	0.963095	0.00201784	Edar	EDAR	ectodysplasin A receptor [Source:HGNC Symbol;Acc:HGNC:2895]
MSTRG.914	ENSOARG00000013562	0.921169	0.00907651	Scube2	SCUBE2	signal peptide, CUB domain and EGF like domain containing 2 [Source:HGNC Symbol;Acc:HGNC:30425]
MSTRG.914	ENSOARG00000018676	0.927162	0.00776481	None	ENSOARG00000018676	None
MSTRG.914	ENSOARG00000011925	0.944031	0.00461107	None	NIBAN2	niban apoptosis regulator 2 [Source:HGNC Symbol;Acc:HGNC:25282]
MSTRG.914	ENSOARG00000017468	0.976556	0.000817997	Ephx1	EPHX1	epoxide hydrolase 1 [Source:HGNC Symbol;Acc:HGNC:3401]
MSTRG.914	ENSOARG00000018605	0.9229	0.00868755	None	ENSOARG00000018605	None
MSTRG.914	ENSOARG00000026431	0.934059	0.00637887	None	ENSOARG00000026431	None
MSTRG.914	ENSOARG00000010494	0.93557	0.00609308	Nudt18	NUDT18	nudix hydrolase 18 [Source:HGNC Symbol;Acc:HGNC:26194]
MSTRG.914	ENSOARG00000001915	0.961725	0.00216941	None	ENSOARG00000001915	None
MSTRG.914	ENSOARG00000025183	0.938147	0.00562036	None	ENSOARG00000025183	None
MSTRG.914	ENSOARG00000023141	0.941074	0.00510617	None	ENSOARG00000023141	None
MSTRG.914	ENSOARG00000024966	0.994338	4.8e-05	Gm23928	U1	U1 spliceosomal RNA [Source:RFAM;Acc:RF00003]
MSTRG.914	ENSOARG00000008890	0.948162	0.00396108	Ring1	RING1	ring finger protein 1 [Source:HGNC Symbol;Acc:HGNC:10018]
MSTRG.914	ENSOARG00000025138	0.962254	0.00211025	None	ENSOARG00000025138	None
MSTRG.914	ENSOARG00000009038	-0.93152	0.00687362	None	C14orf28	chromosome 14 open reading frame 28 [Source:HGNC Symbol;Acc:HGNC:19834]
MSTRG.914	ENSOARG00000006172	-0.994283	4.89e-05	None	ENSOARG00000006172	None
MSTRG.914	ENSOARG00000013290	0.995031	3.7e-05	Wdr38	WDR38	WD repeat domain 38 [Source:HGNC Symbol;Acc:HGNC:23745]
MSTRG.914	ENSOARG00000002411	0.973976	0.00100709	None	ENSOARG00000002411	None
MSTRG.914	ENSOARG00000018809	-0.930995	0.00697826	Cd44	CD44	CD44 molecule (Indian blood group) [Source:HGNC Symbol;Acc:HGNC:1681]
MSTRG.914	ENSOARG00000014161	-0.955967	0.00286566	None	ENSOARG00000014161	HIG1 domain family member 1A, mitochondrial [Source:NCBI gene;Acc:101118736]
MSTRG.914	ENSOARG00000002284	0.97411	0.000996736	Lrrc41	LRRC41	leucine rich repeat containing 41 [Source:HGNC Symbol;Acc:HGNC:16917]
MSTRG.914	ENSOARG00000011221	0.935225	0.00615788	Nxn	NXN	nucleoredoxin [Source:HGNC Symbol;Acc:HGNC:18008]
MSTRG.914	ENSOARG00000002449	0.945638	0.00435257	Sp5	SP5	Sp5 transcription factor [Source:HGNC Symbol;Acc:HGNC:14529]
MSTRG.914	ENSOARG00000015833	0.983721	0.000395348	None	TP73	tumor protein p73 [Source:HGNC Symbol;Acc:HGNC:12003]
MSTRG.914	ENSOARG00000011751	0.971004	0.00124893	Slc6a12	SLC6A12	solute carrier family 6 member 12 [Source:HGNC Symbol;Acc:HGNC:11045]
MSTRG.914	ENSOARG00000017646	0.980117	0.000589075	Ccdc63	CCDC63	coiled-coil domain containing 63 [Source:HGNC Symbol;Acc:HGNC:26669]
MSTRG.914	ENSOARG00000014413	0.987436	0.000235806	None	ENSOARG00000014413	interferon alpha-inducible protein 27-like protein 1 [Source:NCBI gene;Acc:101117112]
MSTRG.914	ENSOARG00000001911	0.931557	0.00686643	Ccdc17	CCDC17	coiled-coil domain containing 17 [Source:HGNC Symbol;Acc:HGNC:26574]
MSTRG.914	ENSOARG00000007313	0.982793	0.000441578	Gmip	GMIP	GEM interacting protein [Source:HGNC Symbol;Acc:HGNC:24852]
MSTRG.914	ENSOARG00000020497	0.954363	0.00307655	None	FAM183A	family with sequence similarity 183 member A [Source:HGNC Symbol;Acc:HGNC:34347]
MSTRG.914	ENSOARG00000021758	0.955182	0.00296791	None	ENSOARG00000021758	None
MSTRG.914	ENSOARG00000010393	0.966425	0.00167199	Mypop	MYPOP	Myb related transcription factor, partner of profilin [Source:HGNC Symbol;Acc:HGNC:20178]
MSTRG.914	ENSOARG00000018449	0.942838	0.00480781	Ankmy1	ANKMY1	ankyrin repeat and MYND domain containing 1 [Source:HGNC Symbol;Acc:HGNC:20987]
MSTRG.914	ENSOARG00000018118	-0.972063	0.00115977	Ociad2	OCIAD2	OCIA domain containing 2 [Source:HGNC Symbol;Acc:HGNC:28685]
MSTRG.914	ENSOARG00000000409	0.92063	0.0091995	Ccdc51	CCDC51	coiled-coil domain containing 51 [Source:HGNC Symbol;Acc:HGNC:25714]
MSTRG.914	ENSOARG00000013325	0.937948	0.00565619	None	ENSOARG00000013325	None
MSTRG.914	ENSOARG00000014710	-0.921779	0.00893858	Sgk1	SGK1	serum/glucocorticoid regulated kinase 1 [Source:HGNC Symbol;Acc:HGNC:10810]
MSTRG.914	ENSOARG00000015923	0.979979	0.000597228	Chdh	CHDH	choline dehydrogenase [Source:HGNC Symbol;Acc:HGNC:24288]
MSTRG.914	ENSOARG00000002528	0.939831	0.0053216	Ttyh1	TTYH1	tweety family member 1 [Source:HGNC Symbol;Acc:HGNC:13476]
MSTRG.914	ENSOARG00000006028	0.944608	0.00451738	None	ENSOARG00000006028	None
MSTRG.914	ENSOARG00000017242	0.974692	0.000952642	Acvrl1	ACVRL1	activin A receptor like type 1 [Source:HGNC Symbol;Acc:HGNC:175]
MSTRG.914	ENSOARG00000023927	0.960834	0.00227088	None	ENSOARG00000023927	None
MSTRG.914	ENSOARG00000025687	0.983116	0.000425181	None	ENSOARG00000025687	None
MSTRG.914	ENSOARG00000016438	0.95577	0.00289112	Eme2	EME2	essential meiotic structure-specific endonuclease subunit 2 [Source:HGNC Symbol;Acc:HGNC:27289]
MSTRG.914	ENSOARG00000015360	0.991067	0.000119354	Scrg1	SCRG1	stimulator of chondrogenesis 1 [Source:HGNC Symbol;Acc:HGNC:17036]
MSTRG.914	ENSOARG00000002857	0.962753	0.00205514	None	ENSOARG00000002857	None
MSTRG.914	ENSOARG00000010844	0.947264	0.00409822	Vars2	VARS2	valyl-tRNA synthetase 2, mitochondrial [Source:HGNC Symbol;Acc:HGNC:21642]
MSTRG.914	ENSOARG00000002688	0.984114	0.000376521	Ank1	ANK1	ankyrin 1 [Source:HGNC Symbol;Acc:HGNC:492]
MSTRG.914	ENSOARG00000011761	0.949379	0.00377889	Naaladl1	NAALADL1	N-acetylated alpha-linked acidic dipeptidase like 1 [Source:HGNC Symbol;Acc:HGNC:23536]
MSTRG.914	ENSOARG00000020733	0.923541	0.00854538	Mtmr11	MTMR11	myotubularin related protein 11 [Source:HGNC Symbol;Acc:HGNC:24307]
MSTRG.914	ENSOARG00000018656	0.922763	0.00871802	None	ENSOARG00000018656	None
MSTRG.914	ENSOARG00000020831	0.997201	1.17e-05	Gprc5d	GPRC5D	G protein-coupled receptor class C group 5 member D [Source:HGNC Symbol;Acc:HGNC:13310]
MSTRG.914	ENSOARG00000019889	0.99316	7e-05	None	ENSOARG00000019889	None

## Sheet: Sheet2
133451	MSTRG.17927	ENSOARG00000013290	0.977002	0.000787287	Wdr38	WDR38	WD repeat domain 38 [Source:HGNC Symbol;Acc:HGNC:23745]
188642	MSTRG.17927	ENSOARG00000010844	0.968826	0.00144259	Vars2	VARS2	valyl-tRNA synthetase 2, mitochondrial [Source:HGNC Symbol;Acc:HGNC:21642]
175851	MSTRG.17927	ENSOARG00000002528	0.922424	0.00879362	Ttyh1	TTYH1	tweety family member 1 [Source:HGNC Symbol;Acc:HGNC:13476]
95812	MSTRG.17927	ENSOARG00000003024	0.948139	0.00396458	Tssc4	TSSC4	tumor suppressing subtransferable candidate 4 [Source:HGNC Symbol;Acc:HGNC:12386]
25923	MSTRG.17927	ENSOARG00000002719	0.968801	0.00144489	Tex38	TEX38	testis expressed 38 [Source:HGNC Symbol;Acc:HGNC:29589]
63324	MSTRG.17927	ENSOARG00000018788	0.943165	0.00475358	Tepsin	TEPSIN	TEPSIN adaptor related protein complex 4 accessory protein [Source:HGNC Symbol;Acc:HGNC:26458]
1824	MSTRG.17927	ENSOARG00000004289	0.958343	0.00256685	Tas1r3	TAS1R3	taste 1 receptor member 3 [Source:HGNC Symbol;Acc:HGNC:15661]
144801	MSTRG.17927	ENSOARG00000002449	0.922916	0.00868382	Sp5	SP5	Sp5 transcription factor [Source:HGNC Symbol;Acc:HGNC:14529]
189327	MSTRG.17927	ENSOARG00000008959	0.932861	0.00661005	Slit1	SLIT1	slit guidance ligand 1 [Source:HGNC Symbol;Acc:HGNC:11085]
97892	MSTRG.17927	ENSOARG00000000248	0.920438	0.00924333	Slc6a6	SLC6A6	solute carrier family 6 member 6 [Source:HGNC Symbol;Acc:HGNC:11052]
147191	MSTRG.17927	ENSOARG00000011751	0.949935	0.00369705	Slc6a12	SLC6A12	solute carrier family 6 member 12 [Source:HGNC Symbol;Acc:HGNC:11045]
98860	MSTRG.17927	ENSOARG00000001228	-0.940294	0.00524071	Sh3bgrl	SH3BGRL	SH3 domain binding glutamate rich protein like [Source:HGNC Symbol;Acc:HGNC:10823]
60371	MSTRG.17927	ENSOARG00000005209	-0.94736	0.00408358	Sdc4	SDC4	syndecan 4 [Source:HGNC Symbol;Acc:HGNC:10661]
110704	MSTRG.17927	ENSOARG00000013562	0.917522	0.00992345	Scube2	SCUBE2	signal peptide, CUB domain and EGF like domain containing 2 [Source:HGNC Symbol;Acc:HGNC:30425]
184857	MSTRG.17927	ENSOARG00000015360	0.993732	5.88e-05	Scrg1	SCRG1	stimulator of chondrogenesis 1 [Source:HGNC Symbol;Acc:HGNC:17036]
126175	MSTRG.17927	ENSOARG00000008890	0.931784	0.00682147	Ring1	RING1	ring finger protein 1 [Source:HGNC Symbol;Acc:HGNC:10018]
62412	MSTRG.17927	ENSOARG00000012078	0.942755	0.00482177	Reep6	REEP6	receptor accessory protein 6 [Source:HGNC Symbol;Acc:HGNC:30078]
14711	MSTRG.17927	ENSOARG00000011769	0.931074	0.00696247	Pyroxd2	PYROXD2	pyridine nucleotide-disulphide oxidoreductase domain 2 [Source:HGNC Symbol;Acc:HGNC:23517]
202264	MSTRG.17927	ENSOARG00000016553	0.946125	0.00427562	Poll	POLL	DNA polymerase lambda [Source:HGNC Symbol;Acc:HGNC:9184]
57507	MSTRG.17927	ENSOARG00000019246	0.922924	0.00868215	Pnpla3	PNPLA3	patatin like phospholipase domain containing 3 [Source:HGNC Symbol;Acc:HGNC:18590]
17635	MSTRG.17927	ENSOARG00000009333	0.951866	0.00341957	Plin5	PLIN5	perilipin 5 [Source:NCBI gene;Acc:100135434]
47084	MSTRG.17927	ENSOARG00000008629	0.940323	0.00523568	Plin3	PLIN3	perilipin 3 [Source:HGNC Symbol;Acc:HGNC:16893]
112974	MSTRG.17927	ENSOARG00000020531	-0.926095	0.00799112	Pik3c2g	PIK3C2G	phosphatidylinositol-4-phosphate 3-kinase catalytic subunit type 2 gamma [Source:HGNC Symbol;Acc:HGNC:8973]
80588	MSTRG.17927	ENSOARG00000011055	0.933428	0.0065003	Padi1	PADI1	peptidyl arginine deiminase 1 [Source:HGNC Symbol;Acc:HGNC:18367]
88290	MSTRG.17927	ENSOARG00000012268	0.972706	0.00110725	Otor	OTOR	otoraplin [Source:HGNC Symbol;Acc:HGNC:8517]
164785	MSTRG.17927	ENSOARG00000018118	-0.993158	7.01e-05	Ociad2	OCIAD2	OCIA domain containing 2 [Source:HGNC Symbol;Acc:HGNC:28685]
16591	MSTRG.17927	ENSOARG00000005438	0.955663	0.00290511	Obscn	OBSCN	obscurin, cytoskeletal calmodulin and titin-interacting RhoGEF [Source:HGNC Symbol;Acc:HGNC:15719]
142630	MSTRG.17927	ENSOARG00000011221	0.949064	0.00382568	Nxn	NXN	nucleoredoxin [Source:HGNC Symbol;Acc:HGNC:18008]
158221	MSTRG.17927	ENSOARG00000017704	0.942171	0.00491957	Notch4	NOTCH4	notch receptor 4 [Source:HGNC Symbol;Acc:HGNC:7884]
27862	MSTRG.17927	ENSOARG00000004838	0.968889	0.0014368	Nipsnap1	NIPSNAP1	nipsnap homolog 1 [Source:HGNC Symbol;Acc:HGNC:7827]
52648	MSTRG.17927	ENSOARG00000000196	0.94404	0.00460965	Naprt	NAPRT	nicotinate phosphoribosyltransferase [Source:HGNC Symbol;Acc:HGNC:30450]
191769	MSTRG.17927	ENSOARG00000011761	0.973707	0.00102786	Naaladl1	NAALADL1	N-acetylated alpha-linked acidic dipeptidase like 1 [Source:HGNC Symbol;Acc:HGNC:23536]
160262	MSTRG.17927	ENSOARG00000010393	0.980098	0.00059022	Mypop	MYPOP	Myb related transcription factor, partner of profilin [Source:HGNC Symbol;Acc:HGNC:20178]
193237	MSTRG.17927	ENSOARG00000020733	0.93908	0.00545379	Mtmr11	MTMR11	myotubularin related protein 11 [Source:HGNC Symbol;Acc:HGNC:24307]
41879	MSTRG.17927	ENSOARG00000019864	0.919245	0.00951869	Miox	MIOX	myo-inositol oxygenase [Source:HGNC Symbol;Acc:HGNC:14522]
66453	MSTRG.17927	ENSOARG00000006462	0.929222	0.00733705	Map3k10	MAP3K10	mitogen-activated protein kinase kinase kinase 10 [Source:HGNC Symbol;Acc:HGNC:6849]
140474	MSTRG.17927	ENSOARG00000002284	0.971016	0.00124796	Lrrc41	LRRC41	leucine rich repeat containing 41 [Source:HGNC Symbol;Acc:HGNC:16917]
2697	MSTRG.17927	ENSOARG00000017272	0.948032	0.00398084	Krt17	KRT17	keratin 17 [Source:HGNC Symbol;Acc:HGNC:6427]
61317	MSTRG.17927	ENSOARG00000014219	0.952726	0.00329947	Klk15	KLK15	kallikrein related peptidase 15 [Source:HGNC Symbol;Acc:HGNC:20453]
32324	MSTRG.17927	ENSOARG00000009796	0.936282	0.00596065	Klc3	KLC3	kinesin light chain 3 [Source:HGNC Symbol;Acc:HGNC:20717]
149461	MSTRG.17927	ENSOARG00000011788	0.944979	0.00445769	Kcnj14	KCNJ14	potassium voltage-gated channel subfamily J member 14 [Source:HGNC Symbol;Acc:HGNC:6260]
75482	MSTRG.17927	ENSOARG00000005164	0.943422	0.004711	Hcst	HCST	hematopoietic cell signal transducer [Source:HGNC Symbol;Acc:HGNC:16977]
47894	MSTRG.17927	ENSOARG00000015387	0.970186	0.00132004	Gsc	GSC	goosecoid homeobox [Source:HGNC Symbol;Acc:HGNC:4612]
171841	MSTRG.17927	ENSOARG00000010244	0.929105	0.00736089	Grin3b	GRIN3B	glutamate ionotropic receptor NMDA type subunit 3B [Source:HGNC Symbol;Acc:HGNC:16768]
198423	MSTRG.17927	ENSOARG00000020831	0.991821	0.00010006	Gprc5d	GPRC5D	G protein-coupled receptor class C group 5 member D [Source:HGNC Symbol;Acc:HGNC:13310]
44469	MSTRG.17927	ENSOARG00000010648	0.931369	0.00690373	Gng8	GNG8	G protein subunit gamma 8 [Source:HGNC Symbol;Acc:HGNC:19664]
150933	MSTRG.17927	ENSOARG00000007313	0.976145	0.000846777	Gmip	GMIP	GEM interacting protein [Source:HGNC Symbol;Acc:HGNC:24852]
122508	MSTRG.17927	ENSOARG00000024966	0.991891	9.84e-05	Gm23928	U1	U1 spliceosomal RNA [Source:RFAM;Acc:RF00003]
67166	MSTRG.17927	ENSOARG00000024490	0.965925	0.0017219	Gm23927	U3	Small nucleolar RNA U3 [Source:RFAM;Acc:RF00012]
83133	MSTRG.17927	ENSOARG00000003345	0.944374	0.00455527	Gbx1	GBX1	gastrulation brain homeobox 1 [Source:HGNC Symbol;Acc:HGNC:4185]
102294	MSTRG.17927	ENSOARG00000011257	0.962103	0.00212704	Fam92b	FAM92B	family with sequence similarity 92 member B [Source:HGNC Symbol;Acc:HGNC:24781]
33420	MSTRG.17927	ENSOARG00000012559	0.923963	0.00845257	Fam131c	FAM131C	family with sequence similarity 131 member C [Source:HGNC Symbol;Acc:HGNC:26717]
115264	MSTRG.17927	ENSOARG00000017468	0.964587	0.00185888	Ephx1	EPHX1	epoxide hydrolase 1 [Source:HGNC Symbol;Acc:HGNC:3401]
183488	MSTRG.17927	ENSOARG00000016438	0.958168	0.00258828	Eme2	EME2	essential meiotic structure-specific endonuclease subunit 2 [Source:HGNC Symbol;Acc:HGNC:27289]
106348	MSTRG.17927	ENSOARG00000000834	0.983856	0.000388819	Edar	EDAR	ectodysplasin A receptor [Source:HGNC Symbol;Acc:HGNC:2895]
197129	MSTRG.17927	ENSOARG00000010281	0.951465	0.00347626	Dmpk	DMPK	DM1 protein kinase [Source:HGNC Symbol;Acc:HGNC:2933]
12220	MSTRG.17927	ENSOARG00000021125	-0.956805	0.00275842	Dhrs7	DHRS7	dehydrogenase/reductase 7 [Source:HGNC Symbol;Acc:HGNC:21524]
73058	MSTRG.17927	ENSOARG00000019985	-0.952016	0.00339841	Dennd2c	DENND2C	DENN domain containing 2C [Source:HGNC Symbol;Acc:HGNC:24748]
170916	MSTRG.17927	ENSOARG00000015923	0.977455	0.000756685	Chdh	CHDH	choline dehydrogenase [Source:HGNC Symbol;Acc:HGNC:24288]
23215	MSTRG.17927	ENSOARG00000011747	0.978417	0.000693701	Cfap157	CFAP157	cilia and flagella associated protein 157 [Source:HGNC Symbol;Acc:HGNC:27843]
137830	MSTRG.17927	ENSOARG00000018809	-0.932281	0.0067236	Cd44	CD44	CD44 molecule (Indian blood group) [Source:HGNC Symbol;Acc:HGNC:1681]
147716	MSTRG.17927	ENSOARG00000017646	0.958892	0.00250012	Ccdc63	CCDC63	coiled-coil domain containing 63 [Source:HGNC Symbol;Acc:HGNC:26669]
166193	MSTRG.17927	ENSOARG00000000409	0.960791	0.00227583	Ccdc51	CCDC51	coiled-coil domain containing 51 [Source:HGNC Symbol;Acc:HGNC:25714]
150103	MSTRG.17927	ENSOARG00000001911	0.945151	0.00443006	Ccdc17	CCDC17	coiled-coil domain containing 17 [Source:HGNC Symbol;Acc:HGNC:26574]
24455	MSTRG.17927	ENSOARG00000007775	0.935676	0.00607333	Aqp1	AQP1	aquaporin 1 (Colton blood group) [Source:NCBI gene;Acc:442999]
190195	MSTRG.17927	ENSOARG00000002688	0.984615	0.000353231	Ank1	ANK1	ankyrin 1 [Source:HGNC Symbol;Acc:HGNC:492]
178531	MSTRG.17927	ENSOARG00000017242	0.983102	0.000425877	Acvrl1	ACVRL1	activin A receptor like type 1 [Source:HGNC Symbol;Acc:HGNC:175]
36753	MSTRG.17927	ENSOARG00000007008	0.95773	0.00264234	Abhd15	ABHD15	abhydrolase domain containing 15 [Source:HGNC Symbol;Acc:HGNC:26971]
81900	MSTRG.17927	ENSOARG00000020006	-0.956463	0.00280189	Abcd2	ABCD2	ATP binding cassette subfamily D member 2 [Source:HGNC Symbol;Acc:HGNC:66]
