# Supplementary material for: Genome-Wide Network of lncRNA–mRNA During Ovine Oocyte Development From Germinal Vesicle to Metaphase II in vitro
Source: Front Physiol. 2020 Aug 18;11:1019. doi: 10.3389/fphys.2020.01019 (PMC7461901; doi:10.3389/fphys.2020.01019)
Supplement: TABLE S2 — Results of differential expression analysis of mRNAs. [file Table_2.XLSX]

## Sheet: Sheet1
lnc	rna	r	pvalue	mouse	name	description
MSTRG.17927	ENSOARG00000020006	-0.956463	0.00280189	Abcd2	ABCD2	ATP binding cassette subfamily D member 2 [Source:HGNC Symbol;Acc:HGNC:66]
MSTRG.17927	ENSOARG00000007008	0.95773	0.00264234	Abhd15	ABHD15	abhydrolase domain containing 15 [Source:HGNC Symbol;Acc:HGNC:26971]
MSTRG.17927	ENSOARG00000017242	0.983102	0.000425877	Acvrl1	ACVRL1	activin A receptor like type 1 [Source:HGNC Symbol;Acc:HGNC:175]
MSTRG.17927	ENSOARG00000002688	0.984615	0.000353231	Ank1	ANK1	ankyrin 1 [Source:HGNC Symbol;Acc:HGNC:492]
MSTRG.17927	ENSOARG00000007775	0.935676	0.00607333	Aqp1	AQP1	aquaporin 1 (Colton blood group) [Source:NCBI gene;Acc:442999]
MSTRG.17927	ENSOARG00000009038	-0.957743	0.00264074	None	C14orf28	chromosome 14 open reading frame 28 [Source:HGNC Symbol;Acc:HGNC:19834]
MSTRG.17927	ENSOARG00000006941	-0.976658	0.000810934	None	C17orf67	chromosome 17 open reading frame 67 [Source:HGNC Symbol;Acc:HGNC:27900]
MSTRG.17927	ENSOARG00000017326	0.984106	0.000376944	None	C20orf85	chromosome 20 open reading frame 85 [Source:HGNC Symbol;Acc:HGNC:16216]
MSTRG.17927	ENSOARG00000014215	0.938794	0.00550463	None	C3orf62	chromosome 3 open reading frame 62 [Source:HGNC Symbol;Acc:HGNC:24771]
MSTRG.17927	ENSOARG00000016141	-0.955636	0.00290859	None	C7orf57	chromosome 7 open reading frame 57 [Source:HGNC Symbol;Acc:HGNC:22247]
MSTRG.17927	ENSOARG00000001911	0.945151	0.00443006	Ccdc17	CCDC17	coiled-coil domain containing 17 [Source:HGNC Symbol;Acc:HGNC:26574]
MSTRG.17927	ENSOARG00000000409	0.960791	0.00227583	Ccdc51	CCDC51	coiled-coil domain containing 51 [Source:HGNC Symbol;Acc:HGNC:25714]
MSTRG.17927	ENSOARG00000017646	0.958892	0.00250012	Ccdc63	CCDC63	coiled-coil domain containing 63 [Source:HGNC Symbol;Acc:HGNC:26669]
MSTRG.17927	ENSOARG00000018809	-0.932281	0.0067236	Cd44	CD44	CD44 molecule (Indian blood group) [Source:HGNC Symbol;Acc:HGNC:1681]
MSTRG.17927	ENSOARG00000011747	0.978417	0.000693701	Cfap157	CFAP157	cilia and flagella associated protein 157 [Source:HGNC Symbol;Acc:HGNC:27843]
MSTRG.17927	ENSOARG00000015923	0.977455	0.000756685	Chdh	CHDH	choline dehydrogenase [Source:HGNC Symbol;Acc:HGNC:24288]
MSTRG.17927	ENSOARG00000019985	-0.952016	0.00339841	Dennd2c	DENND2C	DENN domain containing 2C [Source:HGNC Symbol;Acc:HGNC:24748]
MSTRG.17927	ENSOARG00000021125	-0.956805	0.00275842	Dhrs7	DHRS7	dehydrogenase/reductase 7 [Source:HGNC Symbol;Acc:HGNC:21524]
MSTRG.17927	ENSOARG00000010281	0.951465	0.00347626	Dmpk	DMPK	DM1 protein kinase [Source:HGNC Symbol;Acc:HGNC:2933]
MSTRG.17927	ENSOARG00000000834	0.983856	0.000388819	Edar	EDAR	ectodysplasin A receptor [Source:HGNC Symbol;Acc:HGNC:2895]
MSTRG.17927	ENSOARG00000016438	0.958168	0.00258828	Eme2	EME2	essential meiotic structure-specific endonuclease subunit 2 [Source:HGNC Symbol;Acc:HGNC:27289]
MSTRG.17927	ENSOARG00000017468	0.964587	0.00185888	Ephx1	EPHX1	epoxide hydrolase 1 [Source:HGNC Symbol;Acc:HGNC:3401]
MSTRG.17927	ENSOARG00000012559	0.923963	0.00845257	Fam131c	FAM131C	family with sequence similarity 131 member C [Source:HGNC Symbol;Acc:HGNC:26717]
MSTRG.17927	ENSOARG00000020497	0.979269	0.000640201	None	FAM183A	family with sequence similarity 183 member A [Source:HGNC Symbol;Acc:HGNC:34347]
MSTRG.17927	ENSOARG00000011257	0.962103	0.00212704	Fam92b	FAM92B	family with sequence similarity 92 member B [Source:HGNC Symbol;Acc:HGNC:24781]
MSTRG.17927	ENSOARG00000003345	0.944374	0.00455527	Gbx1	GBX1	gastrulation brain homeobox 1 [Source:HGNC Symbol;Acc:HGNC:4185]
MSTRG.17927	ENSOARG00000007313	0.976145	0.000846777	Gmip	GMIP	GEM interacting protein [Source:HGNC Symbol;Acc:HGNC:24852]
MSTRG.17927	ENSOARG00000010648	0.931369	0.00690373	Gng8	GNG8	G protein subunit gamma 8 [Source:HGNC Symbol;Acc:HGNC:19664]
MSTRG.17927	ENSOARG00000020831	0.991821	0.00010006	Gprc5d	GPRC5D	G protein-coupled receptor class C group 5 member D [Source:HGNC Symbol;Acc:HGNC:13310]
MSTRG.17927	ENSOARG00000010244	0.929105	0.00736089	Grin3b	GRIN3B	glutamate ionotropic receptor NMDA type subunit 3B [Source:HGNC Symbol;Acc:HGNC:16768]
MSTRG.17927	ENSOARG00000015387	0.970186	0.00132004	Gsc	GSC	goosecoid homeobox [Source:HGNC Symbol;Acc:HGNC:4612]
MSTRG.17927	ENSOARG00000005164	0.943422	0.004711	Hcst	HCST	hematopoietic cell signal transducer [Source:HGNC Symbol;Acc:HGNC:16977]
MSTRG.17927	ENSOARG00000011788	0.944979	0.00445769	Kcnj14	KCNJ14	potassium voltage-gated channel subfamily J member 14 [Source:HGNC Symbol;Acc:HGNC:6260]
MSTRG.17927	ENSOARG00000009796	0.936282	0.00596065	Klc3	KLC3	kinesin light chain 3 [Source:HGNC Symbol;Acc:HGNC:20717]
MSTRG.17927	ENSOARG00000014219	0.952726	0.00329947	Klk15	KLK15	kallikrein related peptidase 15 [Source:HGNC Symbol;Acc:HGNC:20453]
MSTRG.17927	ENSOARG00000017272	0.948032	0.00398084	Krt17	KRT17	keratin 17 [Source:HGNC Symbol;Acc:HGNC:6427]
MSTRG.17927	ENSOARG00000002284	0.971016	0.00124796	Lrrc41	LRRC41	leucine rich repeat containing 41 [Source:HGNC Symbol;Acc:HGNC:16917]
MSTRG.17927	ENSOARG00000006462	0.929222	0.00733705	Map3k10	MAP3K10	mitogen-activated protein kinase kinase kinase 10 [Source:HGNC Symbol;Acc:HGNC:6849]
MSTRG.17927	ENSOARG00000019864	0.919245	0.00951869	Miox	MIOX	myo-inositol oxygenase [Source:HGNC Symbol;Acc:HGNC:14522]
MSTRG.17927	ENSOARG00000020733	0.93908	0.00545379	Mtmr11	MTMR11	myotubularin related protein 11 [Source:HGNC Symbol;Acc:HGNC:24307]
MSTRG.17927	ENSOARG00000010393	0.980098	0.00059022	Mypop	MYPOP	Myb related transcription factor, partner of profilin [Source:HGNC Symbol;Acc:HGNC:20178]
MSTRG.17927	ENSOARG00000011761	0.973707	0.00102786	Naaladl1	NAALADL1	N-acetylated alpha-linked acidic dipeptidase like 1 [Source:HGNC Symbol;Acc:HGNC:23536]
MSTRG.17927	ENSOARG00000000196	0.94404	0.00460965	Naprt	NAPRT	nicotinate phosphoribosyltransferase [Source:HGNC Symbol;Acc:HGNC:30450]
MSTRG.17927	ENSOARG00000011925	0.944193	0.00458471	None	NIBAN2	niban apoptosis regulator 2 [Source:HGNC Symbol;Acc:HGNC:25282]
MSTRG.17927	ENSOARG00000004838	0.968889	0.0014368	Nipsnap1	NIPSNAP1	nipsnap homolog 1 [Source:HGNC Symbol;Acc:HGNC:7827]
MSTRG.17927	ENSOARG00000017704	0.942171	0.00491957	Notch4	NOTCH4	notch receptor 4 [Source:HGNC Symbol;Acc:HGNC:7884]
MSTRG.17927	ENSOARG00000011221	0.949064	0.00382568	Nxn	NXN	nucleoredoxin [Source:HGNC Symbol;Acc:HGNC:18008]
MSTRG.17927	ENSOARG00000005438	0.955663	0.00290511	Obscn	OBSCN	obscurin, cytoskeletal calmodulin and titin-interacting RhoGEF [Source:HGNC Symbol;Acc:HGNC:15719]
MSTRG.17927	ENSOARG00000018118	-0.993158	7.01e-05	Ociad2	OCIAD2	OCIA domain containing 2 [Source:HGNC Symbol;Acc:HGNC:28685]
MSTRG.17927	ENSOARG00000012268	0.972706	0.00110725	Otor	OTOR	otoraplin [Source:HGNC Symbol;Acc:HGNC:8517]
MSTRG.17927	ENSOARG00000011055	0.933428	0.0065003	Padi1	PADI1	peptidyl arginine deiminase 1 [Source:HGNC Symbol;Acc:HGNC:18367]
MSTRG.17927	ENSOARG00000020531	-0.926095	0.00799112	Pik3c2g	PIK3C2G	phosphatidylinositol-4-phosphate 3-kinase catalytic subunit type 2 gamma [Source:HGNC Symbol;Acc:HGNC:8973]
MSTRG.17927	ENSOARG00000008629	0.940323	0.00523568	Plin3	PLIN3	perilipin 3 [Source:HGNC Symbol;Acc:HGNC:16893]
MSTRG.17927	ENSOARG00000009333	0.951866	0.00341957	Plin5	PLIN5	perilipin 5 [Source:NCBI gene;Acc:100135434]
MSTRG.17927	ENSOARG00000019246	0.922924	0.00868215	Pnpla3	PNPLA3	patatin like phospholipase domain containing 3 [Source:HGNC Symbol;Acc:HGNC:18590]
MSTRG.17927	ENSOARG00000016553	0.946125	0.00427562	Poll	POLL	DNA polymerase lambda [Source:HGNC Symbol;Acc:HGNC:9184]
MSTRG.17927	ENSOARG00000011769	0.931074	0.00696247	Pyroxd2	PYROXD2	pyridine nucleotide-disulphide oxidoreductase domain 2 [Source:HGNC Symbol;Acc:HGNC:23517]
MSTRG.17927	ENSOARG00000012078	0.942755	0.00482177	Reep6	REEP6	receptor accessory protein 6 [Source:HGNC Symbol;Acc:HGNC:30078]
MSTRG.17927	ENSOARG00000008890	0.931784	0.00682147	Ring1	RING1	ring finger protein 1 [Source:HGNC Symbol;Acc:HGNC:10018]
MSTRG.17927	ENSOARG00000018615	-0.969336	0.00139603	None	SAMD9	sterile alpha motif domain containing 9 [Source:HGNC Symbol;Acc:HGNC:1348]
MSTRG.17927	ENSOARG00000015360	0.993732	5.88e-05	Scrg1	SCRG1	stimulator of chondrogenesis 1 [Source:HGNC Symbol;Acc:HGNC:17036]
MSTRG.17927	ENSOARG00000013562	0.917522	0.00992345	Scube2	SCUBE2	signal peptide, CUB domain and EGF like domain containing 2 [Source:HGNC Symbol;Acc:HGNC:30425]
MSTRG.17927	ENSOARG00000005209	-0.94736	0.00408358	Sdc4	SDC4	syndecan 4 [Source:HGNC Symbol;Acc:HGNC:10661]
MSTRG.17927	ENSOARG00000001228	-0.940294	0.00524071	Sh3bgrl	SH3BGRL	SH3 domain binding glutamate rich protein like [Source:HGNC Symbol;Acc:HGNC:10823]
MSTRG.17927	ENSOARG00000011751	0.949935	0.00369705	Slc6a12	SLC6A12	solute carrier family 6 member 12 [Source:HGNC Symbol;Acc:HGNC:11045]
MSTRG.17927	ENSOARG00000000248	0.920438	0.00924333	Slc6a6	SLC6A6	solute carrier family 6 member 6 [Source:HGNC Symbol;Acc:HGNC:11052]
MSTRG.17927	ENSOARG00000008959	0.932861	0.00661005	Slit1	SLIT1	slit guidance ligand 1 [Source:HGNC Symbol;Acc:HGNC:11085]
MSTRG.17927	ENSOARG00000002449	0.922916	0.00868382	Sp5	SP5	Sp5 transcription factor [Source:HGNC Symbol;Acc:HGNC:14529]
MSTRG.17927	ENSOARG00000004289	0.958343	0.00256685	Tas1r3	TAS1R3	taste 1 receptor member 3 [Source:HGNC Symbol;Acc:HGNC:15661]
MSTRG.17927	ENSOARG00000018788	0.943165	0.00475358	Tepsin	TEPSIN	TEPSIN adaptor related protein complex 4 accessory protein [Source:HGNC Symbol;Acc:HGNC:26458]
MSTRG.17927	ENSOARG00000002719	0.968801	0.00144489	Tex38	TEX38	testis expressed 38 [Source:HGNC Symbol;Acc:HGNC:29589]
MSTRG.17927	ENSOARG00000015833	0.968833	0.00144195	None	TP73	tumor protein p73 [Source:HGNC Symbol;Acc:HGNC:12003]
MSTRG.17927	ENSOARG00000003024	0.948139	0.00396458	Tssc4	TSSC4	tumor suppressing subtransferable candidate 4 [Source:HGNC Symbol;Acc:HGNC:12386]
MSTRG.17927	ENSOARG00000002528	0.922424	0.00879362	Ttyh1	TTYH1	tweety family member 1 [Source:HGNC Symbol;Acc:HGNC:13476]
MSTRG.17927	ENSOARG00000024966	0.991891	9.84e-05	Gm23928	U1	U1 spliceosomal RNA [Source:RFAM;Acc:RF00003]
MSTRG.17927	ENSOARG00000024490	0.965925	0.0017219	Gm23927	U3	Small nucleolar RNA U3 [Source:RFAM;Acc:RF00012]
MSTRG.17927	ENSOARG00000010844	0.968826	0.00144259	Vars2	VARS2	valyl-tRNA synthetase 2, mitochondrial [Source:HGNC Symbol;Acc:HGNC:21642]
MSTRG.17927	ENSOARG00000013290	0.977002	0.000787287	Wdr38	WDR38	WD repeat domain 38 [Source:HGNC Symbol;Acc:HGNC:23745]
