# Supplementary material for: Genome-Wide Network of lncRNA–mRNA During Ovine Oocyte Development From Germinal Vesicle to Metaphase II in vitro
Source: Front Physiol. 2020 Aug 18;11:1019. doi: 10.3389/fphys.2020.01019 (PMC7461901; doi:10.3389/fphys.2020.01019)
Supplement: TABLE S4 — Co-expressed gene pairs of reproduction related GO terms. [file Data_Sheet_2.CSV]

gene	baseMean	log2FoldChange	lfcSE	stat	pvalue	padj
ENSOARG00000005936	2736.998508	-3.910546199	0.216952481	-18.02489733	1.24E-72	1.87E-68
ENSOARG00000013157	5630.448864	6.2069213	0.345315218	17.97465325	3.08E-72	2.31E-68
ENSOARG00000003628	755.234596	-3.868569698	0.215661934	-17.93812025	5.94E-72	2.98E-68
ENSOARG00000002523	5094.038538	-3.794687744	0.218564324	-17.36188082	1.60E-67	6.02E-64
ENSOARG00000011931	1170.751056	-3.846842578	0.223517333	-17.21048891	2.22E-66	6.65E-63
ENSOARG00000011060	9555.475188	-3.39452225	0.203942669	-16.64449266	3.32E-62	7.14E-59
ENSOARG00000014386	11283.98362	-3.477519808	0.208930982	-16.64434722	3.33E-62	7.14E-59
ENSOARG00000016162	15308.42326	-2.822052204	0.171113299	-16.49230204	4.17E-61	7.82E-58
ENSOARG00000015003	2065.1611	-3.272898857	0.20436425	-16.01502638	1.00E-57	1.67E-54
ENSOARG00000016577	2906.718099	-3.240550986	0.20258946	-15.9956544	1.37E-57	2.06E-54
ENSOARG00000009596	1678.472674	-3.316809645	0.216917176	-15.29067318	8.82E-53	1.20E-49
ENSOARG00000011420	459.7319313	-3.573033174	0.23474687	-15.22079153	2.57E-52	3.22E-49
ENSOARG00000003306	984.8484824	-3.4405972	0.229507071	-14.99124707	8.38E-51	9.68E-48
ENSOARG00000019713	244.3702545	5.497897853	0.37207678	14.7762455	2.08E-49	2.24E-46
ENSOARG00000012174	2471.251957	-2.8247201	0.191267756	-14.76840715	2.34E-49	2.34E-46
ENSOARG00000013789	2070.342546	-2.869339399	0.196023463	-14.63773446	1.61E-48	1.51E-45
ENSOARG00000014971	1098.724939	10.42817034	0.714055867	14.60413788	2.64E-48	2.32E-45
ENSOARG00000004179	7797.060162	-2.957368684	0.20254933	-14.60073296	2.78E-48	2.32E-45
ENSOARG00000008429	1159.651599	-2.994474936	0.207812435	-14.40950794	4.51E-47	3.56E-44
ENSOARG00000013442	3359.593807	-3.204610502	0.225904602	-14.18568047	1.12E-45	8.44E-43
ENSOARG00000007562	1293.438088	-2.952862577	0.211414232	-13.9671892	2.47E-44	1.77E-41
ENSOARG00000015561	2851.520293	-3.422562828	0.247363589	-13.83616257	1.54E-43	1.05E-40
ENSOARG00000014302	3404.628793	-2.676678383	0.194121848	-13.78865084	2.98E-43	1.95E-40
ENSOARG00000013804	3474.24662	-2.942880236	0.215743587	-13.64063828	2.30E-42	1.44E-39
ENSOARG00000017225	1761.587896	-2.615000912	0.192538597	-13.58169711	5.14E-42	3.09E-39
ENSOARG00000001702	43122.28599	-3.062456976	0.226067726	-13.546635	8.29E-42	4.79E-39
ENSOARG00000005776	437.210954	-3.680980933	0.274944635	-13.38808058	7.10E-41	3.95E-38
ENSOARG00000002512	1266.553331	-3.187888561	0.239280801	-13.32279292	1.71E-40	9.15E-38
ENSOARG00000002357	597.5205261	-3.254899608	0.245627458	-13.25136708	4.43E-40	2.29E-37
ENSOARG00000002352	5192.717777	-2.484832643	0.188200422	-13.20311943	8.42E-40	4.21E-37
ENSOARG00000008118	677.9980847	-2.773084175	0.210790089	-13.15566681	1.58E-39	7.65E-37
ENSOARG00000016007	7949.812225	-2.822864396	0.214715171	-13.14701881	1.77E-39	8.31E-37
ENSOARG00000010447	707.9431811	-3.600373767	0.274005952	-13.13976483	1.95E-39	8.87E-37
ENSOARG00000005266	5172.444781	-3.057699147	0.232976989	-13.12446845	2.38E-39	1.05E-36
ENSOARG00000000670	1730.559036	-3.003907278	0.230434269	-13.03585308	7.65E-39	3.28E-36
ENSOARG00000010640	1452.847405	-3.291091812	0.252854122	-13.01577283	9.95E-39	4.15E-36
ENSOARG00000016513	535.1587536	-2.816628829	0.216987182	-12.98062312	1.58E-38	6.40E-36
ENSOARG00000018872	793.960595	-2.554907862	0.197716624	-12.92206903	3.38E-38	1.34E-35
ENSOARG00000006351	509.9577429	-2.972572843	0.230144758	-12.91610059	3.65E-38	1.41E-35
ENSOARG00000002271	3851.171479	-2.464856296	0.192453041	-12.80757263	1.49E-37	5.58E-35
ENSOARG00000002772	1508.064796	-2.686958489	0.209871896	-12.8028504	1.58E-37	5.79E-35
ENSOARG00000009019	4120.574764	8.475495887	0.668421062	12.67987556	7.65E-37	2.73E-34
ENSOARG00000011610	3281.564271	-2.343112426	0.187023236	-12.52845623	5.22E-36	1.82E-33
ENSOARG00000002767	501.3617658	-3.798617628	0.304017841	-12.49471943	7.98E-36	2.72E-33
ENSOARG00000017786	1308.599901	-2.690268623	0.216005599	-12.45462446	1.32E-35	4.40E-33
ENSOARG00000016984	5948.765642	-2.723638914	0.218891496	-12.4428722	1.53E-35	4.99E-33
ENSOARG00000002087	1016.834184	-4.234633068	0.342125209	-12.37743656	3.46E-35	1.10E-32
ENSOARG00000002617	6605.498172	-2.888872089	0.233418856	-12.37634414	3.51E-35	1.10E-32
ENSOARG00000005356	8234.201578	-2.809201002	0.22833026	-12.3032357	8.70E-35	2.67E-32
ENSOARG00000015188	2096.063642	-2.542182511	0.206705006	-12.29860158	9.22E-35	2.77E-32
ENSOARG00000005354	3643.306918	-2.621377008	0.213171135	-12.29705424	9.39E-35	2.77E-32
ENSOARG00000016457	727.1197877	-3.05709887	0.249174142	-12.26892502	1.33E-34	3.84E-32
ENSOARG00000013489	6404.880361	-2.609576863	0.214086933	-12.18933274	3.54E-34	1.00E-31
ENSOARG00000019088	960.8130726	-2.813352248	0.231462036	-12.15470274	5.42E-34	1.51E-31
ENSOARG00000005133	2807.229216	-2.466828969	0.203141157	-12.14342286	6.22E-34	1.70E-31
ENSOARG00000003433	1426.444538	-2.7760815	0.228829694	-12.1316489	7.18E-34	1.93E-31
ENSOARG00000002015	929.3297035	-2.968870535	0.244977735	-12.11894027	8.38E-34	2.21E-31
ENSOARG00000000706	1102.702594	-2.399991361	0.198070047	-12.11688188	8.60E-34	2.23E-31
ENSOARG00000016638	4483.659838	-2.904820357	0.240983132	-12.05404017	1.85E-33	4.70E-31
ENSOARG00000004166	472.4504175	-3.142199911	0.262509407	-11.96985644	5.11E-33	1.28E-30
ENSOARG00000002120	10048.56548	-2.981557308	0.249686806	-11.94118884	7.22E-33	1.78E-30
ENSOARG00000003781	3813.065389	-2.540457624	0.212963434	-11.92907899	8.35E-33	2.02E-30
ENSOARG00000000270	7534.330663	-2.299116894	0.194361636	-11.82906738	2.76E-32	6.58E-30
ENSOARG00000017998	754.8265173	-2.558755016	0.216762067	-11.80444094	3.70E-32	8.69E-30
ENSOARG00000003527	4279.296363	-2.74212046	0.232969998	-11.77027294	5.55E-32	1.28E-29
ENSOARG00000012502	167.5543916	-3.647021265	0.311008055	-11.72645277	9.33E-32	2.12E-29
ENSOARG00000003807	868.0633643	-2.276954805	0.194325364	-11.71722908	1.04E-31	2.33E-29
ENSOARG00000017393	3596.026198	-2.59323962	0.223620097	-11.59663044	4.29E-31	9.47E-29
ENSOARG00000019216	156.2720013	-3.560552397	0.307147055	-11.59233775	4.51E-31	9.81E-29
ENSOARG00000010438	3968.711936	-3.079892746	0.266655456	-11.55008337	7.37E-31	1.58E-28
ENSOARG00000020457	1438.605895	-2.234209778	0.193628287	-11.53865381	8.42E-31	1.78E-28
ENSOARG00000026461	1385.963999	-2.698237117	0.234039239	-11.52899456	9.42E-31	1.97E-28
ENSOARG00000007549	290.1431188	-3.182041793	0.276548017	-11.50629039	1.23E-30	2.52E-28
ENSOARG00000015095	2619.547283	-2.09059233	0.181782537	-11.50051245	1.31E-30	2.66E-28
ENSOARG00000006963	1819.378047	-2.644878669	0.230056402	-11.49665317	1.37E-30	2.75E-28
ENSOARG00000015087	5349.387241	2.43183801	0.211548498	11.4954161	1.39E-30	2.75E-28
ENSOARG00000019929	1761.886156	2.469631082	0.215313389	11.46993734	1.87E-30	3.64E-28
ENSOARG00000015719	526.3563632	-3.150618038	0.274788335	-11.46561785	1.96E-30	3.78E-28
ENSOARG00000014804	206.843158	-3.400501004	0.296658532	-11.46267723	2.03E-30	3.86E-28
ENSOARG00000000129	1257.430834	-2.999349209	0.261686286	-11.46162167	2.06E-30	3.86E-28
ENSOARG00000000080	142.4559726	-4.264897522	0.372339983	-11.4543098	2.24E-30	4.10E-28
ENSOARG00000020864	12809.84748	-2.520848981	0.220079453	-11.45426773	2.24E-30	4.10E-28
ENSOARG00000000978	365.9407932	-3.693778767	0.32270051	-11.44646087	2.45E-30	4.43E-28
ENSOARG00000010136	1708.803799	-2.682783244	0.234411473	-11.44476081	2.50E-30	4.47E-28
ENSOARG00000010188	537.972616	-3.263367256	0.287036513	-11.3691712	5.96E-30	1.05E-27
ENSOARG00000011628	646.3546345	-2.487797807	0.218887041	-11.36566969	6.20E-30	1.08E-27
ENSOARG00000021171	899.9935782	-2.320286214	0.204421629	-11.35049274	7.37E-30	1.27E-27
ENSOARG00000001933	246.2065225	-3.543470999	0.312693918	-11.33207522	9.10E-30	1.52E-27
ENSOARG00000015605	376.5952793	-3.464452081	0.305718801	-11.3321525	9.09E-30	1.52E-27
ENSOARG00000000422	459.3382216	-2.892888036	0.255286871	-11.33191074	9.12E-30	1.52E-27
ENSOARG00000020642	2280.952289	-2.251093	0.199378919	-11.29052664	1.46E-29	2.41E-27
ENSOARG00000005769	543.3226514	-2.815669095	0.249554728	-11.28277201	1.60E-29	2.61E-27
ENSOARG00000001942	934.1606099	-2.881227295	0.255557609	-11.27427707	1.76E-29	2.84E-27
ENSOARG00000013699	174.7475066	-3.419233233	0.303303264	-11.273315	1.78E-29	2.84E-27
ENSOARG00000013819	336.5781593	-2.970182536	0.263628042	-11.26656524	1.92E-29	3.03E-27
ENSOARG00000001546	1422.836301	-2.816442531	0.250608929	-11.23839658	2.64E-29	4.13E-27
ENSOARG00000018424	337.8254212	-3.089564771	0.275180869	-11.22739668	2.99E-29	4.63E-27
ENSOARG00000005542	4309.166108	-2.480582636	0.221534525	-11.19727337	4.20E-29	6.44E-27
ENSOARG00000000523	1776.716211	-2.044095694	0.183343609	-11.14898799	7.24E-29	1.10E-26
ENSOARG00000015010	3092.02458	-2.568455704	0.230392813	-11.14815897	7.31E-29	1.10E-26
ENSOARG00000018143	1293.292882	-2.358810735	0.211646612	-11.14504369	7.57E-29	1.13E-26
ENSOARG00000026030	285.8104148	-3.963477468	0.356687891	-11.1118924	1.10E-28	1.62E-26
ENSOARG00000018598	574.3133614	-2.318309581	0.209358606	-11.07339041	1.69E-28	2.46E-26
ENSOARG00000020749	1742.907057	-2.427960289	0.219631487	-11.05470039	2.08E-28	3.00E-26
ENSOARG00000003203	230.4154832	-3.355307604	0.303616891	-11.05112297	2.16E-28	3.10E-26
ENSOARG00000002925	405.0765396	-3.161070853	0.286095897	-11.04899053	2.22E-28	3.14E-26
ENSOARG00000012987	5480.957246	-2.79177505	0.252830687	-11.04207361	2.39E-28	3.36E-26
ENSOARG00000009209	3619.87882	-2.655812452	0.241225436	-11.00967005	3.43E-28	4.77E-26
ENSOARG00000005820	2402.707308	-2.466289886	0.225540747	-10.93500807	7.84E-28	1.08E-25
ENSOARG00000009468	799.3810715	-2.821869993	0.259121173	-10.89015599	1.28E-27	1.75E-25
ENSOARG00000022645	166.7402437	-3.089946838	0.284291761	-10.86892855	1.62E-27	2.19E-25
ENSOARG00000009661	1203.557883	-2.15609409	0.199593375	-10.80243314	3.35E-27	4.49E-25
ENSOARG00000014906	4200.80522	-2.087394654	0.19371869	-10.77539114	4.50E-27	5.98E-25
ENSOARG00000003984	4522.353539	-2.382229793	0.221554824	-10.75232644	5.78E-27	7.61E-25
ENSOARG00000007069	1177.871197	-2.595544833	0.241706873	-10.73839898	6.72E-27	8.78E-25
ENSOARG00000012466	489.6228883	-2.550758568	0.237728176	-10.72972758	7.38E-27	9.56E-25
ENSOARG00000016521	769.5379829	-3.082148505	0.287374282	-10.72520648	7.75E-27	9.95E-25
ENSOARG00000011589	1466.955642	-2.662633447	0.248286595	-10.72403221	7.85E-27	9.99E-25
ENSOARG00000006274	634.2524263	-3.152530176	0.294718017	-10.69676774	1.05E-26	1.33E-24
ENSOARG00000016785	956.6481158	-2.179934846	0.204448963	-10.66248912	1.52E-26	1.91E-24
ENSOARG00000019486	275.5151553	-2.733456545	0.256596902	-10.65272621	1.69E-26	2.08E-24
ENSOARG00000010997	3548.075022	-2.731940794	0.256449373	-10.65294396	1.69E-26	2.08E-24
ENSOARG00000016829	264.8627259	-3.111759767	0.293708329	-10.59472771	3.15E-26	3.84E-24
ENSOARG00000018221	417.9287708	-2.30458133	0.217532506	-10.5941929	3.17E-26	3.84E-24
ENSOARG00000003838	1315.175286	-2.084038822	0.197073257	-10.57494486	3.89E-26	4.68E-24
ENSOARG00000006721	2176.710126	-1.948222532	0.184278967	-10.57213725	4.01E-26	4.78E-24
ENSOARG00000007641	296.2301225	-2.58022506	0.244495123	-10.55327822	4.91E-26	5.80E-24
ENSOARG00000003599	753.6066036	-2.474220151	0.234479543	-10.55196594	4.97E-26	5.84E-24
ENSOARG00000008682	16818.0795	1.989973983	0.188636816	10.54923439	5.12E-26	5.96E-24
ENSOARG00000018383	357.461813	-3.024599184	0.287157654	-10.53288723	6.09E-26	7.04E-24
ENSOARG00000008200	163.5962174	-3.460425205	0.329571414	-10.49977352	8.66E-26	9.93E-24
ENSOARG00000014758	970.5446097	-3.005392758	0.286323186	-10.496505	8.96E-26	1.02E-23
ENSOARG00000002949	256.64606	-2.896594002	0.276190079	-10.48768304	9.84E-26	1.11E-23
ENSOARG00000002368	2991.374924	-2.14251764	0.204374254	-10.48330498	1.03E-25	1.16E-23
ENSOARG00000010697	6556.965724	-2.321878627	0.221547067	-10.48029502	1.06E-25	1.18E-23
ENSOARG00000003839	727.896584	-2.701063724	0.258243853	-10.45935341	1.33E-25	1.47E-23
ENSOARG00000010000	714.2100664	-2.117452357	0.202834245	-10.43932379	1.64E-25	1.80E-23
ENSOARG00000005352	347.7395302	-2.584719619	0.248794644	-10.38896808	2.78E-25	3.03E-23
ENSOARG00000013083	1134.168947	-2.564988768	0.247460285	-10.36525425	3.57E-25	3.86E-23
ENSOARG00000004923	563.103821	-2.607442961	0.251801288	-10.35516133	3.97E-25	4.25E-23
ENSOARG00000005916	397.4467107	-2.346198992	0.227584299	-10.30914262	6.41E-25	6.82E-23
ENSOARG00000014952	591.7227055	-3.096425126	0.300404114	-10.30753236	6.52E-25	6.89E-23
ENSOARG00000013726	1884.179727	1.952059128	0.189574804	10.2970389	7.27E-25	7.63E-23
ENSOARG00000004257	153.372625	-3.158978293	0.306835106	-10.29536137	7.39E-25	7.71E-23
ENSOARG00000005896	4121.275042	-2.299031701	0.223393866	-10.2913824	7.71E-25	7.98E-23
ENSOARG00000000642	274.8074912	-3.028758366	0.294963127	-10.26826097	9.80E-25	1.01E-22
ENSOARG00000000654	3294.488711	-2.243752677	0.21857895	-10.26518187	1.01E-24	1.03E-22
ENSOARG00000018374	2942.147564	-2.738858295	0.267127802	-10.25298854	1.15E-24	1.16E-22
ENSOARG00000002553	426.8119544	-3.233129624	0.31542569	-10.25005169	1.18E-24	1.19E-22
ENSOARG00000006271	655.8241165	-2.588606163	0.253025246	-10.23062403	1.45E-24	1.45E-22
ENSOARG00000023915	136.6082615	4.875275408	0.476961448	10.22152928	1.59E-24	1.58E-22
ENSOARG00000007492	434.6443176	-2.269197799	0.222089268	-10.21750316	1.66E-24	1.64E-22
ENSOARG00000025251	227.2180102	-2.720895451	0.266526973	-10.20870579	1.81E-24	1.78E-22
ENSOARG00000016234	15056.0287	-2.230052686	0.219096661	-10.17839649	2.48E-24	2.41E-22
ENSOARG00000013593	1065.366599	-1.932528505	0.190160575	-10.16261394	2.91E-24	2.82E-22
ENSOARG00000011772	1152.378222	-2.368805068	0.233999591	-10.12311625	4.36E-24	4.20E-22
ENSOARG00000000301	2282.464288	-2.458188068	0.243015305	-10.11536317	4.72E-24	4.52E-22
ENSOARG00000000694	176.8944228	-2.920043204	0.289286586	-10.0939461	5.88E-24	5.59E-22
ENSOARG00000005172	899.2621197	-2.692928641	0.266963897	-10.08723901	6.29E-24	5.94E-22
ENSOARG00000017920	3276.787532	-2.085850992	0.206850429	-10.08386111	6.51E-24	6.11E-22
ENSOARG00000012787	3056.043197	-2.460221816	0.244070761	-10.07995306	6.78E-24	6.32E-22
ENSOARG00000011562	1244.944547	-2.948398405	0.293180576	-10.0565953	8.59E-24	7.96E-22
ENSOARG00000006369	980.6685333	-2.603474635	0.258923914	-10.05497945	8.73E-24	8.05E-22
ENSOARG00000001174	1714.859408	-2.180546446	0.216907091	-10.05290529	8.92E-24	8.17E-22
ENSOARG00000005744	341.0702479	-2.65159236	0.263868156	-10.04892899	9.29E-24	8.45E-22
ENSOARG00000004327	339.0886303	-3.173975565	0.31620455	-10.03772894	1.04E-23	9.41E-22
ENSOARG00000004790	163.2054737	3.2754463	0.326394065	10.03525078	1.07E-23	9.59E-22
ENSOARG00000005157	259.8419736	-2.951717111	0.294452801	-10.02441511	1.19E-23	1.06E-21
ENSOARG00000016111	310.4456091	-2.424023736	0.242602095	-9.991767535	1.66E-23	1.47E-21
ENSOARG00000017303	688.6466721	-2.23662195	0.223855497	-9.991364867	1.66E-23	1.47E-21
ENSOARG00000005342	1189.750041	-2.144644034	0.214711326	-9.988499777	1.71E-23	1.50E-21
ENSOARG00000006466	1160.424744	-2.763175287	0.277063998	-9.973057875	2.00E-23	1.75E-21
ENSOARG00000002401	372.3828332	-2.977442842	0.298982024	-9.95860154	2.31E-23	2.01E-21
ENSOARG00000020132	1540.075266	-2.134865379	0.214540026	-9.950895508	2.50E-23	2.16E-21
ENSOARG00000015265	1282.267404	-2.305584327	0.231768002	-9.94781121	2.58E-23	2.21E-21
ENSOARG00000000600	10602.81908	-2.437590697	0.24516002	-9.942855687	2.71E-23	2.31E-21
ENSOARG00000001650	616.3058919	-2.483136327	0.25036245	-9.918165962	3.47E-23	2.94E-21
ENSOARG00000019077	2463.033378	-2.46469078	0.248515121	-9.917669264	3.49E-23	2.94E-21
ENSOARG00000012304	747.7299809	-2.268206255	0.229001176	-9.904779942	3.97E-23	3.33E-21
ENSOARG00000010725	718.0519475	-2.100523742	0.212263683	-9.89582256	4.34E-23	3.62E-21
ENSOARG00000011482	5310.653041	-2.33131965	0.236080012	-9.875125091	5.34E-23	4.43E-21
ENSOARG00000019207	896.2800834	-2.789928259	0.282913066	-9.861433061	6.12E-23	5.05E-21
ENSOARG00000003164	3020.305172	-2.548719673	0.258590793	-9.856188793	6.44E-23	5.29E-21
ENSOARG00000012833	237.4433677	-2.843376766	0.288586228	-9.852780525	6.67E-23	5.44E-21
ENSOARG00000008862	90.01448401	-3.995731676	0.40593056	-9.843387201	7.32E-23	5.94E-21
ENSOARG00000017725	595.9762707	-3.113034364	0.316536388	-9.834680898	7.98E-23	6.44E-21
ENSOARG00000007916	1209.415033	-2.105255965	0.214892745	-9.796775452	1.16E-22	9.34E-21
ENSOARG00000006259	739.5098594	-2.689936854	0.274750499	-9.790471227	1.24E-22	9.88E-21
ENSOARG00000002256	917.6192333	-2.476959204	0.253133392	-9.785193438	1.30E-22	1.04E-20
ENSOARG00000017561	1051.851226	-2.565691004	0.262224284	-9.784337925	1.31E-22	1.04E-20
ENSOARG00000019392	489.8878252	-2.263842632	0.231427857	-9.782066248	1.34E-22	1.06E-20
ENSOARG00000016080	5725.032728	-2.734656901	0.280251432	-9.757869488	1.71E-22	1.34E-20
ENSOARG00000009936	183.7164714	-3.067070558	0.315025236	-9.735951931	2.12E-22	1.65E-20
ENSOARG00000007923	787.4475656	-2.671653046	0.274987796	-9.715533139	2.59E-22	2.00E-20
ENSOARG00000017566	596.3412431	-2.724668055	0.280482617	-9.714213613	2.62E-22	2.02E-20
ENSOARG00000018814	401.4848279	-2.474185101	0.254977877	-9.703528504	2.91E-22	2.23E-20
ENSOARG00000010428	345.9808514	-2.434496909	0.251068873	-9.696530196	3.12E-22	2.38E-20
ENSOARG00000015151	756.4278879	-2.545128912	0.262921281	-9.68019363	3.66E-22	2.78E-20
ENSOARG00000019062	184.4901744	-2.815135508	0.290839801	-9.679333771	3.69E-22	2.79E-20
ENSOARG00000015848	1943.695041	-1.913563144	0.197753801	-9.676492348	3.80E-22	2.85E-20
ENSOARG00000004575	1954.066981	-1.861118615	0.192360217	-9.675174229	3.84E-22	2.87E-20
ENSOARG00000010479	4245.091845	2.138995285	0.221202321	9.669859152	4.05E-22	3.01E-20
ENSOARG00000003367	195.4034826	-3.693101244	0.382110132	-9.665017846	4.25E-22	3.14E-20
ENSOARG00000006426	303.934286	-2.570966731	0.266419699	-9.650062448	4.91E-22	3.62E-20
ENSOARG00000019572	984.1902081	2.036467558	0.211221498	9.641383935	5.35E-22	3.92E-20
ENSOARG00000010327	4103.728249	-2.521714792	0.261838369	-9.630806992	5.93E-22	4.32E-20
ENSOARG00000008089	959.6512683	2.291816888	0.238330861	9.616114657	6.84E-22	4.96E-20
ENSOARG00000007747	3508.043162	2.368866438	0.24651181	9.609545426	7.29E-22	5.26E-20
ENSOARG00000003485	1169.00609	-2.097999199	0.218564574	-9.598990161	8.07E-22	5.80E-20
ENSOARG00000016993	1405.69328	1.997344999	0.20844298	9.582212844	9.50E-22	6.79E-20
ENSOARG00000014361	1062.098403	-2.445904627	0.256061138	-9.552033713	1.27E-21	9.05E-20
ENSOARG00000005858	1462.738119	-2.243611997	0.23495298	-9.54919573	1.31E-21	9.26E-20
ENSOARG00000009435	1665.70282	-1.900490013	0.199106349	-9.545100024	1.36E-21	9.55E-20
ENSOARG00000011953	34795.8823	-2.311492777	0.242168377	-9.544981911	1.36E-21	9.55E-20
ENSOARG00000005488	285.4850248	-3.012742222	0.315682212	-9.543591949	1.38E-21	9.64E-20
ENSOARG00000010767	161.1999396	-2.724905492	0.286497453	-9.511098494	1.89E-21	1.31E-19
ENSOARG00000009581	420.7440512	-2.815832372	0.296980941	-9.481525535	2.51E-21	1.73E-19
ENSOARG00000003959	599.5190881	-2.680459754	0.283038789	-9.47029119	2.79E-21	1.91E-19
ENSOARG00000013567	1412.395852	-2.205383363	0.232873952	-9.470287891	2.79E-21	1.91E-19
ENSOARG00000019881	2109.435027	-2.230547713	0.235827111	-9.458402394	3.13E-21	2.13E-19
ENSOARG00000002382	174.1795467	-2.783927477	0.294359327	-9.457582006	3.15E-21	2.14E-19
ENSOARG00000016597	968.813445	-2.968777946	0.31442285	-9.441991717	3.66E-21	2.47E-19
ENSOARG00000005388	1065.255651	-2.442377299	0.25878357	-9.437914855	3.80E-21	2.56E-19
ENSOARG00000016526	300.4363659	-2.318941959	0.245740063	-9.43656451	3.85E-21	2.58E-19
ENSOARG00000010373	749.4615691	-2.289129954	0.242646701	-9.434004035	3.95E-21	2.63E-19
ENSOARG00000004635	872.2582139	-2.608079094	0.276788729	-9.42263475	4.40E-21	2.92E-19
ENSOARG00000004977	429.2386054	-2.451832	0.260748456	-9.403054703	5.30E-21	3.51E-19
ENSOARG00000013379	201.7059422	-3.4649458	0.368630229	-9.399516169	5.48E-21	3.61E-19
ENSOARG00000019957	2092.466956	2.045755111	0.217758588	9.394601267	5.74E-21	3.77E-19
ENSOARG00000020876	1618.739247	1.898286061	0.202409152	9.37845962	6.69E-21	4.37E-19
ENSOARG00000005284	733.6679383	-3.146348823	0.335937052	-9.36588806	7.54E-21	4.90E-19
ENSOARG00000002756	977.80271	-2.957455499	0.317430022	-9.316873927	1.20E-20	7.76E-19
ENSOARG00000006187	281.2173441	-2.803750535	0.301223061	-9.307888064	1.30E-20	8.40E-19
ENSOARG00000009925	4021.351813	-1.917618444	0.206493404	-9.286584511	1.59E-20	1.02E-18
ENSOARG00000015619	295.6342869	-2.567030319	0.27665264	-9.278893267	1.71E-20	1.09E-18
ENSOARG00000009261	327.9261074	-2.597438197	0.279980728	-9.277203522	1.74E-20	1.11E-18
ENSOARG00000001198	2628.279995	-2.306627472	0.24865505	-9.27641516	1.75E-20	1.11E-18
ENSOARG00000003704	321.2015964	-2.738732987	0.29550122	-9.268093657	1.90E-20	1.20E-18
ENSOARG00000017283	330.4263332	-2.715621574	0.293298778	-9.258891545	2.07E-20	1.30E-18
ENSOARG00000019380	3614.054824	-1.726344719	0.186511594	-9.255964641	2.12E-20	1.33E-18
ENSOARG00000013615	401.2736397	-1.995059904	0.215655271	-9.251153003	2.22E-20	1.38E-18
ENSOARG00000017352	275.8622864	-2.854915778	0.308755134	-9.246537028	2.32E-20	1.44E-18
ENSOARG00000002387	506.4157546	-2.573615113	0.278599169	-9.237698458	2.52E-20	1.55E-18
ENSOARG00000009856	2670.45908	-2.440788126	0.264218039	-9.237780031	2.52E-20	1.55E-18
ENSOARG00000009982	1907.379639	-2.124868929	0.230078909	-9.235392067	2.57E-20	1.58E-18
ENSOARG00000008543	1882.765729	-2.021086175	0.218918369	-9.232145223	2.65E-20	1.62E-18
ENSOARG00000011397	8493.498466	-2.675691875	0.289902929	-9.229613127	2.72E-20	1.65E-18
ENSOARG00000015182	448.0909638	-2.520979563	0.273166082	-9.228742974	2.74E-20	1.66E-18
ENSOARG00000007983	124.9776818	-3.0858016	0.335668946	-9.192991006	3.82E-20	2.30E-18
ENSOARG00000021161	1209.417573	-2.184929689	0.237787638	-9.188575611	3.98E-20	2.39E-18
ENSOARG00000017620	1544.755109	-1.916946439	0.208799483	-9.180800687	4.28E-20	2.56E-18
ENSOARG00000004104	7679.853556	-2.301063389	0.250735592	-9.177250723	4.42E-20	2.64E-18
ENSOARG00000016550	1528.947443	-1.76836525	0.193014694	-9.161816714	5.10E-20	3.03E-18
ENSOARG00000011818	408.9267965	-3.154321962	0.344561097	-9.154608546	5.46E-20	3.23E-18
ENSOARG00000013469	291.8638787	-2.217790284	0.242380027	-9.15005377	5.69E-20	3.35E-18
ENSOARG00000008243	244.7780601	-2.272231577	0.248378832	-9.148249704	5.79E-20	3.39E-18
ENSOARG00000005865	434.9516829	-1.903534634	0.208091917	-9.147566429	5.82E-20	3.40E-18
ENSOARG00000012870	1898.565702	-2.344880705	0.256460721	-9.143235256	6.06E-20	3.53E-18
ENSOARG00000020977	176.5243226	-2.591705754	0.283580953	-9.139209565	6.29E-20	3.65E-18
ENSOARG00000010459	8506.633564	2.043165529	0.223580238	9.138399479	6.34E-20	3.66E-18
ENSOARG00000012102	454.1723411	-2.481040302	0.271847384	-9.126592533	7.07E-20	4.07E-18
ENSOARG00000019002	2325.783854	1.641335603	0.179859386	9.125659985	7.13E-20	4.09E-18
ENSOARG00000017389	437.3549469	-2.420154875	0.265258638	-9.123755202	7.26E-20	4.14E-18
ENSOARG00000004131	438.2645097	-2.180632015	0.239033429	-9.122707312	7.33E-20	4.17E-18
ENSOARG00000000741	268.3688895	-2.865907752	0.314625977	-9.10893557	8.32E-20	4.71E-18
ENSOARG00000013441	710.9548	-1.826018747	0.200658053	-9.100151811	9.02E-20	5.09E-18
ENSOARG00000014997	9380.89313	-2.224965093	0.244650824	-9.094451655	9.51E-20	5.35E-18
ENSOARG00000018892	122.6110141	-3.534075404	0.388805102	-9.089580841	9.94E-20	5.57E-18
ENSOARG00000007018	2516.166983	-1.655063275	0.182405925	-9.073517087	1.15E-19	6.43E-18
ENSOARG00000011485	309.4651196	-2.266575201	0.250023528	-9.065447623	1.24E-19	6.90E-18
ENSOARG00000008727	597.4266315	-1.961176934	0.216408634	-9.062378427	1.28E-19	7.07E-18
ENSOARG00000001909	1657.966315	-2.037789456	0.225216097	-9.048151913	1.45E-19	8.03E-18
ENSOARG00000005315	183.3725853	11.02170825	1.220599921	9.029746819	1.72E-19	9.47E-18
ENSOARG00000019366	3148.492686	-1.706670595	0.18925827	-9.017680439	1.92E-19	1.05E-17
ENSOARG00000019555	653.4055699	-2.320152043	0.257850251	-8.998060061	2.30E-19	1.25E-17
ENSOARG00000009044	1171.142376	-1.965112712	0.218684953	-8.986044457	2.56E-19	1.39E-17
ENSOARG00000011453	4648.766281	-1.557883037	0.173433437	-8.982599083	2.64E-19	1.43E-17
ENSOARG00000009397	543.3909588	-2.469240011	0.27557644	-8.960272564	3.24E-19	1.75E-17
ENSOARG00000018137	153.2939803	-2.641424929	0.295913016	-8.926355995	4.40E-19	2.36E-17
ENSOARG00000003022	3170.766632	-2.224748116	0.249234278	-8.926332822	4.40E-19	2.36E-17
ENSOARG00000003846	543.1164281	-2.550859599	0.285912324	-8.921824581	4.59E-19	2.45E-17
ENSOARG00000014678	775.053586	2.224647093	0.24959745	8.912939996	4.97E-19	2.65E-17
ENSOARG00000000967	289.9797663	2.153370689	0.241727088	8.908272144	5.18E-19	2.75E-17
ENSOARG00000004142	393.5097342	-1.920020982	0.215639995	-8.90382594	5.40E-19	2.85E-17
ENSOARG00000007683	186.4059154	-2.330655876	0.261846254	-8.900856295	5.54E-19	2.91E-17
ENSOARG00000001375	550.2285365	-1.975217305	0.22191657	-8.900720234	5.55E-19	2.91E-17
ENSOARG00000013001	2665.578393	1.965286162	0.220811466	8.900290362	5.57E-19	2.91E-17
ENSOARG00000011604	40970.05516	1.649196417	0.185634117	8.884123462	6.44E-19	3.36E-17
ENSOARG00000001560	802.117477	-2.867004427	0.323308534	-8.867704151	7.47E-19	3.88E-17
ENSOARG00000018172	628.4825624	-1.762638236	0.198797441	-8.866503656	7.55E-19	3.91E-17
ENSOARG00000012603	622.0204221	2.944168645	0.332757093	8.847801322	8.93E-19	4.61E-17
ENSOARG00000016876	1363.752448	-1.971942963	0.222989337	-8.843216406	9.30E-19	4.78E-17
ENSOARG00000011205	1347.699619	-2.3949109	0.270929737	-8.839601463	9.61E-19	4.92E-17
ENSOARG00000005015	1342.980469	-1.841464664	0.208333998	-8.839002194	9.66E-19	4.93E-17
ENSOARG00000009069	15940.51236	1.863896106	0.211010571	8.833188292	1.02E-18	5.18E-17
ENSOARG00000000100	2605.561649	-2.18216089	0.247159227	-8.828967926	1.06E-18	5.36E-17
ENSOARG00000001262	303.9508175	-2.119375928	0.240299949	-8.819710252	1.15E-18	5.80E-17
ENSOARG00000007833	209.6959745	-2.664497614	0.302143712	-8.818643279	1.16E-18	5.84E-17
ENSOARG00000013650	2735.957326	-2.007258301	0.227886149	-8.808162822	1.27E-18	6.39E-17
ENSOARG00000016974	338.7518863	-2.65854367	0.302131871	-8.799282436	1.38E-18	6.89E-17
ENSOARG00000020736	9495.834593	1.930062463	0.219350411	8.798991771	1.38E-18	6.89E-17
ENSOARG00000001330	3497.307591	-1.752061879	0.199733167	-8.772012709	1.76E-18	8.73E-17
ENSOARG00000003708	752.0615055	-3.197843084	0.364589504	-8.771078301	1.77E-18	8.77E-17
ENSOARG00000009296	12819.88315	-1.924799293	0.219638741	-8.763478101	1.89E-18	9.35E-17
ENSOARG00000018497	14179.93048	-1.973254334	0.225368935	-8.755662523	2.03E-18	9.99E-17
ENSOARG00000001213	1067.578425	-2.256519736	0.257823999	-8.752171043	2.09E-18	1.03E-16
ENSOARG00000002953	210.5599087	-2.909077112	0.332794855	-8.741352422	2.30E-18	1.13E-16
ENSOARG00000021831	8655.976514	2.580955968	0.295558093	8.732482803	2.49E-18	1.21E-16
ENSOARG00000009205	162.8107521	-2.45561857	0.281308716	-8.729265844	2.56E-18	1.25E-16
ENSOARG00000003515	224.1320176	-2.250261088	0.257976325	-8.722742638	2.72E-18	1.32E-16
ENSOARG00000011053	589.0029008	1.743518875	0.199960241	8.719327712	2.80E-18	1.35E-16
ENSOARG00000011136	445.9513159	-1.957190406	0.224635137	-8.712752761	2.97E-18	1.42E-16
ENSOARG00000014981	1364.272255	-2.493620586	0.286198672	-8.712900624	2.96E-18	1.42E-16
ENSOARG00000009369	91.27666842	-3.098798755	0.355789295	-8.709645836	3.05E-18	1.46E-16
ENSOARG00000001798	566.7448837	-2.164132121	0.248605072	-8.705100425	3.17E-18	1.51E-16
ENSOARG00000014419	1848.647695	1.971358566	0.226454895	8.705303405	3.17E-18	1.51E-16
ENSOARG00000016063	7937.298396	1.630918265	0.187459497	8.700110114	3.32E-18	1.57E-16
ENSOARG00000002122	209.4844038	-2.519021444	0.28968858	-8.695618736	3.45E-18	1.63E-16
ENSOARG00000005158	233.877289	-2.458044344	0.282774062	-8.692608945	3.54E-18	1.67E-16
ENSOARG00000010115	273.4823629	-2.719516197	0.313193832	-8.683172916	3.85E-18	1.81E-16
ENSOARG00000011120	843.050888	-1.844141705	0.2124875	-8.678824424	4.00E-18	1.87E-16
ENSOARG00000020940	3203.135622	-1.6266369	0.187474177	-8.676591758	4.08E-18	1.90E-16
ENSOARG00000004910	2116.908143	2.053500762	0.237394265	8.650170048	5.14E-18	2.39E-16
ENSOARG00000006653	2429.105596	-1.806110527	0.208951724	-8.643673744	5.44E-18	2.52E-16
ENSOARG00000011574	1470.899446	2.426241871	0.280807601	8.640228631	5.61E-18	2.59E-16
ENSOARG00000008490	5938.914369	-1.739441921	0.201709239	-8.623511406	6.49E-18	2.99E-16
ENSOARG00000010270	125.992442	-3.462256736	0.40188007	-8.615149123	6.99E-18	3.21E-16
ENSOARG00000008965	680.7492152	-2.813972652	0.326940389	-8.60698999	7.50E-18	3.43E-16
ENSOARG00000008330	1145.798406	-1.932546353	0.22457445	-8.605370543	7.61E-18	3.47E-16
ENSOARG00000006029	210.7817588	-2.717439289	0.315857521	-8.603370526	7.74E-18	3.52E-16
ENSOARG00000023715	747.0410897	-2.055657928	0.239294753	-8.59048475	8.66E-18	3.93E-16
ENSOARG00000015472	5154.369415	-1.640998318	0.191234854	-8.581062934	9.40E-18	4.25E-16
ENSOARG00000004856	2005.1241	-2.266757884	0.2643569	-8.574612137	9.94E-18	4.48E-16
ENSOARG00000020222	479.7407311	-1.875727358	0.218815305	-8.572194522	1.02E-17	4.57E-16
ENSOARG00000009235	272.4797143	-2.017993212	0.235464457	-8.570266784	1.03E-17	4.61E-16
ENSOARG00000021170	1447.896747	-2.032033669	0.237098503	-8.570419643	1.03E-17	4.61E-16
ENSOARG00000011121	142.8155693	-2.874366254	0.335789913	-8.560013708	1.13E-17	5.00E-16
ENSOARG00000010940	2520.265617	1.755627726	0.20508244	8.560595085	1.12E-17	5.00E-16
ENSOARG00000010800	7016.594248	-1.615158025	0.188683488	-8.560145042	1.13E-17	5.00E-16
ENSOARG00000000757	4119.82605	1.658344622	0.193840088	8.555220133	1.18E-17	5.20E-16
ENSOARG00000005977	322.5979419	-2.3615199	0.276301894	-8.546882784	1.26E-17	5.57E-16
ENSOARG00000005928	579.5449506	-2.073173448	0.242688667	-8.542522695	1.31E-17	5.77E-16
ENSOARG00000005845	6956.393303	-1.593202227	0.186597663	-8.538168192	1.36E-17	5.97E-16
ENSOARG00000006145	1268.306806	-1.813756618	0.212664555	-8.528720833	1.48E-17	6.46E-16
ENSOARG00000007220	2759.164324	1.91893827	0.22500517	8.528418551	1.48E-17	6.46E-16
ENSOARG00000008935	901.7511475	1.979416225	0.232272183	8.521968479	1.57E-17	6.81E-16
ENSOARG00000015689	9333.231612	1.915190719	0.224805848	8.519310053	1.61E-17	6.95E-16
ENSOARG00000019210	976.4652105	2.079500627	0.244192036	8.515841295	1.65E-17	7.14E-16
ENSOARG00000005575	459.4462048	-2.454852288	0.288969469	-8.495196049	1.98E-17	8.50E-16
ENSOARG00000010654	1451.392942	-1.773336812	0.208793218	-8.49326828	2.01E-17	8.62E-16
ENSOARG00000001923	3145.807434	-1.906984965	0.224641634	-8.489009486	2.08E-17	8.92E-16
ENSOARG00000003506	1069.987305	-1.648686837	0.194394254	-8.481150053	2.23E-17	9.51E-16
ENSOARG00000006824	848.2581646	-2.922348637	0.344736072	-8.477060795	2.31E-17	9.83E-16
ENSOARG00000015832	607.9707108	2.162563277	0.255170681	8.474967692	2.35E-17	9.98E-16
ENSOARG00000012429	148889.6642	-1.774059408	0.209509749	-8.467669944	2.50E-17	1.06E-15
ENSOARG00000023771	4465.120189	2.653477949	0.313556702	8.462513909	2.62E-17	1.10E-15
ENSOARG00000018721	131.611573	-3.243386878	0.383508598	-8.457142544	2.74E-17	1.15E-15
ENSOARG00000005170	672.0128866	-1.986517611	0.234904515	-8.456702543	2.75E-17	1.15E-15
ENSOARG00000013654	2708.821073	1.5738509	0.186194025	8.452746516	2.85E-17	1.19E-15
ENSOARG00000007303	821.911509	1.813747224	0.214634739	8.450389857	2.90E-17	1.21E-15
ENSOARG00000016419	285.8119186	-2.678776522	0.317074256	-8.44842012	2.95E-17	1.23E-15
ENSOARG00000002005	402.3497686	-1.99563894	0.236375099	-8.442678399	3.10E-17	1.29E-15
ENSOARG00000001128	426.9785404	-2.843055913	0.336805466	-8.441240415	3.14E-17	1.30E-15
ENSOARG00000012994	1638.512693	-1.577207	0.187037045	-8.432591504	3.38E-17	1.39E-15
ENSOARG00000013565	9403.635671	1.804760073	0.214021433	8.432613715	3.38E-17	1.39E-15
ENSOARG00000000903	594.4877053	2.182354034	0.258818655	8.431981212	3.40E-17	1.39E-15
ENSOARG00000007093	989.4283444	2.386801179	0.283624164	8.415366102	3.92E-17	1.60E-15
ENSOARG00000014456	707.7991018	-2.009163481	0.238832127	-8.412450643	4.02E-17	1.64E-15
ENSOARG00000005152	883.3866683	-2.182209592	0.259629455	-8.405092533	4.28E-17	1.74E-15
ENSOARG00000016619	519.7246845	-1.946359917	0.231736512	-8.399021363	4.50E-17	1.82E-15
ENSOARG00000016948	744.9143992	-2.049371279	0.243994687	-8.399245506	4.49E-17	1.82E-15
ENSOARG00000018401	941.6737628	-2.306316388	0.274641934	-8.397539147	4.56E-17	1.84E-15
ENSOARG00000016076	9686.021175	1.514435774	0.180366542	8.396434065	4.60E-17	1.85E-15
ENSOARG00000017204	459.5267051	-2.898759509	0.345890968	-8.380558552	5.27E-17	2.12E-15
ENSOARG00000012189	309.0347796	-2.581409474	0.30816676	-8.376664225	5.44E-17	2.17E-15
ENSOARG00000017079	7909.705631	2.049047283	0.244608096	8.376858004	5.44E-17	2.17E-15
ENSOARG00000001883	9789.672609	1.809104177	0.216133494	8.370309205	5.75E-17	2.29E-15
ENSOARG00000012220	1392.306583	-2.615524956	0.312561796	-8.368025118	5.86E-17	2.33E-15
ENSOARG00000002177	3507.465762	-2.012591276	0.240603194	-8.36477373	6.02E-17	2.39E-15
ENSOARG00000009223	238.1644133	-2.479986166	0.296902735	-8.35285725	6.66E-17	2.63E-15
ENSOARG00000003043	1721.499376	1.920465763	0.230540072	8.33029046	8.06E-17	3.18E-15
ENSOARG00000012983	635.0934805	-2.126562147	0.255507849	-8.322883851	8.58E-17	3.38E-15
ENSOARG00000016385	116.4563293	-2.618303552	0.314653584	-8.321225908	8.71E-17	3.41E-15
ENSOARG00000001006	302.2164721	2.526582452	0.304284206	8.30336377	1.01E-16	3.96E-15
ENSOARG00000010619	116.7108386	-2.514818797	0.302884565	-8.302895181	1.02E-16	3.96E-15
ENSOARG00000013964	327.00617	-2.453803918	0.29557822	-8.301707479	1.03E-16	3.99E-15
ENSOARG00000019672	6556.199847	1.640953567	0.197700893	8.300182883	1.04E-16	4.03E-15
ENSOARG00000018431	2276.594257	1.61754888	0.195111142	8.290397261	1.13E-16	4.37E-15
ENSOARG00000000274	241.8798538	-2.530374452	0.306041752	-8.268069423	1.36E-16	5.26E-15
ENSOARG00000008825	7437.365607	-2.006547233	0.24292018	-8.260109284	1.46E-16	5.60E-15
ENSOARG00000011128	365.5777119	-2.241946969	0.271463048	-8.258755614	1.47E-16	5.65E-15
ENSOARG00000016621	148.4663539	-2.535934944	0.307264849	-8.253254333	1.54E-16	5.91E-15
ENSOARG00000004268	1886.528334	1.644392903	0.199314119	8.250257978	1.58E-16	6.04E-15
ENSOARG00000019649	163.6670801	-2.426188663	0.294171961	-8.247518408	1.62E-16	6.16E-15
ENSOARG00000005590	3170.077191	1.71163543	0.207812994	8.236421574	1.77E-16	6.75E-15
ENSOARG00000001510	1424.945524	1.654945794	0.201226901	8.224277096	1.96E-16	7.45E-15
ENSOARG00000014733	1553.145693	-1.763419827	0.214535834	-8.219698295	2.04E-16	7.72E-15
ENSOARG00000007314	902.4625809	1.711665003	0.208316062	8.216673182	2.09E-16	7.89E-15
ENSOARG00000020331	240.1392723	-2.801492047	0.341056868	-8.214149344	2.14E-16	8.04E-15
ENSOARG00000009677	297.1770589	-2.155698585	0.26250031	-8.212175391	2.17E-16	8.16E-15
ENSOARG00000001602	4571.738066	1.580147533	0.192473282	8.209698064	2.22E-16	8.30E-15
ENSOARG00000018543	1546.779629	-2.130362302	0.259597001	-8.206421082	2.28E-16	8.51E-15
ENSOARG00000009785	67.09514049	-3.705293262	0.451566532	-8.205420461	2.30E-16	8.56E-15
ENSOARG00000017948	87.78221858	-3.051697171	0.371987355	-8.203765872	2.33E-16	8.66E-15
ENSOARG00000019623	10436.18029	1.852076073	0.225996281	8.195161711	2.50E-16	9.28E-15
ENSOARG00000003643	6300.300851	1.554514008	0.190038117	8.180011622	2.84E-16	1.05E-14
ENSOARG00000017849	388.1456788	2.131275781	0.260640129	8.177082275	2.91E-16	1.07E-14
ENSOARG00000004540	194.7964372	-2.52173188	0.308495447	-8.17429205	2.98E-16	1.10E-14
ENSOARG00000008641	2153.000767	2.134169025	0.2613733	8.165214362	3.21E-16	1.18E-14
ENSOARG00000009135	1789.266613	2.111233067	0.258617288	8.163541899	3.25E-16	1.19E-14
ENSOARG00000007606	128.4763966	-2.388127032	0.292670204	-8.15978872	3.36E-16	1.23E-14
ENSOARG00000002670	551.5832371	-1.701969748	0.208714177	-8.154547858	3.50E-16	1.28E-14
ENSOARG00000019442	405.0216053	-2.376049731	0.291565144	-8.149292818	3.66E-16	1.33E-14
ENSOARG00000010048	1367.008219	2.208949053	0.271060409	8.14928694	3.66E-16	1.33E-14
ENSOARG00000016313	1967.660576	2.194102614	0.269251303	8.148902482	3.67E-16	1.33E-14
ENSOARG00000009242	255.2563138	-2.974434188	0.365075695	-8.147445117	3.72E-16	1.34E-14
ENSOARG00000003601	1814.690521	1.968275664	0.241805245	8.139921293	3.96E-16	1.42E-14
ENSOARG00000010643	144.9324062	-2.551280347	0.313772815	-8.130979564	4.26E-16	1.53E-14
ENSOARG00000011961	343.4884053	-2.054471438	0.252698025	-8.130144419	4.29E-16	1.54E-14
ENSOARG00000006981	5305.637529	-1.457707846	0.179384231	-8.126176078	4.43E-16	1.58E-14
ENSOARG00000012148	5453.034541	2.034523396	0.250688532	8.115741791	4.83E-16	1.72E-14
ENSOARG00000005045	814.77378	-2.89471657	0.357167464	-8.104647993	5.29E-16	1.88E-14
ENSOARG00000005558	85.12298525	-2.873791071	0.354691993	-8.102215804	5.40E-16	1.92E-14
ENSOARG00000005320	621.8675727	-1.904661789	0.235180793	-8.098713173	5.55E-16	1.97E-14
ENSOARG00000009719	296.5620743	-2.589840584	0.319897746	-8.095838798	5.69E-16	2.01E-14
ENSOARG00000001464	697.8916596	-1.761630082	0.217647615	-8.093955376	5.78E-16	2.04E-14
ENSOARG00000001991	1400.829275	-1.561451028	0.19292311	-8.093644286	5.79E-16	2.04E-14
ENSOARG00000006508	214.8167341	-2.497181855	0.308774127	-8.087406423	6.09E-16	2.14E-14
ENSOARG00000019016	8338.260112	1.515671	0.187513422	8.083000071	6.32E-16	2.21E-14
ENSOARG00000013946	3610.658234	-1.607290299	0.198889338	-8.08132963	6.41E-16	2.24E-14
ENSOARG00000021073	1345.637998	2.035124495	0.251895479	8.079241858	6.52E-16	2.27E-14
ENSOARG00000013192	672.5147473	-2.152644535	0.266527943	-8.07661856	6.66E-16	2.31E-14
ENSOARG00000008585	5671.370111	-1.522489478	0.188646148	-8.070609952	6.99E-16	2.43E-14
ENSOARG00000015872	77.71787197	-3.299136279	0.408854862	-8.069211315	7.08E-16	2.45E-14
ENSOARG00000009574	584.8675111	1.886441568	0.23413847	8.056948399	7.82E-16	2.70E-14
ENSOARG00000007894	8688.855819	-1.888031099	0.234675341	-8.045289668	8.60E-16	2.96E-14
ENSOARG00000004846	2963.497309	1.599817858	0.198930808	8.042081933	8.83E-16	3.04E-14
ENSOARG00000009844	1387.245039	1.93893436	0.241357017	8.03347002	9.48E-16	3.25E-14
ENSOARG00000019194	971.7863539	-2.09654162	0.261123429	-8.028929578	9.83E-16	3.36E-14
ENSOARG00000010557	36160.13796	-1.677193884	0.209155141	-8.018898673	1.07E-15	3.64E-14
ENSOARG00000015308	5658.259804	-1.504329686	0.18766705	-8.01594998	1.09E-15	3.72E-14
ENSOARG00000004950	336.9258146	-2.509080842	0.313102733	-8.013602493	1.11E-15	3.78E-14
ENSOARG00000007619	11045.53663	1.72692914	0.21557647	8.010749686	1.14E-15	3.87E-14
ENSOARG00000021070	296.1247227	-1.922564765	0.240045991	-8.009151717	1.16E-15	3.91E-14
ENSOARG00000001873	6864.07651	1.811284484	0.226166395	8.008636658	1.16E-15	3.91E-14
ENSOARG00000008897	94.79028318	-2.827954985	0.353350936	-8.003247475	1.21E-15	4.08E-14
ENSOARG00000016235	1006.764228	-2.484859147	0.310758266	-7.996116016	1.28E-15	4.31E-14
ENSOARG00000000924	1207.806005	1.960647523	0.245281401	7.993461864	1.31E-15	4.40E-14
ENSOARG00000018704	173.9132259	-2.281090268	0.285403393	-7.992512776	1.32E-15	4.42E-14
ENSOARG00000001250	48.74523907	-5.543281552	0.694631693	-7.980173679	1.46E-15	4.88E-14
ENSOARG00000010321	172.1459169	-2.895415284	0.36288489	-7.97888081	1.48E-15	4.92E-14
ENSOARG00000000801	341.1919986	-2.185636819	0.274134543	-7.972861781	1.55E-15	5.15E-14
ENSOARG00000018243	1005.636599	-2.285864357	0.286761914	-7.971296908	1.57E-15	5.21E-14
ENSOARG00000010044	605.5119691	1.928118325	0.242010219	7.967094671	1.62E-15	5.37E-14
ENSOARG00000018036	111.7305617	-3.025497003	0.379855832	-7.964855992	1.65E-15	5.46E-14
ENSOARG00000004158	159.562075	-2.262161102	0.284057484	-7.963744049	1.67E-15	5.50E-14
ENSOARG00000017479	2573.144579	-1.793747115	0.225442441	-7.956563578	1.77E-15	5.81E-14
ENSOARG00000013061	7748.243587	1.588564608	0.199678289	7.9556201	1.78E-15	5.84E-14
ENSOARG00000012326	1791.869842	-1.755473632	0.220875086	-7.947811873	1.90E-15	6.21E-14
ENSOARG00000026493	137.6551722	-2.412543433	0.3036603	-7.94487602	1.94E-15	6.35E-14
ENSOARG00000000194	21490.1686	1.752542241	0.220631661	7.943294402	1.97E-15	6.41E-14
ENSOARG00000014412	1094.445253	-1.685004285	0.212291089	-7.937235129	2.07E-15	6.72E-14
ENSOARG00000006304	450.8301322	-1.781479863	0.224575347	-7.932659953	2.15E-15	6.96E-14
ENSOARG00000016983	3480.543092	1.617609264	0.203982691	7.930130036	2.19E-15	7.09E-14
ENSOARG00000008787	798.3950439	-1.740444119	0.219581562	-7.926185166	2.26E-15	7.30E-14
ENSOARG00000013155	204.9794534	-2.347372145	0.296320196	-7.921742007	2.34E-15	7.55E-14
ENSOARG00000019829	6083.763037	1.59424156	0.201335321	7.918340165	2.41E-15	7.74E-14
ENSOARG00000013983	124.0313929	2.424757132	0.306545076	7.909952969	2.57E-15	8.26E-14
ENSOARG00000010898	503.4778146	-2.167165301	0.27400629	-7.909180835	2.59E-15	8.30E-14
ENSOARG00000004684	3130.247651	1.753944181	0.221827345	7.906798796	2.64E-15	8.44E-14
ENSOARG00000009402	4143.960135	-1.928836086	0.243963012	-7.906264429	2.65E-15	8.46E-14
ENSOARG00000009714	6531.690526	1.69758633	0.214774169	7.904052596	2.70E-15	8.59E-14
ENSOARG00000010256	1820.629326	-1.814493526	0.229997667	-7.889182306	3.04E-15	9.66E-14
ENSOARG00000012142	63.56626363	-3.496310101	0.443771465	-7.878627582	3.31E-15	1.05E-13
ENSOARG00000001731	449.4959791	-2.099272964	0.266670947	-7.872147252	3.49E-15	1.10E-13
ENSOARG00000014627	1598.951959	1.578616768	0.200636823	7.86803111	3.60E-15	1.14E-13
ENSOARG00000003751	281.3585069	-2.157978282	0.274316602	-7.866743261	3.64E-15	1.15E-13
ENSOARG00000019481	540.9141681	1.803193128	0.22922535	7.866464723	3.65E-15	1.15E-13
ENSOARG00000007863	2729.622404	1.541329484	0.196313514	7.851367212	4.12E-15	1.29E-13
ENSOARG00000009759	1104.942257	1.578491586	0.201214127	7.844834786	4.34E-15	1.36E-13
ENSOARG00000013154	1428.453116	1.850102664	0.235878785	7.843446643	4.38E-15	1.37E-13
ENSOARG00000009433	3361.880778	1.739920144	0.221927937	7.840023049	4.50E-15	1.40E-13
ENSOARG00000007122	1863.297411	-1.418241472	0.181059553	-7.833011009	4.76E-15	1.48E-13
ENSOARG00000018240	334.3615301	-2.186117486	0.279430331	-7.823479558	5.14E-15	1.59E-13
ENSOARG00000017196	2092.771482	-1.795695249	0.22960211	-7.820900459	5.24E-15	1.62E-13
ENSOARG00000001566	301.5949572	-2.009540932	0.257046605	-7.817807723	5.38E-15	1.66E-13
ENSOARG00000020892	1790.571887	1.84411226	0.235920116	7.816680862	5.42E-15	1.67E-13
ENSOARG00000010112	1760.236015	-1.610200894	0.20624051	-7.807393888	5.84E-15	1.80E-13
ENSOARG00000005489	327.7413735	-2.379789001	0.304912603	-7.804823342	5.96E-15	1.83E-13
ENSOARG00000010782	267.7218483	-2.430696583	0.311580775	-7.801176386	6.13E-15	1.88E-13
ENSOARG00000019690	516.2948974	-2.15443568	0.276233595	-7.79932535	6.22E-15	1.90E-13
ENSOARG00000013969	2529.783719	-2.057709846	0.264389594	-7.782870015	7.09E-15	2.16E-13
ENSOARG00000010146	3375.845843	-2.017219659	0.259246529	-7.781086457	7.19E-15	2.19E-13
ENSOARG00000004803	109.0880947	-2.753826632	0.354029327	-7.778526857	7.34E-15	2.23E-13
ENSOARG00000017241	2889.74682	-1.485299848	0.191009903	-7.776035822	7.48E-15	2.27E-13
ENSOARG00000024410	153.1669621	2.611289534	0.33591411	7.773682187	7.62E-15	2.31E-13
ENSOARG00000012237	3557.802599	1.635650611	0.210494152	7.77052757	7.82E-15	2.36E-13
ENSOARG00000007926	1374.678857	-1.712735876	0.220446647	-7.769389557	7.89E-15	2.38E-13
ENSOARG00000011308	632.2588328	1.816343338	0.233883874	7.766005005	8.10E-15	2.44E-13
ENSOARG00000002977	833.1364836	1.735405443	0.223564615	7.762433443	8.33E-15	2.50E-13
ENSOARG00000008799	88.48343997	-2.978630997	0.383806484	-7.76076258	8.44E-15	2.53E-13
ENSOARG00000005127	666.4491807	-2.108445355	0.271758047	-7.758538821	8.59E-15	2.57E-13
ENSOARG00000019003	153.5315165	-2.184201366	0.281568931	-7.757252749	8.68E-15	2.59E-13
ENSOARG00000013002	1027.462032	1.791404043	0.23111678	7.75107738	9.11E-15	2.72E-13
ENSOARG00000017743	706.40032	-2.551674461	0.329525942	-7.743470654	9.67E-15	2.88E-13
ENSOARG00000005842	2799.362274	1.758547397	0.227169688	7.741118171	9.85E-15	2.92E-13
ENSOARG00000016312	10998.36364	-1.591895709	0.205694721	-7.739117964	1.00E-14	2.97E-13
ENSOARG00000013738	66.471632	-3.166102786	0.409605016	-7.729648468	1.08E-14	3.19E-13
ENSOARG00000003768	1965.304726	1.520937828	0.196801882	7.728268714	1.09E-14	3.22E-13
ENSOARG00000017478	1040.443844	-2.185189991	0.282883734	-7.724692979	1.12E-14	3.30E-13
ENSOARG00000010921	100.5461655	-2.451029338	0.317420158	-7.721719236	1.15E-14	3.37E-13
ENSOARG00000003868	6790.401968	1.77408232	0.229763557	7.721339013	1.15E-14	3.38E-13
ENSOARG00000005289	822.4272194	-1.988421224	0.257611565	-7.718679958	1.18E-14	3.44E-13
ENSOARG00000008913	73.61324265	7.258561875	0.9406331	7.716677067	1.19E-14	3.49E-13
ENSOARG00000011655	5363.40082	1.675043052	0.217799525	7.690756222	1.46E-14	4.27E-13
ENSOARG00000001759	6366.067059	1.580363265	0.205781454	7.679813883	1.59E-14	4.64E-13
ENSOARG00000002565	690.3019479	1.65366419	0.215509066	7.673292905	1.68E-14	4.87E-13
ENSOARG00000017851	10546.15155	1.336715384	0.174213998	7.672835723	1.68E-14	4.88E-13
ENSOARG00000007424	1576.672673	1.590146681	0.207596028	7.659812646	1.86E-14	5.39E-13
ENSOARG00000018564	471.1288751	-2.05697715	0.268588722	-7.65846435	1.88E-14	5.43E-13
ENSOARG00000019505	290.6038534	-1.83056456	0.239042229	-7.65791286	1.89E-14	5.45E-13
ENSOARG00000007574	3349.213369	1.420896074	0.185604432	7.655507259	1.93E-14	5.54E-13
ENSOARG00000015507	5293.083584	1.788717284	0.233665958	7.655018713	1.93E-14	5.55E-13
ENSOARG00000014118	12156.82853	1.396273593	0.182508678	7.650450445	2.00E-14	5.74E-13
ENSOARG00000003550	139.5584748	-2.615184914	0.341886137	-7.649286211	2.02E-14	5.78E-13
ENSOARG00000004651	711.5089962	-1.919741265	0.250978529	-7.649025878	2.03E-14	5.78E-13
ENSOARG00000005178	947.878953	-1.581964701	0.207007213	-7.642075278	2.14E-14	6.09E-13
ENSOARG00000018178	3494.630968	-1.551465705	0.203051426	-7.640752574	2.16E-14	6.14E-13
ENSOARG00000018853	393.2795248	-2.259521985	0.295796515	-7.638771481	2.19E-14	6.23E-13
ENSOARG00000006118	3815.680291	-1.731165664	0.226729547	-7.635377422	2.25E-14	6.38E-13
ENSOARG00000000483	233.3701271	-2.578337951	0.338192961	-7.623866393	2.46E-14	6.96E-13
ENSOARG00000018560	5058.892298	1.340336282	0.1758219	7.623261276	2.47E-14	6.98E-13
ENSOARG00000003379	570.5049749	-1.917978777	0.251620617	-7.622502481	2.49E-14	7.01E-13
ENSOARG00000011968	384.2851125	-1.722758616	0.226062637	-7.620713621	2.52E-14	7.09E-13
ENSOARG00000010954	188.5226739	-2.223918793	0.29192574	-7.618097647	2.57E-14	7.23E-13
ENSOARG00000002841	1277.001579	1.833263133	0.240669468	7.617348164	2.59E-14	7.26E-13
ENSOARG00000000717	1035.186664	-1.640974239	0.215590102	-7.61154722	2.71E-14	7.57E-13
ENSOARG00000010876	446.3031346	-2.115411985	0.278618877	-7.592493412	3.14E-14	8.76E-13
ENSOARG00000004256	1045.159294	-1.584548833	0.208835006	-7.587563328	3.26E-14	9.07E-13
ENSOARG00000007247	1114.013126	1.869878837	0.246443938	7.587441002	3.26E-14	9.07E-13
ENSOARG00000002374	107.3689368	-2.959671672	0.390621748	-7.57682256	3.54E-14	9.83E-13
ENSOARG00000005669	287.7935757	1.74042268	0.229802356	7.573563271	3.63E-14	1.01E-12
ENSOARG00000015142	570.1251698	-1.63991844	0.216608259	-7.570895264	3.71E-14	1.03E-12
ENSOARG00000006385	434.7776756	-1.886778929	0.249290772	-7.568587124	3.77E-14	1.04E-12
ENSOARG00000019396	119.8778099	-2.568319049	0.339381236	-7.567651889	3.80E-14	1.05E-12
ENSOARG00000019712	2479.079452	1.820638765	0.240627324	7.566217885	3.84E-14	1.06E-12
ENSOARG00000008604	76.81627665	-2.703067945	0.357490704	-7.561225834	3.99E-14	1.10E-12
ENSOARG00000000544	158.2251714	-2.335554983	0.30890676	-7.56071179	4.01E-14	1.10E-12
ENSOARG00000004279	262.3418909	-2.28888215	0.302850484	-7.557795902	4.10E-14	1.12E-12
ENSOARG00000020294	1534.182912	-1.919205587	0.254275042	-7.547754486	4.43E-14	1.21E-12
ENSOARG00000006071	127.6095413	-2.5250689	0.334813394	-7.54172008	4.64E-14	1.26E-12
ENSOARG00000016250	324.5849646	1.848666244	0.24518336	7.539933564	4.70E-14	1.28E-12
ENSOARG00000018890	595.3392496	1.933707953	0.256528336	7.537989679	4.77E-14	1.30E-12
ENSOARG00000014053	587.8874757	-1.649985301	0.218901728	-7.537561804	4.79E-14	1.30E-12
ENSOARG00000008698	226.8419327	-1.981445402	0.262919508	-7.536319455	4.83E-14	1.31E-12
ENSOARG00000006657	384.6429233	-2.182174445	0.289751332	-7.531197276	5.03E-14	1.35E-12
ENSOARG00000011596	624.8465183	1.708891535	0.226908074	7.531206381	5.03E-14	1.35E-12
ENSOARG00000001946	3573.773738	1.608053179	0.213512738	7.531415653	5.02E-14	1.35E-12
ENSOARG00000007909	251.091459	-2.20472735	0.292942259	-7.526149895	5.23E-14	1.40E-12
ENSOARG00000007789	2238.172856	1.587671759	0.210961653	7.525878465	5.24E-14	1.40E-12
ENSOARG00000013201	392.3083054	-1.932077334	0.256770802	-7.524521152	5.29E-14	1.42E-12
ENSOARG00000010306	3349.28702	-1.612437487	0.214342287	-7.52272223	5.36E-14	1.43E-12
ENSOARG00000005512	666.3796101	1.552103602	0.206541237	7.514739534	5.70E-14	1.52E-12
ENSOARG00000009466	4628.442796	-1.449877468	0.192993867	-7.5125572	5.80E-14	1.54E-12
ENSOARG00000007020	442.1374978	-2.738264358	0.364915477	-7.503831802	6.20E-14	1.65E-12
ENSOARG00000017188	904.9448744	-1.658719243	0.22122015	-7.49804772	6.48E-14	1.72E-12
ENSOARG00000003226	477.1679464	-1.62179665	0.216388122	-7.494850603	6.64E-14	1.76E-12
ENSOARG00000012405	2515.420719	2.005820014	0.267629307	7.494769682	6.64E-14	1.76E-12
ENSOARG00000005460	308.1748405	-1.921773206	0.25646495	-7.493317155	6.72E-14	1.77E-12
ENSOARG00000002649	61.7353384	-3.139742231	0.419328161	-7.487553961	7.02E-14	1.85E-12
ENSOARG00000009427	16331.23076	-1.674874625	0.223771931	-7.484739546	7.17E-14	1.89E-12
ENSOARG00000017643	239.9089072	-2.935073608	0.392260321	-7.48246369	7.29E-14	1.92E-12
ENSOARG00000009672	217.2690946	-1.83436011	0.245199507	-7.481092165	7.37E-14	1.93E-12
ENSOARG00000008176	216.9014216	-1.932141915	0.258354001	-7.478660709	7.51E-14	1.96E-12
ENSOARG00000003947	1929.711228	1.411734117	0.188796018	7.477562989	7.57E-14	1.98E-12
ENSOARG00000001123	1241.475631	-1.545431108	0.206723762	-7.475827145	7.67E-14	2.00E-12
ENSOARG00000011479	155.8273361	-2.146382324	0.287217209	-7.473028268	7.84E-14	2.04E-12
ENSOARG00000004922	402.3277058	-2.037726605	0.272727651	-7.471653845	7.92E-14	2.06E-12
ENSOARG00000006444	409.2961421	-1.638368985	0.219563948	-7.461921687	8.53E-14	2.21E-12
ENSOARG00000007283	889.5617584	1.506696697	0.201993332	7.459140764	8.71E-14	2.25E-12
ENSOARG00000012931	3075.188372	1.546731983	0.207430533	7.45662636	8.88E-14	2.29E-12
ENSOARG00000008042	13186.7199	1.378913301	0.184956262	7.455348022	8.96E-14	2.31E-12
ENSOARG00000007706	4065.80417	1.677789424	0.225077795	7.454264538	9.04E-14	2.33E-12
ENSOARG00000013992	181.9600541	-1.946664681	0.261179205	-7.45336782	9.10E-14	2.34E-12
ENSOARG00000015240	91.08648472	-2.509791634	0.336918588	-7.449252501	9.39E-14	2.41E-12
ENSOARG00000004853	1266.648747	-1.385110804	0.185941342	-7.449181494	9.39E-14	2.41E-12
ENSOARG00000009151	76.97696403	-3.091406486	0.415258077	-7.444542695	9.73E-14	2.49E-12
ENSOARG00000019490	1217.065624	1.790565949	0.240693825	7.439185239	1.01E-13	2.59E-12
ENSOARG00000019544	1915.754017	1.624626275	0.218569248	7.43300482	1.06E-13	2.71E-12
ENSOARG00000016869	3506.604906	-1.393227998	0.187723817	-7.421690112	1.16E-13	2.94E-12
ENSOARG00000003995	3457.522391	1.556516824	0.209881725	7.416161769	1.21E-13	3.06E-12
ENSOARG00000004217	17088.51148	1.397936377	0.188519814	7.415328653	1.21E-13	3.08E-12
ENSOARG00000020952	39633.33235	1.658167875	0.223757766	7.410548928	1.26E-13	3.19E-12
ENSOARG00000008605	92.80808643	4.16708362	0.562372298	7.409830887	1.26E-13	3.20E-12
ENSOARG00000003313	603.3457671	-1.659596693	0.224071834	-7.406538626	1.30E-13	3.27E-12
ENSOARG00000001607	406.8761883	-2.069500882	0.279430006	-7.406151226	1.30E-13	3.28E-12
ENSOARG00000004541	18895.41496	-1.422689122	0.192141161	-7.404395382	1.32E-13	3.31E-12
ENSOARG00000002020	6566.829927	-1.78452077	0.241065182	-7.402648354	1.33E-13	3.35E-12
ENSOARG00000016676	6105.931478	1.485174875	0.200697556	7.400064571	1.36E-13	3.41E-12
ENSOARG00000000835	65.72050885	3.14698417	0.425318809	7.399118273	1.37E-13	3.43E-12
ENSOARG00000008994	72.87375091	-3.193299146	0.431750643	-7.396165355	1.40E-13	3.50E-12
ENSOARG00000014663	12786.55615	1.670293609	0.225926507	7.393083843	1.43E-13	3.58E-12
ENSOARG00000015173	334.9475648	2.063198573	0.279151022	7.390976238	1.46E-13	3.63E-12
ENSOARG00000018175	10355.72795	1.343098217	0.181771008	7.388957301	1.48E-13	3.68E-12
ENSOARG00000018998	269.8736089	2.296019371	0.310809857	7.387215433	1.50E-13	3.72E-12
ENSOARG00000012691	22660.8886	-1.742985207	0.236118394	-7.381827312	1.56E-13	3.87E-12
ENSOARG00000007412	784.2669763	-2.485279947	0.336870839	-7.377545505	1.61E-13	3.98E-12
ENSOARG00000007994	1517.104653	1.659219263	0.224896775	7.37769256	1.61E-13	3.98E-12
ENSOARG00000007542	284.5680935	-2.226348688	0.301824688	-7.376297495	1.63E-13	4.01E-12
ENSOARG00000014182	247.3231863	-2.020665874	0.2739843	-7.375115564	1.64E-13	4.04E-12
ENSOARG00000006519	849.730199	1.643528611	0.22291609	7.37285771	1.67E-13	4.10E-12
ENSOARG00000012759	7504.613538	1.809429276	0.245438931	7.372217872	1.68E-13	4.12E-12
ENSOARG00000004141	181.0129177	-2.199601367	0.298693223	-7.364081936	1.78E-13	4.36E-12
ENSOARG00000008905	1149.592483	1.538876775	0.208969591	7.364118235	1.78E-13	4.36E-12
ENSOARG00000013512	160.4303009	-2.112293115	0.286854318	-7.363644133	1.79E-13	4.37E-12
ENSOARG00000009715	205.6498189	-1.998161567	0.271437776	-7.361398243	1.82E-13	4.44E-12
ENSOARG00000007886	154.4426078	-2.524294242	0.343017928	-7.359073786	1.85E-13	4.51E-12
ENSOARG00000010455	905.8751131	1.586477227	0.215645425	7.356878664	1.88E-13	4.57E-12
ENSOARG00000013256	963.2987015	1.581251249	0.215074031	7.352125415	1.95E-13	4.73E-12
ENSOARG00000009164	292.3744351	-2.026788764	0.275811819	-7.348447839	2.01E-13	4.86E-12
ENSOARG00000000345	162.637198	-2.001297714	0.272354994	-7.34812196	2.01E-13	4.86E-12
ENSOARG00000010971	482.538955	-1.628366335	0.22168093	-7.345540891	2.05E-13	4.95E-12
ENSOARG00000017793	152.0233149	-2.274302247	0.30972536	-7.342964252	2.09E-13	5.03E-12
ENSOARG00000018249	244.3724356	2.015389876	0.274457876	7.343166485	2.09E-13	5.03E-12
ENSOARG00000006112	227.4637649	1.872423382	0.25505627	7.34121682	2.12E-13	5.09E-12
ENSOARG00000004539	3551.288744	-1.677150035	0.228518317	-7.339236785	2.15E-13	5.15E-12
ENSOARG00000013991	462.8375565	2.156797755	0.294014038	7.335696515	2.21E-13	5.28E-12
ENSOARG00000020699	691.0579488	1.571775239	0.214274283	7.335342443	2.21E-13	5.29E-12
ENSOARG00000015380	50482.82468	1.333482358	0.181810867	7.334448058	2.23E-13	5.32E-12
ENSOARG00000005576	53.5237065	-3.249185081	0.443081121	-7.333160746	2.25E-13	5.36E-12
ENSOARG00000006690	114.4990597	-2.447692256	0.333855629	-7.331588999	2.27E-13	5.41E-12
ENSOARG00000002259	334.7323722	-1.657457009	0.226206041	-7.327200451	2.35E-13	5.58E-12
ENSOARG00000014855	3301.945682	-1.470899771	0.200834189	-7.323951042	2.41E-13	5.71E-12
ENSOARG00000009546	715.8658872	1.491783255	0.203692782	7.323692273	2.41E-13	5.71E-12
ENSOARG00000010894	565.7267278	-1.607204221	0.219479094	-7.322812367	2.43E-13	5.74E-12
ENSOARG00000012359	105.0087274	-2.664450376	0.364029193	-7.3193316	2.49E-13	5.88E-12
ENSOARG00000002551	4768.299936	1.504965699	0.205654462	7.317933604	2.52E-13	5.94E-12
ENSOARG00000013226	172.7543643	-2.477478194	0.338585719	-7.317137304	2.53E-13	5.96E-12
ENSOARG00000006765	296.2167268	-2.060459262	0.28167847	-7.314933451	2.58E-13	6.05E-12
ENSOARG00000020783	244.9101928	-2.313906723	0.316451838	-7.312034402	2.63E-13	6.17E-12
ENSOARG00000015620	4499.049465	-1.317558022	0.180207701	-7.311330293	2.65E-13	6.20E-12
ENSOARG00000017368	657.6220656	1.8982458	0.259685841	7.30977783	2.68E-13	6.26E-12
ENSOARG00000013705	3176.685754	1.569737342	0.214899216	7.30452801	2.78E-13	6.50E-12
ENSOARG00000008132	2359.147722	-1.32848204	0.181993925	-7.299595516	2.89E-13	6.73E-12
ENSOARG00000001499	444.8239107	-2.151531686	0.294764273	-7.299160321	2.90E-13	6.74E-12
ENSOARG00000005385	3924.702612	1.480290704	0.202825188	7.298357362	2.91E-13	6.77E-12
ENSOARG00000003556	2495.197355	-1.817907408	0.249178605	-7.295599916	2.97E-13	6.90E-12
ENSOARG00000000302	889.0831307	1.923810524	0.263705323	7.295304094	2.98E-13	6.91E-12
ENSOARG00000016985	1577.646734	1.702603463	0.23346431	7.292778347	3.04E-13	7.03E-12
ENSOARG00000010924	261.7601919	-2.500756241	0.343145956	-7.287733385	3.15E-13	7.28E-12
ENSOARG00000018595	5786.892545	-1.348934616	0.185200673	-7.283637757	3.25E-13	7.50E-12
ENSOARG00000019323	1543.22152	-1.358720907	0.186782559	-7.274345716	3.48E-13	8.02E-12
ENSOARG00000004779	575.9907667	1.806283356	0.248443097	7.270410731	3.58E-13	8.24E-12
ENSOARG00000007445	4473.471378	1.30333174	0.179371067	7.266120235	3.70E-13	8.50E-12
ENSOARG00000010292	200.8267066	2.031411826	0.279591006	7.265655135	3.71E-13	8.51E-12
ENSOARG00000001472	297.5520756	-2.048155367	0.281984374	-7.263364758	3.78E-13	8.64E-12
ENSOARG00000011299	4074.582313	1.34018987	0.184656051	7.257763077	3.94E-13	9.00E-12
ENSOARG00000009409	1782.624268	1.318565192	0.181758136	7.254504373	4.03E-13	9.20E-12
ENSOARG00000010135	525.0395132	1.531354617	0.211109738	7.253832212	4.05E-13	9.23E-12
ENSOARG00000018138	2136.375996	1.648752304	0.227448061	7.248917825	4.20E-13	9.56E-12
ENSOARG00000013987	853.5597163	-2.214167943	0.305535528	-7.246842801	4.27E-13	9.69E-12
ENSOARG00000018097	1081.751053	-1.400880995	0.193337085	-7.245795593	4.30E-13	9.75E-12
ENSOARG00000000742	528.1802299	-1.584152118	0.218754797	-7.241679442	4.43E-13	1.00E-11
ENSOARG00000001359	1711.031772	1.40421746	0.193986704	7.238730436	4.53E-13	1.02E-11
ENSOARG00000006280	1934.172442	-1.312418043	0.181505793	-7.230722617	4.80E-13	1.08E-11
ENSOARG00000018577	2815.767934	-1.73743977	0.240312354	-7.229922804	4.83E-13	1.09E-11
ENSOARG00000000788	4716.471025	-1.334930543	0.184760568	-7.225191796	5.00E-13	1.13E-11
ENSOARG00000025387	605.0862642	-1.79605919	0.248632234	-7.223758398	5.06E-13	1.14E-11
ENSOARG00000003536	72.0343908	-2.695477454	0.373236333	-7.221905306	5.13E-13	1.15E-11
ENSOARG00000013179	3730.341281	1.753967377	0.24305917	7.216215598	5.35E-13	1.20E-11
ENSOARG00000017735	1903.754453	-2.242809383	0.310847948	-7.215133313	5.39E-13	1.21E-11
ENSOARG00000006037	339.7653492	1.725324562	0.239149146	7.214429119	5.42E-13	1.21E-11
ENSOARG00000003076	1114.52859	-1.676262068	0.23234538	-7.214527214	5.41E-13	1.21E-11
ENSOARG00000011107	40.35124976	-5.548244402	0.769138867	-7.213579551	5.45E-13	1.21E-11
ENSOARG00000020533	249.8740559	-1.805059618	0.250321418	-7.210967541	5.56E-13	1.24E-11
ENSOARG00000019298	2267.065667	1.421275887	0.197177113	7.208117961	5.67E-13	1.26E-11
ENSOARG00000004471	633.1367697	-1.557186975	0.216199061	-7.202561247	5.91E-13	1.31E-11
ENSOARG00000007749	1716.516583	-2.086389145	0.290340469	-7.186008721	6.67E-13	1.48E-11
ENSOARG00000010352	50.21891967	-3.865259689	0.538507252	-7.177730054	7.09E-13	1.57E-11
ENSOARG00000018718	271.6616066	-1.961293349	0.273281981	-7.176811819	7.14E-13	1.58E-11
ENSOARG00000003683	3432.343872	-2.142189862	0.298577126	-7.174661666	7.25E-13	1.60E-11
ENSOARG00000012568	383.3549068	-2.189642277	0.305351509	-7.170890628	7.45E-13	1.64E-11
ENSOARG00000002842	855.0569302	-1.49283086	0.208417179	-7.162705437	7.91E-13	1.74E-11
ENSOARG00000018173	46.12767691	-4.314664838	0.602582505	-7.160288932	8.05E-13	1.77E-11
ENSOARG00000001039	2520.785497	1.442150456	0.201480396	7.157770605	8.20E-13	1.80E-11
ENSOARG00000020056	362.3695888	-1.648830718	0.230440338	-7.155130631	8.36E-13	1.83E-11
ENSOARG00000011905	9068.749356	1.712289333	0.23931074	7.155087708	8.36E-13	1.83E-11
ENSOARG00000018661	1690.676383	1.438182495	0.201147733	7.14988171	8.69E-13	1.90E-11
ENSOARG00000002654	247.4403015	-2.186269973	0.306281165	-7.138114324	9.46E-13	2.06E-11
ENSOARG00000010721	248.1095842	-1.867425252	0.261627392	-7.137728342	9.49E-13	2.07E-11
ENSOARG00000020069	1584.223611	-1.549297473	0.217345384	-7.128274116	1.02E-12	2.21E-11
ENSOARG00000005691	68.69107869	-2.89398874	0.406073392	-7.126762781	1.03E-12	2.23E-11
ENSOARG00000008053	504.178286	1.502153595	0.210814725	7.125468089	1.04E-12	2.25E-11
ENSOARG00000018893	429.41822	1.807627494	0.253705532	7.124903739	1.04E-12	2.25E-11
ENSOARG00000020406	432.7360248	-2.143486541	0.300871138	-7.124267744	1.05E-12	2.26E-11
ENSOARG00000007356	45.55075059	-3.883369138	0.545309694	-7.121401252	1.07E-12	2.31E-11
ENSOARG00000007882	2998.278673	-2.180951418	0.306280956	-7.12075424	1.07E-12	2.31E-11
ENSOARG00000013531	110.188244	-2.356988743	0.331033237	-7.120096953	1.08E-12	2.32E-11
ENSOARG00000018364	101.4952614	-2.528875912	0.355226658	-7.119048802	1.09E-12	2.33E-11
ENSOARG00000008674	475.290086	-1.746267161	0.245433597	-7.11502901	1.12E-12	2.40E-11
ENSOARG00000002743	5867.025085	-1.543305574	0.216972486	-7.112909111	1.14E-12	2.43E-11
ENSOARG00000012707	6577.200628	-1.560523717	0.219477279	-7.110183457	1.16E-12	2.48E-11
ENSOARG00000010547	1981.105219	1.442966777	0.203114241	7.104212723	1.21E-12	2.59E-11
ENSOARG00000004384	128.0971796	-2.271038318	0.319827956	-7.100812401	1.24E-12	2.65E-11
ENSOARG00000010709	5937.735414	-1.3676489	0.192657428	-7.098864099	1.26E-12	2.68E-11
ENSOARG00000014072	152.9056912	-2.246720667	0.316502689	-7.098583195	1.26E-12	2.68E-11
ENSOARG00000009431	63.86175971	3.628574527	0.511185072	7.098357767	1.26E-12	2.68E-11
ENSOARG00000016701	67.22078156	-3.118579038	0.439413211	-7.097144463	1.27E-12	2.70E-11
ENSOARG00000015725	152.0797876	-1.891995546	0.266598277	-7.096803347	1.28E-12	2.70E-11
ENSOARG00000007937	1820.530104	1.612552385	0.227286874	7.094788861	1.30E-12	2.74E-11
ENSOARG00000012068	4224.494297	1.434249951	0.202161264	7.094583431	1.30E-12	2.74E-11
ENSOARG00000008065	457.1620712	-1.788116796	0.252084856	-7.093313047	1.31E-12	2.76E-11
ENSOARG00000017903	88.83898511	-2.539981253	0.358148187	-7.091984112	1.32E-12	2.78E-11
ENSOARG00000017901	247.6380385	2.128261479	0.300221167	7.088978777	1.35E-12	2.84E-11
ENSOARG00000019111	119.9584	-2.431345012	0.342993605	-7.088601589	1.35E-12	2.85E-11
ENSOARG00000001473	96.15858269	-2.38268624	0.33624348	-7.086193136	1.38E-12	2.88E-11
ENSOARG00000005902	542.1831973	1.675214399	0.236400215	7.086348893	1.38E-12	2.88E-11
ENSOARG00000011466	3189.895399	1.451765538	0.204862797	7.086526	1.38E-12	2.88E-11
ENSOARG00000001793	314.0334249	-1.701508774	0.240235877	-7.082658923	1.41E-12	2.95E-11
ENSOARG00000020397	908.8853781	-1.507361511	0.212863028	-7.081368367	1.43E-12	2.98E-11
ENSOARG00000019424	545.8484235	-1.615483845	0.228414943	-7.072583899	1.52E-12	3.17E-11
ENSOARG00000026990	95.76507909	-2.486930358	0.35165302	-7.072114323	1.53E-12	3.17E-11
ENSOARG00000007878	1075.696949	1.411159808	0.199659102	7.06784612	1.57E-12	3.27E-11
ENSOARG00000012946	563.8043194	1.883727605	0.266700492	7.063082591	1.63E-12	3.38E-11
ENSOARG00000003566	1215.115963	1.336458632	0.18924167	7.062179456	1.64E-12	3.40E-11
ENSOARG00000014046	1347.404602	-1.988672123	0.281633793	-7.061198527	1.65E-12	3.41E-11
ENSOARG00000007040	6801.165732	-1.92693215	0.27293209	-7.060115762	1.66E-12	3.44E-11
ENSOARG00000019785	287.7025247	2.080193938	0.294681654	7.059122649	1.68E-12	3.46E-11
ENSOARG00000002812	13616.47636	-1.508947342	0.213945202	-7.052961812	1.75E-12	3.61E-11
ENSOARG00000009489	154.9563329	-2.121328735	0.300795783	-7.052388543	1.76E-12	3.62E-11
ENSOARG00000017461	980.3441776	1.366990469	0.193851124	7.051754151	1.77E-12	3.63E-11
ENSOARG00000007079	175.166829	-2.395351488	0.339844951	-7.048365679	1.81E-12	3.71E-11
ENSOARG00000009848	330.87223	1.604257959	0.227612114	7.048209924	1.81E-12	3.71E-11
ENSOARG00000015195	304.8486184	-1.74990721	0.24828666	-7.047930853	1.82E-12	3.72E-11
ENSOARG00000006013	123.8618357	2.172478672	0.308337179	7.045788896	1.84E-12	3.77E-11
ENSOARG00000026118	1028.368845	-2.158045312	0.30644982	-7.042083795	1.89E-12	3.86E-11
ENSOARG00000019132	247.4578084	-1.770296729	0.251495673	-7.039074293	1.94E-12	3.94E-11
ENSOARG00000011837	619.4175857	1.597345536	0.22713941	7.03244555	2.03E-12	4.13E-11
ENSOARG00000012526	93.71333899	-2.834635957	0.403099249	-7.032104294	2.03E-12	4.13E-11
ENSOARG00000010470	2036.29201	-1.96516858	0.279463603	-7.031930304	2.04E-12	4.13E-11
ENSOARG00000017354	662.2710185	-1.967282351	0.279910333	-7.028259108	2.09E-12	4.24E-11
ENSOARG00000009089	186.6057546	2.041733532	0.290821087	7.020582826	2.21E-12	4.47E-11
ENSOARG00000002153	6530.344617	1.713653584	0.244103382	7.020195993	2.22E-12	4.48E-11
ENSOARG00000013902	29316.72068	-2.123801793	0.303131052	-7.00621656	2.45E-12	4.94E-11
ENSOARG00000010735	43.66040568	-3.930930961	0.561126977	-7.005421447	2.46E-12	4.96E-11
ENSOARG00000020155	949.0012082	1.562249998	0.223120807	7.001812227	2.53E-12	5.09E-11
ENSOARG00000010875	1795.349561	1.457226116	0.208236974	6.997922081	2.60E-12	5.22E-11
ENSOARG00000015788	3997.928658	1.308197126	0.18695183	6.997509078	2.61E-12	5.23E-11
ENSOARG00000006642	450.9091877	-1.861846548	0.266307909	-6.991330288	2.72E-12	5.46E-11
ENSOARG00000016437	594.1637732	-2.467411943	0.35321058	-6.985668281	2.84E-12	5.68E-11
ENSOARG00000001014	426.709542	-1.874826123	0.268432385	-6.984351478	2.86E-12	5.72E-11
ENSOARG00000017915	624.2043703	1.403206902	0.200981843	6.981759551	2.92E-12	5.82E-11
ENSOARG00000000690	602.5428975	1.729968364	0.247884129	6.978939593	2.97E-12	5.93E-11
ENSOARG00000017139	1464.370293	1.418443181	0.203303464	6.976974985	3.02E-12	6.01E-11
ENSOARG00000015969	225.2685337	1.86442092	0.267414279	6.972032031	3.12E-12	6.21E-11
ENSOARG00000020838	473.8023689	-1.484247649	0.212932637	-6.970503297	3.16E-12	6.27E-11
ENSOARG00000007476	194.1769082	-1.857942433	0.266647912	-6.967774163	3.22E-12	6.39E-11
ENSOARG00000018532	3969.302161	1.339125457	0.192270411	6.964802586	3.29E-12	6.52E-11
ENSOARG00000020280	6792.086117	-1.312346377	0.188441983	-6.964193209	3.30E-12	6.54E-11
ENSOARG00000018362	607.1672747	-1.88725636	0.271009692	-6.963796564	3.31E-12	6.55E-11
ENSOARG00000016052	146.232854	3.342026634	0.480502788	6.955270014	3.52E-12	6.94E-11
ENSOARG00000005950	135.1638968	-2.133189789	0.306716734	-6.954918188	3.53E-12	6.95E-11
ENSOARG00000014255	47.15185863	-3.414518109	0.490993524	-6.954303753	3.54E-12	6.97E-11
ENSOARG00000011319	61.426597	-2.9764673	0.428106828	-6.952627492	3.59E-12	7.05E-11
ENSOARG00000001861	240.7848798	1.720771291	0.247650448	6.948387545	3.69E-12	7.25E-11
ENSOARG00000016728	51524.38228	1.38949566	0.20000869	6.947176446	3.73E-12	7.31E-11
ENSOARG00000001583	521.9733608	1.569367435	0.22593325	6.94615528	3.75E-12	7.34E-11
ENSOARG00000000580	698.6177768	-1.661115775	0.239150051	-6.94591437	3.76E-12	7.34E-11
ENSOARG00000008576	1102.94405	1.576436027	0.226953579	6.946072569	3.76E-12	7.34E-11
ENSOARG00000000366	516.4764637	-1.925819579	0.277406702	-6.942224405	3.86E-12	7.53E-11
ENSOARG00000005004	2396.59594	1.399014895	0.201560429	6.940920422	3.90E-12	7.59E-11
ENSOARG00000009246	231.1570974	-1.89880415	0.273738897	-6.936552203	4.02E-12	7.82E-11
ENSOARG00000006644	3123.297986	1.418027541	0.204473738	6.935010607	4.06E-12	7.89E-11
ENSOARG00000004845	3511.544124	1.407247067	0.202989732	6.932602205	4.13E-12	8.02E-11
ENSOARG00000009521	94.58481198	-2.428296438	0.351099983	-6.916253359	4.64E-12	8.99E-11
ENSOARG00000014798	2993.847261	1.525758467	0.22070432	6.913133667	4.74E-12	9.17E-11
ENSOARG00000020108	7522.515061	1.264624305	0.182980931	6.911235476	4.80E-12	9.29E-11
ENSOARG00000016445	1767.154041	-1.410290316	0.204124698	-6.908964615	4.88E-12	9.42E-11
ENSOARG00000004961	415.6210134	-2.306097911	0.333984331	-6.904808688	5.03E-12	9.68E-11
ENSOARG00000009697	945.9868985	-1.554950859	0.225199514	-6.904770063	5.03E-12	9.68E-11
ENSOARG00000008738	341.2652439	-1.727245498	0.250330673	-6.899855608	5.21E-12	1.00E-10
ENSOARG00000020552	597.858113	1.585497861	0.22981449	6.89903349	5.24E-12	1.01E-10
ENSOARG00000013718	1106.451191	1.518083306	0.220104983	6.897087402	5.31E-12	1.02E-10
ENSOARG00000017185	10433.37204	-1.27068425	0.184253497	-6.896391486	5.33E-12	1.02E-10
ENSOARG00000011812	108.4120996	-2.444935851	0.354649719	-6.893945544	5.43E-12	1.04E-10
ENSOARG00000021924	223.7335027	-2.335267953	0.33879106	-6.89294445	5.46E-12	1.04E-10
ENSOARG00000003244	171.4096547	-2.376034814	0.345040757	-6.886243925	5.73E-12	1.09E-10
ENSOARG00000020535	4723.359903	1.470301575	0.213605895	6.88324436	5.85E-12	1.12E-10
ENSOARG00000013468	3494.535289	1.320415138	0.191871485	6.881768501	5.91E-12	1.13E-10
ENSOARG00000003563	779.1904287	1.496541722	0.217499624	6.880663481	5.96E-12	1.13E-10
ENSOARG00000009428	1720.841554	1.877665215	0.272918001	6.879961055	5.99E-12	1.14E-10
ENSOARG00000000570	2705.248041	1.321108202	0.192018634	6.880104139	5.98E-12	1.14E-10
ENSOARG00000006051	2029.640451	-1.516295194	0.220579702	-6.874137462	6.24E-12	1.18E-10
ENSOARG00000002029	4486.127648	1.372180386	0.199631671	6.873560607	6.26E-12	1.18E-10
ENSOARG00000018446	493.2866792	1.637984344	0.238368308	6.871653184	6.35E-12	1.20E-10
ENSOARG00000000772	69.31227297	-3.132351865	0.45637955	-6.863479894	6.72E-12	1.27E-10
ENSOARG00000015357	9001.718666	1.545685695	0.225261804	6.861730064	6.80E-12	1.28E-10
ENSOARG00000015211	24097.67307	1.381415142	0.201345897	6.860905362	6.84E-12	1.29E-10
ENSOARG00000020823	815.7279333	-1.354423652	0.197784704	-6.847969654	7.49E-12	1.41E-10
ENSOARG00000013932	1224.203215	1.504924223	0.219803625	6.846676087	7.56E-12	1.42E-10
ENSOARG00000018468	110.8341444	-2.271544759	0.331910799	-6.843841065	7.71E-12	1.45E-10
ENSOARG00000018310	102.1163296	-2.514298471	0.367550233	-6.840693442	7.88E-12	1.48E-10
ENSOARG00000018778	672.3958806	1.759263937	0.257261857	6.838417324	8.01E-12	1.50E-10
ENSOARG00000020753	164.4247648	-2.268602796	0.33179585	-6.837345299	8.07E-12	1.51E-10
ENSOARG00000005156	213.9934958	-1.785844381	0.261396441	-6.831938398	8.38E-12	1.56E-10
ENSOARG00000020953	12621.46188	1.323404099	0.193741552	6.830770596	8.45E-12	1.57E-10
ENSOARG00000020517	6829.178635	1.342566842	0.19656364	6.830189142	8.48E-12	1.58E-10
ENSOARG00000012160	331.0325948	-1.820911198	0.266686808	-6.827901288	8.62E-12	1.60E-10
ENSOARG00000014476	9460.459507	1.336508569	0.195764054	6.827139804	8.66E-12	1.61E-10
ENSOARG00000002192	72.22543777	-2.721023392	0.398598037	-6.826484685	8.70E-12	1.61E-10
ENSOARG00000016479	1050.106261	-1.324570798	0.194083894	-6.824733203	8.81E-12	1.63E-10
ENSOARG00000018169	9666.149753	1.334955916	0.195603317	6.824812257	8.80E-12	1.63E-10
ENSOARG00000011254	343.2953662	-1.619913864	0.23744973	-6.822133943	8.97E-12	1.66E-10
ENSOARG00000015043	20213.49061	-1.816293494	0.266252751	-6.821689126	9.00E-12	1.66E-10
ENSOARG00000018184	67.15626224	-2.797925897	0.410412883	-6.817344224	9.27E-12	1.71E-10
ENSOARG00000025232	1523.773742	-1.683984063	0.247014563	-6.817347305	9.27E-12	1.71E-10
ENSOARG00000020233	139.4542908	-1.977627029	0.290324936	-6.811771167	9.64E-12	1.77E-10
ENSOARG00000021037	4149.719835	-1.387385553	0.203804819	-6.807422719	9.94E-12	1.82E-10
ENSOARG00000011644	7113.515428	1.36364544	0.200394927	6.804790227	1.01E-11	1.86E-10
ENSOARG00000007870	1526.400377	1.580432014	0.232367364	6.801437107	1.04E-11	1.90E-10
ENSOARG00000004143	2668.490038	-1.634764907	0.240485209	-6.797777358	1.06E-11	1.94E-10
ENSOARG00000016777	12747.47121	1.319925093	0.194196787	6.796843121	1.07E-11	1.95E-10
ENSOARG00000021081	5890.363677	1.28252878	0.188709132	6.796325995	1.07E-11	1.96E-10
ENSOARG00000001212	357.5562839	-2.131270645	0.314070929	-6.785953263	1.15E-11	2.10E-10
ENSOARG00000018472	265.8873147	-1.910968103	0.281672618	-6.784358792	1.17E-11	2.12E-10
ENSOARG00000008434	316.5853823	1.93516282	0.285258541	6.783890901	1.17E-11	2.12E-10
ENSOARG00000004548	1103.941138	-1.427012007	0.21035141	-6.783943136	1.17E-11	2.12E-10
ENSOARG00000010544	1397.110904	1.468776978	0.21656465	6.782164009	1.18E-11	2.15E-10
ENSOARG00000020366	1555.977557	1.458239162	0.215032527	6.781481787	1.19E-11	2.15E-10
ENSOARG00000012418	2811.153795	1.623636177	0.239539805	6.778147684	1.22E-11	2.20E-10
ENSOARG00000010624	14868.20289	1.494452075	0.22048799	6.777929616	1.22E-11	2.20E-10
ENSOARG00000004341	5250.519193	-1.295575431	0.191160427	-6.77742486	1.22E-11	2.21E-10
ENSOARG00000005746	784.573117	-1.43169625	0.211355474	-6.773878273	1.25E-11	2.26E-10
ENSOARG00000017531	1418.055513	1.312541736	0.193802982	6.772556976	1.27E-11	2.28E-10
ENSOARG00000008452	314.6225751	1.74953531	0.258334826	6.772355613	1.27E-11	2.28E-10
ENSOARG00000020758	3729.087852	1.427117824	0.210741981	6.771872482	1.27E-11	2.28E-10
ENSOARG00000011519	68.10804793	3.321486087	0.490516412	6.771406636	1.28E-11	2.29E-10
ENSOARG00000016166	3320.915629	1.401459349	0.207025063	6.769515397	1.29E-11	2.32E-10
ENSOARG00000013670	6449.385865	-1.714094291	0.253365461	-6.765303703	1.33E-11	2.38E-10
ENSOARG00000007758	120.3448715	-1.992230419	0.294528159	-6.764142433	1.34E-11	2.40E-10
ENSOARG00000013956	403.7457048	-1.76144755	0.260412244	-6.764073475	1.34E-11	2.40E-10
ENSOARG00000006302	315.6912027	2.112345333	0.3126117	6.757089813	1.41E-11	2.51E-10
ENSOARG00000012445	1210.47834	1.665289245	0.246450922	6.757082635	1.41E-11	2.51E-10
ENSOARG00000010529	605.713765	-1.32119536	0.195652386	-6.752768971	1.45E-11	2.58E-10
ENSOARG00000018300	2160.930315	1.43252496	0.21214997	6.752416523	1.45E-11	2.58E-10
ENSOARG00000006176	245.9564832	-1.634729248	0.242172114	-6.750278641	1.48E-11	2.62E-10
ENSOARG00000012465	602.7293297	-1.613759796	0.239153835	-6.747789757	1.50E-11	2.66E-10
ENSOARG00000021132	2501.800631	1.647740288	0.244294949	6.744880712	1.53E-11	2.71E-10
ENSOARG00000003238	1586.257959	-1.294534638	0.191945434	-6.744284607	1.54E-11	2.72E-10
ENSOARG00000005911	239.8902288	1.717958047	0.254923486	6.739112485	1.59E-11	2.81E-10
ENSOARG00000017171	3148.622667	1.210533467	0.179625057	6.739223832	1.59E-11	2.81E-10
ENSOARG00000010978	1175.670206	1.785611912	0.265076711	6.736208199	1.63E-11	2.87E-10
ENSOARG00000014327	83.45345941	-2.910903319	0.432239064	-6.734475338	1.65E-11	2.90E-10
ENSOARG00000021071	996.6335865	1.774929811	0.263585847	6.733782687	1.65E-11	2.91E-10
ENSOARG00000000109	359.2320092	-1.666861712	0.247549947	-6.733435958	1.66E-11	2.91E-10
ENSOARG00000002074	505.598429	-1.878982188	0.279106209	-6.732140404	1.67E-11	2.93E-10
ENSOARG00000013165	2367.252716	-1.24971043	0.185683916	-6.730310623	1.69E-11	2.97E-10
ENSOARG00000008744	2218.116455	-1.55032395	0.230396903	-6.728927026	1.71E-11	2.99E-10
ENSOARG00000020950	452.5268767	-1.70624925	0.253588448	-6.728418683	1.72E-11	3.00E-10
ENSOARG00000002230	112.4939338	-2.668327536	0.396594461	-6.728100866	1.72E-11	3.00E-10
ENSOARG00000014908	5642.234873	1.568403586	0.233283588	6.723162982	1.78E-11	3.10E-10
ENSOARG00000005540	104114.2977	1.188657443	0.177173082	6.70901825	1.96E-11	3.41E-10
ENSOARG00000017471	26502.85332	-1.726192047	0.257375917	-6.706890335	1.99E-11	3.46E-10
ENSOARG00000014276	287.064492	-1.749981082	0.260957363	-6.706003854	2.00E-11	3.48E-10
ENSOARG00000010342	3645.719955	1.584749004	0.236322527	6.705873633	2.00E-11	3.48E-10
ENSOARG00000016862	446.3349215	-2.476819153	0.369421422	-6.70458995	2.02E-11	3.50E-10
ENSOARG00000001563	15307.38891	1.335810928	0.199267703	6.703599766	2.03E-11	3.52E-10
ENSOARG00000002045	529.6821999	-1.577391098	0.235430221	-6.700036599	2.08E-11	3.61E-10
ENSOARG00000009682	1608.310655	1.448486838	0.216286506	6.697074473	2.13E-11	3.67E-10
ENSOARG00000019391	6324.300498	1.37480522	0.205281861	6.697158804	2.13E-11	3.67E-10
ENSOARG00000003968	35828.97818	1.280438646	0.191235438	6.695613835	2.15E-11	3.70E-10
ENSOARG00000003881	569.4695559	-1.646629478	0.245933192	-6.695434096	2.15E-11	3.70E-10
ENSOARG00000018109	9040.40293	1.485240785	0.221881399	6.69384991	2.17E-11	3.74E-10
ENSOARG00000007711	58.83784989	-2.750264948	0.410957498	-6.69233427	2.20E-11	3.77E-10
ENSOARG00000015793	2976.425197	1.565918695	0.234065045	6.690100575	2.23E-11	3.83E-10
ENSOARG00000019076	76.60065417	-2.544795622	0.380487449	-6.688251163	2.26E-11	3.87E-10
ENSOARG00000015932	16917.94168	1.185180856	0.177221892	6.687553335	2.27E-11	3.89E-10
ENSOARG00000009954	528.9471489	-1.640516043	0.245373268	-6.685797749	2.30E-11	3.93E-10
ENSOARG00000007767	550.6895501	-1.355905096	0.202813052	-6.68549229	2.30E-11	3.93E-10
ENSOARG00000007463	1036.378942	1.524356116	0.228011405	6.685438014	2.30E-11	3.93E-10
ENSOARG00000013293	521.5770124	1.451525981	0.217199849	6.682905113	2.34E-11	3.99E-10
ENSOARG00000011602	273.2288206	-1.944047977	0.290955306	-6.681603447	2.36E-11	4.02E-10
ENSOARG00000014126	21416.61543	1.333289087	0.19959928	6.679829157	2.39E-11	4.07E-10
ENSOARG00000020161	401.8590076	-2.256410107	0.337886582	-6.678010404	2.42E-11	4.11E-10
ENSOARG00000014411	1035.968718	1.590177193	0.238135039	6.677627955	2.43E-11	4.12E-10
ENSOARG00000011633	551.3583785	-1.361101258	0.203870774	-6.67629416	2.45E-11	4.15E-10
ENSOARG00000009863	136.1930356	-2.522720583	0.377903906	-6.675561009	2.46E-11	4.17E-10
ENSOARG00000013250	2074.344629	1.239787481	0.185774279	6.673622893	2.50E-11	4.22E-10
ENSOARG00000006157	165.8374987	-2.40099972	0.359849126	-6.672239971	2.52E-11	4.26E-10
ENSOARG00000002423	98.34945125	-2.178474885	0.326562451	-6.670928881	2.54E-11	4.29E-10
ENSOARG00000021176	1436.79402	1.509483852	0.22638685	6.667718786	2.60E-11	4.38E-10
ENSOARG00000010326	6154.060297	-1.237666064	0.185622075	-6.667666343	2.60E-11	4.38E-10
ENSOARG00000015069	5578.357424	1.30439406	0.195660487	6.666619718	2.62E-11	4.40E-10
ENSOARG00000013938	8583.71205	1.185707904	0.177883727	6.665634461	2.64E-11	4.43E-10
ENSOARG00000003276	711.681257	1.684360896	0.252711301	6.665158573	2.64E-11	4.44E-10
ENSOARG00000005720	2661.506216	-1.55159885	0.232827592	-6.66415365	2.66E-11	4.46E-10
ENSOARG00000015147	361.5283381	-1.420618071	0.2132248	-6.662536759	2.69E-11	4.51E-10
ENSOARG00000014516	168.6302861	-2.278654412	0.342031011	-6.662128104	2.70E-11	4.51E-10
ENSOARG00000007013	355.8964024	-1.748795241	0.262545125	-6.660932063	2.72E-11	4.54E-10
ENSOARG00000013674	526.6965994	-1.705469651	0.256039678	-6.660958418	2.72E-11	4.54E-10
ENSOARG00000005719	27315.37387	1.218918403	0.183066187	6.658348136	2.77E-11	4.62E-10
ENSOARG00000002221	8870.395042	1.318793856	0.198293665	6.650710996	2.92E-11	4.86E-10
ENSOARG00000014646	59273.70058	1.439285722	0.216431244	6.650082931	2.93E-11	4.87E-10
ENSOARG00000012104	4940.090533	1.430074939	0.215077632	6.649110489	2.95E-11	4.90E-10
ENSOARG00000003014	1102.986505	-1.242023506	0.186847605	-6.647254102	2.99E-11	4.96E-10
ENSOARG00000000718	1447.543136	1.657288948	0.24943176	6.644257924	3.05E-11	5.05E-10
ENSOARG00000011073	1013.482322	-1.322786347	0.199147825	-6.642233469	3.09E-11	5.12E-10
ENSOARG00000018839	190.2657112	-2.503992425	0.377033787	-6.641294525	3.11E-11	5.14E-10
ENSOARG00000018926	1980.509563	-1.301651378	0.19599184	-6.641354951	3.11E-11	5.14E-10
ENSOARG00000017392	363.4843231	-1.534518927	0.231111879	-6.63972329	3.14E-11	5.19E-10
ENSOARG00000021062	17546.80419	1.293722202	0.194891954	6.638150918	3.18E-11	5.24E-10
ENSOARG00000013258	1251.387534	-1.55760342	0.23466337	-6.637607819	3.19E-11	5.25E-10
ENSOARG00000012014	99.97088678	-2.207406501	0.332738498	-6.634058027	3.27E-11	5.37E-10
ENSOARG00000009460	205.0055595	-1.988039563	0.29971126	-6.633182763	3.29E-11	5.40E-10
ENSOARG00000020839	4805.578103	1.184610925	0.178616038	6.632164378	3.31E-11	5.43E-10
ENSOARG00000015254	2569.871355	1.48332445	0.223826341	6.627121911	3.42E-11	5.61E-10
ENSOARG00000007990	383.7365691	-1.682521272	0.253907834	-6.626503974	3.44E-11	5.63E-10
ENSOARG00000001366	1184.990521	1.441936264	0.217640754	6.625304494	3.47E-11	5.67E-10
ENSOARG00000019802	422.3514347	1.557288466	0.235175204	6.621822539	3.55E-11	5.80E-10
ENSOARG00000020612	321.9598996	-1.485350015	0.224488185	-6.616606635	3.68E-11	6.00E-10
ENSOARG00000001629	93.16958904	2.556896894	0.386491481	6.615661717	3.70E-11	6.03E-10
ENSOARG00000014286	1412.162617	-1.610061066	0.243510649	-6.611871288	3.79E-11	6.18E-10
ENSOARG00000021113	8088.450996	1.192187476	0.180312676	6.61177852	3.80E-11	6.18E-10
ENSOARG00000011500	76.29100911	-2.31843419	0.35085729	-6.607912263	3.90E-11	6.34E-10
ENSOARG00000012082	2956.028935	1.277283843	0.193427149	6.603436238	4.02E-11	6.52E-10
ENSOARG00000011483	389.9060613	-1.583748785	0.2400248	-6.598271436	4.16E-11	6.75E-10
ENSOARG00000016589	6611.289909	1.210409349	0.183623128	6.591813149	4.34E-11	7.04E-10
ENSOARG00000000496	857.2403433	-2.290960085	0.34757089	-6.591346255	4.36E-11	7.05E-10
ENSOARG00000012964	386.2883716	1.820206911	0.276162092	6.591081703	4.37E-11	7.06E-10
ENSOARG00000017434	2999.399975	1.264062259	0.191823832	6.589703932	4.41E-11	7.12E-10
ENSOARG00000018101	980.6829079	-1.283243752	0.194742887	-6.589425521	4.42E-11	7.12E-10
ENSOARG00000017730	404.1669006	-1.938015276	0.294194044	-6.587540831	4.47E-11	7.21E-10
ENSOARG00000000897	383.647656	-1.796826071	0.272819077	-6.586145256	4.51E-11	7.27E-10
ENSOARG00000017542	1761.260898	1.612363554	0.244959862	6.582154072	4.64E-11	7.46E-10
ENSOARG00000020124	441.9134987	-1.611253497	0.244808625	-6.581685982	4.65E-11	7.47E-10
ENSOARG00000001784	1432.851467	1.55521747	0.236385054	6.579170069	4.73E-11	7.59E-10
ENSOARG00000013476	500.2480351	1.508897253	0.229427462	6.576794419	4.81E-11	7.70E-10
ENSOARG00000016857	8361.16267	1.132446561	0.172188273	6.576792625	4.81E-11	7.70E-10
ENSOARG00000014985	7117.237631	1.424847662	0.216827303	6.571347986	4.99E-11	7.97E-10
ENSOARG00000009337	129.0458945	-2.027590419	0.308684354	-6.568491058	5.08E-11	8.12E-10
ENSOARG00000019010	6445.879602	1.606555519	0.244621509	6.567515375	5.12E-11	8.17E-10
ENSOARG00000008906	1329.65251	1.552504582	0.236616259	6.561275998	5.33E-11	8.51E-10
ENSOARG00000011932	8090.466818	-1.385594919	0.211217423	-6.560040833	5.38E-11	8.57E-10
ENSOARG00000019212	179.4336692	-1.763611539	0.268897522	-6.558675308	5.43E-11	8.64E-10
ENSOARG00000011763	2169.450089	-1.601146932	0.24417136	-6.557472308	5.47E-11	8.70E-10
ENSOARG00000015038	1134.859162	-2.285737443	0.348579595	-6.557289861	5.48E-11	8.70E-10
ENSOARG00000010042	62.78678254	7.610903635	1.161236754	6.554136017	5.60E-11	8.88E-10
ENSOARG00000010138	118.0317653	-2.247760167	0.343003636	-6.553167171	5.63E-11	8.92E-10
ENSOARG00000004185	4846.41695	1.275888886	0.194738149	6.551817869	5.68E-11	9.00E-10
ENSOARG00000013369	3744.451173	-1.415668681	0.216146561	-6.549577646	5.77E-11	9.12E-10
ENSOARG00000006795	236.7932849	1.845122923	0.281753245	6.548719331	5.80E-11	9.16E-10
ENSOARG00000002428	84.03271319	-2.454721092	0.374900377	-6.547662374	5.84E-11	9.21E-10
ENSOARG00000019164	5842.219459	-1.760528146	0.268880139	-6.547631788	5.85E-11	9.21E-10
ENSOARG00000003724	1190.53647	1.426771748	0.218041999	6.543563871	6.01E-11	9.46E-10
ENSOARG00000006213	1443.924425	-1.399759345	0.213927567	-6.54314618	6.02E-11	9.47E-10
ENSOARG00000005137	652.8596184	-1.628324347	0.249003009	-6.539376175	6.18E-11	9.70E-10
ENSOARG00000007609	994.1806159	1.414497575	0.216337501	6.538383625	6.22E-11	9.76E-10
ENSOARG00000017321	1127.98779	1.340999404	0.205178666	6.53576433	6.33E-11	9.92E-10
ENSOARG00000004578	673.4886692	-1.422591775	0.217692047	-6.534881716	6.37E-11	9.97E-10
ENSOARG00000009743	4390.161872	1.353786993	0.207199332	6.533742072	6.41E-11	1.00E-09
ENSOARG00000018385	96.39018511	-2.466645852	0.377537349	-6.533514786	6.42E-11	1.00E-09
ENSOARG00000006989	173.2022603	2.907254567	0.445163969	6.530749951	6.54E-11	1.02E-09
ENSOARG00000010132	3895.577878	1.561904764	0.239173819	6.530416973	6.56E-11	1.02E-09
ENSOARG00000020293	64.31894025	-2.6614119	0.407708035	-6.527739641	6.68E-11	1.04E-09
ENSOARG00000019625	1093.706917	1.254894184	0.192319415	6.525052001	6.80E-11	1.06E-09
ENSOARG00000011303	172.0222034	-1.912439352	0.293104372	-6.524772528	6.81E-11	1.06E-09
ENSOARG00000008402	1394.873718	1.462371211	0.22425712	6.520957788	6.99E-11	1.08E-09
ENSOARG00000021036	5124.752428	-1.60616511	0.246336268	-6.520213697	7.02E-11	1.09E-09
ENSOARG00000018792	120.3324015	-2.123002781	0.325660422	-6.519069053	7.07E-11	1.10E-09
ENSOARG00000020607	27548.62444	1.664307073	0.255409248	6.516236527	7.21E-11	1.12E-09
ENSOARG00000002790	127.4753432	-1.946390462	0.298751173	-6.515088931	7.26E-11	1.12E-09
ENSOARG00000010485	1675.973271	-1.464655573	0.224864852	-6.513492708	7.34E-11	1.13E-09
ENSOARG00000008957	1487.336344	-1.696684242	0.260560856	-6.511662072	7.43E-11	1.15E-09
ENSOARG00000016028	4977.27817	1.342985327	0.206272911	6.510720787	7.48E-11	1.15E-09
ENSOARG00000020218	452.7175673	1.413123966	0.217072352	6.509921472	7.52E-11	1.16E-09
ENSOARG00000002361	1464.216512	1.591110172	0.24453589	6.506652956	7.68E-11	1.18E-09
ENSOARG00000017406	706.5379028	-1.486132947	0.228414372	-6.506302283	7.70E-11	1.18E-09
ENSOARG00000021006	8557.636586	1.364866848	0.209772967	6.506400076	7.70E-11	1.18E-09
ENSOARG00000017941	10368.02057	1.303768918	0.200393724	6.506036682	7.72E-11	1.18E-09
ENSOARG00000018130	100.0830202	-2.144751937	0.329689214	-6.505374907	7.75E-11	1.19E-09
ENSOARG00000010098	1705.975738	1.33746934	0.205623	6.504473435	7.80E-11	1.19E-09
ENSOARG00000007671	284.0612434	1.962895503	0.301849988	6.50288415	7.88E-11	1.21E-09
ENSOARG00000009005	1746.027122	1.390695166	0.21387819	6.50227666	7.91E-11	1.21E-09
ENSOARG00000003733	179.818042	-1.801639181	0.277484984	-6.492744774	8.43E-11	1.29E-09
ENSOARG00000002298	13588.40151	1.291431383	0.19890581	6.492678019	8.43E-11	1.29E-09
ENSOARG00000005545	1578.688345	1.383056044	0.213048843	6.491732238	8.49E-11	1.29E-09
ENSOARG00000015643	726.6598351	1.36255891	0.209955397	6.489754142	8.60E-11	1.31E-09
ENSOARG00000012057	49.53973883	-2.995420835	0.461575218	-6.489561654	8.61E-11	1.31E-09
ENSOARG00000016504	159.2164328	-2.115615278	0.326033423	-6.488952136	8.64E-11	1.31E-09
ENSOARG00000016431	234.3782943	-1.558010741	0.24012692	-6.488280195	8.68E-11	1.32E-09
ENSOARG00000002855	108.9894895	-2.061040382	0.317783997	-6.485664489	8.83E-11	1.34E-09
ENSOARG00000005300	980.1126192	-1.369989449	0.211244092	-6.485338518	8.85E-11	1.34E-09
ENSOARG00000013784	266.2723755	-1.61343158	0.248827876	-6.484127116	8.92E-11	1.35E-09
ENSOARG00000016662	9099.27994	1.245274481	0.192098664	6.482473398	9.02E-11	1.36E-09
ENSOARG00000016100	147.0999194	-2.138362911	0.329882724	-6.482191252	9.04E-11	1.36E-09
ENSOARG00000006343	3152.499074	1.205715814	0.186016724	6.481760298	9.07E-11	1.37E-09
ENSOARG00000020044	1458.296844	-1.910218683	0.294733428	-6.48117417	9.10E-11	1.37E-09
ENSOARG00000001970	1358.859868	1.257361465	0.194171134	6.47553237	9.45E-11	1.42E-09
ENSOARG00000020826	2002.271936	1.597742132	0.246777356	6.474427638	9.52E-11	1.43E-09
ENSOARG00000020819	10969.57355	1.19063007	0.183972924	6.471767935	9.69E-11	1.45E-09
ENSOARG00000011428	2767.463474	1.201853003	0.185790715	6.468853952	9.87E-11	1.48E-09
ENSOARG00000021108	3018.140264	1.383256883	0.213841178	6.468617966	9.89E-11	1.48E-09
ENSOARG00000009711	2763.401002	1.225727453	0.189546685	6.466625629	1.00E-10	1.50E-09
ENSOARG00000011579	479.9244946	-1.627778312	0.251751636	-6.465810264	1.01E-10	1.51E-09
ENSOARG00000010110	1139.791677	-1.257235299	0.194518062	-6.463334505	1.02E-10	1.53E-09
ENSOARG00000003587	346.7767932	-1.912688835	0.295938698	-6.463125136	1.03E-10	1.53E-09
ENSOARG00000020379	2246.201133	-1.22687732	0.189941348	-6.459243001	1.05E-10	1.57E-09
ENSOARG00000010768	339.8362253	-1.415764194	0.219230158	-6.457889765	1.06E-10	1.58E-09
ENSOARG00000013049	3233.311438	1.394701797	0.216015153	6.456499835	1.07E-10	1.59E-09
ENSOARG00000018762	1335.621126	1.315421737	0.203784468	6.454965623	1.08E-10	1.61E-09
ENSOARG00000006390	78.65391011	-2.210628925	0.34262199	-6.452092947	1.10E-10	1.64E-09
ENSOARG00000012843	1989.243677	1.348538651	0.209081014	6.44983791	1.12E-10	1.66E-09
ENSOARG00000014979	16962.99708	1.368380861	0.212215599	6.44806918	1.13E-10	1.68E-09
ENSOARG00000015048	377.4786979	-1.875489916	0.290876066	-6.447728557	1.14E-10	1.68E-09
ENSOARG00000008746	1592.817258	1.1925012	0.18500424	6.445804689	1.15E-10	1.70E-09
ENSOARG00000025585	420.1245927	1.64143897	0.254693635	6.44475851	1.16E-10	1.71E-09
ENSOARG00000003387	782.4238228	-1.286748419	0.199659521	-6.444713529	1.16E-10	1.71E-09
ENSOARG00000009694	7515.28183	1.452922511	0.225586967	6.440631441	1.19E-10	1.76E-09
ENSOARG00000020772	1731.76532	1.316562937	0.204445859	6.439665459	1.20E-10	1.76E-09
ENSOARG00000019673	1181.945205	1.736411948	0.269702631	6.438246227	1.21E-10	1.78E-09
ENSOARG00000003338	2197.701071	-1.140690161	0.177172477	-6.43830339	1.21E-10	1.78E-09
ENSOARG00000016317	363.688794	1.513075341	0.23521857	6.432635581	1.25E-10	1.84E-09
ENSOARG00000010187	4626.431896	1.208635615	0.187920206	6.431642677	1.26E-10	1.85E-09
ENSOARG00000019983	5909.197923	-1.707297791	0.265460438	-6.431458514	1.26E-10	1.85E-09
ENSOARG00000011188	122.5948881	-1.962567563	0.305290004	-6.428535276	1.29E-10	1.89E-09
ENSOARG00000012146	3843.053714	1.115482465	0.1735448	6.427634045	1.30E-10	1.90E-09
ENSOARG00000014616	1365.887632	1.354317429	0.210717346	6.427175823	1.30E-10	1.90E-09
ENSOARG00000015675	81.63849509	-2.311849594	0.359818355	-6.425046314	1.32E-10	1.93E-09
ENSOARG00000019221	3971.970801	1.457263405	0.226984916	6.42008919	1.36E-10	1.99E-09
ENSOARG00000000846	303.3660496	1.585509319	0.24699677	6.419150022	1.37E-10	2.00E-09
ENSOARG00000005560	644.6156755	-1.470950466	0.229460906	-6.41046221	1.45E-10	2.11E-09
ENSOARG00000009702	1370.782019	1.44127352	0.224846608	6.41003008	1.45E-10	2.12E-09
ENSOARG00000018406	3712.501128	1.528159351	0.238410508	6.40978186	1.46E-10	2.12E-09
ENSOARG00000008558	146.5992935	-1.98283157	0.309463222	-6.407325424	1.48E-10	2.15E-09
ENSOARG00000010180	214.9067323	-1.619087538	0.25283644	-6.403695372	1.52E-10	2.20E-09
ENSOARG00000018208	9791.917706	1.216546142	0.190003189	6.402766975	1.53E-10	2.21E-09
ENSOARG00000011514	11019.78264	1.288322283	0.201303091	6.399913066	1.55E-10	2.25E-09
ENSOARG00000011001	32826.84239	1.260680635	0.196982075	6.399976417	1.55E-10	2.25E-09
ENSOARG00000003459	552.567984	-1.548515675	0.241968748	-6.399651546	1.56E-10	2.25E-09
ENSOARG00000019275	1078.446911	1.277968562	0.199694485	6.399618718	1.56E-10	2.25E-09
ENSOARG00000020908	4411.527274	1.304626631	0.203877954	6.399056914	1.56E-10	2.26E-09
ENSOARG00000004694	8600.959334	1.132997791	0.177090089	6.397861113	1.58E-10	2.27E-09
ENSOARG00000007566	1717.644092	-1.214562455	0.189844015	-6.397686317	1.58E-10	2.27E-09
ENSOARG00000000176	608.533343	-1.340906445	0.209792016	-6.391599035	1.64E-10	2.36E-09
ENSOARG00000003141	226.2942491	-2.24499712	0.351424615	-6.388275113	1.68E-10	2.41E-09
ENSOARG00000017642	335.5609723	-1.511357347	0.236587027	-6.388166607	1.68E-10	2.41E-09
ENSOARG00000012888	5195.056928	1.199395504	0.187758238	6.38797804	1.68E-10	2.41E-09
ENSOARG00000002796	172.7617965	2.316322725	0.362680927	6.386668142	1.70E-10	2.43E-09
ENSOARG00000005027	3939.20794	1.438642043	0.225268074	6.386355686	1.70E-10	2.43E-09
ENSOARG00000009604	18366.31086	1.155890286	0.180994961	6.386311973	1.70E-10	2.43E-09
ENSOARG00000017328	293.7253908	1.871526968	0.293098429	6.385318991	1.71E-10	2.44E-09
ENSOARG00000019688	485.8070654	-1.473689842	0.230821547	-6.384541911	1.72E-10	2.45E-09
ENSOARG00000004095	135.184734	-1.871426042	0.293141608	-6.38403416	1.72E-10	2.46E-09
ENSOARG00000001989	11537.44339	1.399788865	0.219317571	6.382474781	1.74E-10	2.48E-09
ENSOARG00000010673	1423.82944	1.446273606	0.226606962	6.382299959	1.74E-10	2.48E-09
ENSOARG00000006791	3057.000833	1.505096795	0.235862075	6.381258174	1.76E-10	2.50E-09
ENSOARG00000010175	1605.260377	1.538595964	0.241123065	6.380957215	1.76E-10	2.50E-09
ENSOARG00000006606	409.0527092	-1.499310824	0.23505138	-6.378651435	1.79E-10	2.54E-09
ENSOARG00000007647	87.04075833	-2.573578901	0.403733425	-6.37445092	1.84E-10	2.60E-09
ENSOARG00000016126	13328.42859	1.590444702	0.249546496	6.373340148	1.85E-10	2.62E-09
ENSOARG00000019282	240.6240151	-1.999837877	0.313978017	-6.369356346	1.90E-10	2.69E-09
ENSOARG00000013473	1935.052157	-1.245932636	0.195654592	-6.36802144	1.91E-10	2.71E-09
ENSOARG00000004413	92.28956621	-2.356728764	0.370357648	-6.363386245	1.97E-10	2.79E-09
ENSOARG00000000775	72.2268815	-2.942307743	0.463244004	-6.351529034	2.13E-10	3.01E-09
ENSOARG00000015013	2108.118563	1.330859442	0.209657355	6.347783228	2.18E-10	3.08E-09
ENSOARG00000006126	298.713197	2.054578032	0.323753232	6.346123627	2.21E-10	3.11E-09
ENSOARG00000003265	1475.607695	1.3369139	0.210718639	6.344545049	2.23E-10	3.14E-09
ENSOARG00000010696	177893.1169	1.453763915	0.229200005	6.342774369	2.26E-10	3.17E-09
ENSOARG00000015534	589.781395	-1.260660684	0.19879563	-6.341490922	2.28E-10	3.20E-09
ENSOARG00000021050	225.9228743	1.684852422	0.265803248	6.338720227	2.32E-10	3.25E-09
ENSOARG00000009930	8796.000282	1.417365749	0.223674443	6.336735333	2.35E-10	3.29E-09
ENSOARG00000010137	68.30088922	-2.464231569	0.388957893	-6.335471299	2.37E-10	3.31E-09
ENSOARG00000000468	632.1039699	1.515165772	0.239236434	6.333340389	2.40E-10	3.36E-09
ENSOARG00000007065	51.29858711	8.215757119	1.297416996	6.332395169	2.41E-10	3.38E-09
ENSOARG00000006730	26.45573868	8.226826631	1.299723948	6.329672268	2.46E-10	3.43E-09
ENSOARG00000020524	347.5678908	1.529687227	0.241678163	6.329439146	2.46E-10	3.43E-09
ENSOARG00000016911	6046.925304	1.528841782	0.241562521	6.328969304	2.47E-10	3.44E-09
ENSOARG00000014426	11442.09564	1.275607249	0.20164234	6.3260883	2.51E-10	3.50E-09
ENSOARG00000012338	73.97018859	-2.413196438	0.381661953	-6.322863512	2.57E-10	3.57E-09
ENSOARG00000013152	1281.31312	1.519231542	0.240323582	6.32160827	2.59E-10	3.60E-09
ENSOARG00000019007	46.56052652	-3.563364291	0.56372493	-6.321104676	2.60E-10	3.61E-09
ENSOARG00000018222	255.6961677	-1.783143919	0.282139808	-6.320072073	2.61E-10	3.63E-09
ENSOARG00000011057	164.518809	2.307970164	0.365232966	6.31917264	2.63E-10	3.65E-09
ENSOARG00000009486	5485.45393	1.388980034	0.219858939	6.317596352	2.66E-10	3.68E-09
ENSOARG00000001779	762.7447221	1.863888458	0.29527933	6.312288976	2.75E-10	3.81E-09
ENSOARG00000009278	481.8730058	-1.478342702	0.234237163	-6.311307233	2.77E-10	3.83E-09
ENSOARG00000010605	3102.451599	1.267362698	0.200868595	6.309411882	2.80E-10	3.87E-09
ENSOARG00000015532	966.4344866	1.253671135	0.198744655	6.307948948	2.83E-10	3.90E-09
ENSOARG00000015905	37810.6583	1.383431495	0.219514505	6.302232718	2.93E-10	4.05E-09
ENSOARG00000016778	447.7797662	1.581284053	0.25096699	6.300765099	2.96E-10	4.08E-09
ENSOARG00000009966	9848.140186	1.544111173	0.245069356	6.300710943	2.96E-10	4.08E-09
ENSOARG00000007323	883.2226407	1.41262292	0.224217634	6.300231142	2.97E-10	4.08E-09
ENSOARG00000019990	1666.534885	1.288393138	0.204498587	6.30025447	2.97E-10	4.08E-09
ENSOARG00000018451	2233.275081	-1.270394271	0.201699934	-6.298436707	3.01E-10	4.13E-09
ENSOARG00000003150	872.2055871	-1.368640321	0.217379143	-6.296097697	3.05E-10	4.19E-09
ENSOARG00000005789	4456.878073	-1.14344957	0.181738096	-6.29174396	3.14E-10	4.30E-09
ENSOARG00000005337	1874.43693	1.293689837	0.205624261	6.291523334	3.14E-10	4.30E-09
ENSOARG00000012614	86.57638906	-2.077839996	0.330309769	-6.290579901	3.16E-10	4.33E-09
ENSOARG00000008911	3944.371561	1.213936504	0.192982762	6.290388273	3.17E-10	4.33E-09
ENSOARG00000020713	449.0123915	1.59656639	0.253832428	6.289844055	3.18E-10	4.34E-09
ENSOARG00000000510	7962.787319	1.400992057	0.222791843	6.288345381	3.21E-10	4.38E-09
ENSOARG00000018931	919.633866	1.240783034	0.197322626	6.288093061	3.21E-10	4.38E-09
ENSOARG00000019198	1363.653184	1.643260736	0.261342887	6.287757656	3.22E-10	4.39E-09
ENSOARG00000004531	1950.69964	1.19785812	0.19051308	6.287537437	3.23E-10	4.39E-09
ENSOARG00000011451	928.9520115	-1.632334625	0.259666536	-6.286272585	3.25E-10	4.42E-09
ENSOARG00000020402	531.5199453	1.901670603	0.30254949	6.285486063	3.27E-10	4.44E-09
ENSOARG00000017776	280.1173936	1.537295298	0.244589433	6.285207326	3.27E-10	4.44E-09
ENSOARG00000006237	851.238576	-1.297626167	0.20653007	-6.282989032	3.32E-10	4.50E-09
ENSOARG00000017125	257.8846668	-1.689507962	0.268952615	-6.281805295	3.35E-10	4.53E-09
ENSOARG00000009652	5112.879995	1.205116293	0.191872944	6.280803695	3.37E-10	4.56E-09
ENSOARG00000014910	1314.802503	-1.270651618	0.202315161	-6.280555621	3.37E-10	4.56E-09
ENSOARG00000010220	59.55061741	-2.56033829	0.407809388	-6.278272072	3.42E-10	4.62E-09
ENSOARG00000015518	2275.360495	1.27809128	0.203594329	6.277636944	3.44E-10	4.64E-09
ENSOARG00000009818	2346.334332	1.284608801	0.204645199	6.277248673	3.45E-10	4.65E-09
ENSOARG00000003206	941.6743078	1.238316859	0.197393748	6.273333736	3.53E-10	4.76E-09
ENSOARG00000005129	781.8445317	1.362988243	0.21731056	6.272075522	3.56E-10	4.79E-09
ENSOARG00000016373	739.2762409	1.342731479	0.214172259	6.269399632	3.62E-10	4.87E-09
ENSOARG00000003782	386.9789249	1.680133236	0.268276722	6.262687362	3.78E-10	5.08E-09
ENSOARG00000013450	3678.294122	-1.306703093	0.208836767	-6.257054788	3.92E-10	5.27E-09
ENSOARG00000020276	79.9991302	-2.193989351	0.350673671	-6.256498649	3.94E-10	5.28E-09
ENSOARG00000026683	1356.971093	-1.813686032	0.289906314	-6.256110844	3.95E-10	5.29E-09
ENSOARG00000015727	134.1049004	6.927431182	1.107568939	6.254627533	3.98E-10	5.33E-09
ENSOARG00000010409	87.4232399	-2.536174921	0.405716491	-6.251101393	4.08E-10	5.45E-09
ENSOARG00000012816	579.0818006	-1.444024324	0.231019332	-6.250664453	4.09E-10	5.46E-09
ENSOARG00000002736	4019.407707	1.156914577	0.185149776	6.248533511	4.14E-10	5.53E-09
ENSOARG00000015901	202.0571157	1.837343007	0.29410732	6.24718557	4.18E-10	5.57E-09
ENSOARG00000005547	200.7996035	-2.007860848	0.321549036	-6.244337952	4.26E-10	5.67E-09
ENSOARG00000012346	317.1343534	-1.511617681	0.242112451	-6.24345289	4.28E-10	5.70E-09
ENSOARG00000014322	89.47645475	-2.425284789	0.388766567	-6.238408849	4.42E-10	5.88E-09
ENSOARG00000008017	1551.783148	-1.365778148	0.219079851	-6.234156829	4.54E-10	6.04E-09
ENSOARG00000004511	4151.286207	1.327255533	0.212917659	6.233656433	4.56E-10	6.05E-09
ENSOARG00000016832	8353.959885	1.261811895	0.202573437	6.228910935	4.70E-10	6.23E-09
ENSOARG00000016944	8317.443812	-1.132813458	0.181902769	-6.22757678	4.74E-10	6.28E-09
ENSOARG00000016941	115.9377721	-2.010006431	0.322806653	-6.226657378	4.76E-10	6.31E-09
ENSOARG00000002616	447.261157	-1.764976642	0.283493342	-6.225813371	4.79E-10	6.34E-09
ENSOARG00000009924	176.7835903	-1.87212452	0.300725013	-6.22537016	4.80E-10	6.35E-09
ENSOARG00000014930	1315.99456	1.219412307	0.195894725	6.224834831	4.82E-10	6.37E-09
ENSOARG00000005346	14481.52394	1.298271944	0.208702517	6.220681784	4.95E-10	6.53E-09
ENSOARG00000007529	557.5269756	1.659591275	0.266812216	6.220072294	4.97E-10	6.55E-09
ENSOARG00000015810	164.7960256	1.787952529	0.287506293	6.218829206	5.01E-10	6.60E-09
ENSOARG00000021119	6974.480454	1.301439995	0.209357435	6.216354305	5.09E-10	6.70E-09
ENSOARG00000015953	952.9921983	-1.363844671	0.219410519	-6.215949355	5.10E-10	6.71E-09
ENSOARG00000012548	99.90735779	-2.344341764	0.377199651	-6.215121768	5.13E-10	6.74E-09
ENSOARG00000009922	763.1442757	-1.348763821	0.217065809	-6.213617097	5.18E-10	6.80E-09
ENSOARG00000011430	1073.246313	-1.655244605	0.266420029	-6.212913532	5.20E-10	6.82E-09
ENSOARG00000003399	43.22148043	-2.878572623	0.463446445	-6.211230341	5.26E-10	6.88E-09
ENSOARG00000013640	249.9281402	-1.555171102	0.250379986	-6.211243658	5.26E-10	6.88E-09
ENSOARG00000017771	2902.90931	1.294194558	0.208417669	6.209620155	5.31E-10	6.95E-09
ENSOARG00000004389	2299.693443	1.453502217	0.234095359	6.209017659	5.33E-10	6.97E-09
ENSOARG00000003080	2870.757521	1.260319421	0.202994609	6.20863495	5.34E-10	6.98E-09
ENSOARG00000005722	1105.360281	-1.489333632	0.239939932	-6.207110338	5.40E-10	7.04E-09
ENSOARG00000010824	3645.90224	1.597007971	0.257338724	6.205859518	5.44E-10	7.09E-09
ENSOARG00000003998	8803.204071	1.23615997	0.199243143	6.204278616	5.49E-10	7.16E-09
ENSOARG00000013821	453.2838306	1.384977331	0.223313424	6.201943918	5.58E-10	7.26E-09
ENSOARG00000013732	4893.329194	1.243659555	0.200711182	6.196264413	5.78E-10	7.52E-09
ENSOARG00000007516	397.4346884	-1.433174284	0.231425217	-6.192818153	5.91E-10	7.67E-09
ENSOARG00000007288	4160.434362	-1.574075701	0.254174615	-6.19289105	5.91E-10	7.67E-09
ENSOARG00000017033	4074.252051	1.378901747	0.222683942	6.192192092	5.93E-10	7.69E-09
ENSOARG00000010245	61.0232497	-2.355657902	0.38044663	-6.191822234	5.95E-10	7.70E-09
ENSOARG00000001739	128.9558768	-2.017298442	0.325797294	-6.191882127	5.95E-10	7.70E-09
ENSOARG00000006948	115.1424022	-1.87596682	0.302986243	-6.191590753	5.96E-10	7.70E-09
ENSOARG00000005009	225.6285018	1.466491298	0.236890668	6.190582809	5.99E-10	7.75E-09
ENSOARG00000012632	1397.811949	1.139340231	0.184158916	6.186723177	6.14E-10	7.93E-09
ENSOARG00000014174	148.8207604	-2.371420133	0.383507539	-6.183503308	6.27E-10	8.09E-09
ENSOARG00000017585	2887.445373	1.278711478	0.206797787	6.183390541	6.27E-10	8.09E-09
ENSOARG00000008509	2057.00904	-1.62706326	0.263219927	-6.181383295	6.35E-10	8.18E-09
ENSOARG00000004563	966.3615701	-1.6725074	0.270737774	-6.177591598	6.51E-10	8.38E-09
ENSOARG00000015162	3924.2198	1.442149898	0.233514597	6.175844755	6.58E-10	8.46E-09
ENSOARG00000017023	315.4874619	-1.623382028	0.262904578	-6.174795588	6.62E-10	8.51E-09
ENSOARG00000023602	558.1711033	-1.55810399	0.25240438	-6.173046551	6.70E-10	8.60E-09
ENSOARG00000020307	181.5096957	1.745912593	0.282914087	6.171175889	6.78E-10	8.69E-09
ENSOARG00000019657	4611.459845	-1.604073846	0.259970997	-6.170203086	6.82E-10	8.74E-09
ENSOARG00000017953	544.6123266	-1.730958003	0.280559965	-6.169654335	6.84E-10	8.76E-09
ENSOARG00000002175	61.38216045	-2.402770404	0.389556667	-6.167961184	6.92E-10	8.85E-09
ENSOARG00000005380	351.5644932	-1.777092256	0.288132182	-6.167628496	6.93E-10	8.86E-09
ENSOARG00000008939	88.10871922	-2.273301775	0.368595268	-6.167474124	6.94E-10	8.86E-09
ENSOARG00000020934	193.9898748	-1.819041818	0.295069125	-6.164798896	7.06E-10	9.00E-09
ENSOARG00000003312	1915.405494	1.220766014	0.198059763	6.163624536	7.11E-10	9.06E-09
ENSOARG00000016351	399.1389327	-2.057715427	0.334058527	-6.159745261	7.29E-10	9.28E-09
ENSOARG00000015665	16301.97908	1.310920811	0.213037123	6.153485317	7.58E-10	9.65E-09
ENSOARG00000009317	1975.217393	1.315799913	0.213868229	6.152386074	7.63E-10	9.70E-09
ENSOARG00000015165	2904.169162	1.275723507	0.207354101	6.152391014	7.63E-10	9.70E-09
ENSOARG00000020863	823.3534155	-1.387765304	0.225609957	-6.151170472	7.69E-10	9.76E-09
ENSOARG00000018979	4213.513575	1.177075734	0.191428894	6.148892722	7.80E-10	9.90E-09
ENSOARG00000013326	976.4289706	1.382611646	0.224972921	6.145680275	7.96E-10	1.01E-08
ENSOARG00000017343	2321.178755	-1.394981706	0.227039893	-6.144214067	8.04E-10	1.02E-08
ENSOARG00000004925	938.4222901	-1.343920032	0.218778582	-6.1428318	8.11E-10	1.03E-08
ENSOARG00000012491	8550.408518	1.573632209	0.256200363	6.14219351	8.14E-10	1.03E-08
ENSOARG00000005292	195.1965143	-1.960711698	0.319257475	-6.141474682	8.18E-10	1.03E-08
ENSOARG00000013996	262.6788932	-1.701085018	0.276983689	-6.141462778	8.18E-10	1.03E-08
ENSOARG00000007420	242.713409	-1.664541718	0.27109161	-6.14014471	8.24E-10	1.04E-08
ENSOARG00000021088	6286.005051	1.41812304	0.231035545	6.138116268	8.35E-10	1.05E-08
ENSOARG00000003220	416.9418985	-1.550656664	0.252665334	-6.137195955	8.40E-10	1.06E-08
ENSOARG00000018064	304.1579174	-1.722312818	0.280691453	-6.135964585	8.46E-10	1.06E-08
ENSOARG00000015713	1242.555432	1.395537076	0.227455201	6.135437093	8.49E-10	1.07E-08
ENSOARG00000015586	149.8970874	-1.703827054	0.277929652	-6.13042559	8.76E-10	1.10E-08
ENSOARG00000000551	267.4677629	1.91979715	0.31323657	6.128904902	8.85E-10	1.11E-08
ENSOARG00000025805	430.8283456	-1.664773568	0.271623935	-6.128964909	8.85E-10	1.11E-08
ENSOARG00000011612	3716.501407	-1.208254908	0.197167936	-6.128049677	8.90E-10	1.11E-08
ENSOARG00000002594	522.4199839	1.290266778	0.21060426	6.126498945	8.98E-10	1.12E-08
ENSOARG00000002966	600.1906233	1.475602245	0.240865192	6.126257743	9.00E-10	1.13E-08
ENSOARG00000012677	126.6751425	-2.081881541	0.340229283	-6.119054547	9.41E-10	1.18E-08
ENSOARG00000015820	288.0485814	-1.919312718	0.313657624	-6.119133007	9.41E-10	1.18E-08
ENSOARG00000014242	8647.897058	-1.403241234	0.229330062	-6.118871736	9.42E-10	1.18E-08
ENSOARG00000013275	1723.610887	-1.434505874	0.234500022	-6.117295269	9.52E-10	1.19E-08
ENSOARG00000001761	124.827543	-1.846828985	0.301978611	-6.115760906	9.61E-10	1.20E-08
ENSOARG00000008868	3902.33337	1.183600332	0.193540382	6.1155213	9.62E-10	1.20E-08
ENSOARG00000008464	606.1030886	1.271672636	0.207960397	6.114975027	9.66E-10	1.20E-08
ENSOARG00000014936	1021.645362	1.248481338	0.204168773	6.11494756	9.66E-10	1.20E-08
ENSOARG00000008057	1928.654842	1.619539031	0.264905192	6.113655301	9.74E-10	1.21E-08
ENSOARG00000006124	1106.764641	1.495721014	0.244670191	6.113213087	9.76E-10	1.21E-08
ENSOARG00000015941	24084.06985	1.184290684	0.19376444	6.11201254	9.84E-10	1.22E-08
ENSOARG00000002872	495.5718486	1.256173688	0.2055352	6.111720467	9.86E-10	1.22E-08
ENSOARG00000005664	1231.244226	1.425326034	0.233218302	6.111553085	9.87E-10	1.22E-08
ENSOARG00000006149	10315.77245	-1.286253155	0.210513997	-6.110060018	9.96E-10	1.23E-08
ENSOARG00000008357	2875.610348	1.153240492	0.18877229	6.109161957	1.00E-09	1.24E-08
ENSOARG00000001387	881.9328606	1.536165622	0.251486403	6.108344647	1.01E-09	1.24E-08
ENSOARG00000003518	1434.01966	1.225399098	0.200630784	6.107732194	1.01E-09	1.25E-08
ENSOARG00000008218	1579.703946	1.353223468	0.221581049	6.107126366	1.01E-09	1.25E-08
ENSOARG00000008372	109.1961319	-2.027118659	0.331940976	-6.106864782	1.02E-09	1.25E-08
ENSOARG00000010974	180.9904056	-2.101188265	0.344083223	-6.106628068	1.02E-09	1.25E-08
ENSOARG00000006913	950.6711362	-1.447707	0.237222525	-6.102738337	1.04E-09	1.28E-08
ENSOARG00000025447	426.1783473	-1.731134105	0.283838128	-6.099018891	1.07E-09	1.31E-08
ENSOARG00000017837	2015.882509	1.246019372	0.204304958	6.098821017	1.07E-09	1.31E-08
ENSOARG00000019652	4964.573674	1.260201623	0.206649009	6.098270829	1.07E-09	1.31E-08
ENSOARG00000003540	586.2578838	1.616721383	0.265126871	6.097915981	1.07E-09	1.32E-08
ENSOARG00000016989	37.72145495	-3.342336101	0.548359807	-6.095151501	1.09E-09	1.34E-08
ENSOARG00000020930	84.80122664	2.093235416	0.343593953	6.092177697	1.11E-09	1.36E-08
ENSOARG00000002223	2568.091769	-1.303425263	0.214196514	-6.085184292	1.16E-09	1.42E-08
ENSOARG00000017569	7325.878439	1.146169236	0.188384293	6.084208067	1.17E-09	1.43E-08
ENSOARG00000012005	172.8941708	-1.829499191	0.300703357	-6.084066406	1.17E-09	1.43E-08
ENSOARG00000011392	103.8156199	-1.892687886	0.311139492	-6.083084705	1.18E-09	1.44E-08
ENSOARG00000007965	758.8496402	1.290691248	0.212198821	6.082461921	1.18E-09	1.44E-08
ENSOARG00000003441	70.50049937	9.643383385	1.585668139	6.081589927	1.19E-09	1.45E-08
ENSOARG00000015183	2682.890827	1.274293813	0.209576635	6.080323838	1.20E-09	1.46E-08
ENSOARG00000021164	13947.1787	1.118427473	0.183967373	6.079488199	1.21E-09	1.46E-08
ENSOARG00000009932	917.721783	1.220406902	0.200759225	6.078958012	1.21E-09	1.47E-08
ENSOARG00000004010	4432.249327	-1.084323353	0.178386122	-6.078518574	1.21E-09	1.47E-08
ENSOARG00000013006	215.0448082	-2.206534987	0.363052639	-6.077727449	1.22E-09	1.48E-08
ENSOARG00000018685	139.0759977	1.80205526	0.296533693	6.077067471	1.22E-09	1.48E-08
ENSOARG00000010681	3908.365652	-1.27980027	0.210603025	-6.076837078	1.23E-09	1.48E-08
ENSOARG00000011973	4028.501747	1.134774911	0.18675311	6.076337439	1.23E-09	1.49E-08
ENSOARG00000016678	2493.977331	1.442965804	0.237537567	6.07468462	1.24E-09	1.50E-08
ENSOARG00000017137	1560.055579	1.362525388	0.224307001	6.074377443	1.24E-09	1.50E-08
ENSOARG00000026627	360.2131132	-1.485980486	0.24464312	-6.074074303	1.25E-09	1.50E-08
ENSOARG00000017951	1393.196039	-1.295795965	0.213381731	-6.072665913	1.26E-09	1.52E-08
ENSOARG00000013606	446.1477972	-1.299444714	0.214027638	-6.07138744	1.27E-09	1.53E-08
ENSOARG00000000288	302.3589217	-1.427593669	0.235144913	-6.071122916	1.27E-09	1.53E-08
ENSOARG00000002115	4107.527718	1.245494874	0.205220417	6.069059279	1.29E-09	1.55E-08
ENSOARG00000011260	85.89948144	1.964925857	0.323791564	6.068489962	1.29E-09	1.55E-08
ENSOARG00000007605	1198.523831	1.37803648	0.227090311	6.068231067	1.29E-09	1.55E-08
ENSOARG00000003598	252.0971663	1.859463345	0.306469735	6.067363693	1.30E-09	1.56E-08
ENSOARG00000001711	1844.014032	1.380586466	0.227544341	6.067329381	1.30E-09	1.56E-08
ENSOARG00000004046	4936.255858	-1.377691939	0.227110608	-6.066171696	1.31E-09	1.57E-08
ENSOARG00000019787	185.8787976	-1.857126376	0.306178591	-6.065500436	1.32E-09	1.57E-08
ENSOARG00000006851	3909.100048	-1.29931707	0.214277285	-6.063718182	1.33E-09	1.59E-08
ENSOARG00000015921	222.2847984	-1.604827616	0.264685364	-6.063152078	1.33E-09	1.59E-08
ENSOARG00000014634	1629.155004	1.171064042	0.193236527	6.060262301	1.36E-09	1.62E-08
ENSOARG00000007595	463.4114639	-1.481391407	0.244507235	-6.058681292	1.37E-09	1.64E-08
ENSOARG00000003902	3885.586034	1.4575578	0.240686538	6.05583433	1.40E-09	1.66E-08
ENSOARG00000011797	194.751155	-2.051053642	0.338773607	-6.054348983	1.41E-09	1.68E-08
ENSOARG00000009593	216.8503512	-1.580412687	0.261057423	-6.053889096	1.41E-09	1.68E-08
ENSOARG00000014677	303.9299361	-1.494663207	0.246949149	-6.052514114	1.43E-09	1.70E-08
ENSOARG00000004359	28650.47967	1.209306946	0.199808401	6.052332839	1.43E-09	1.70E-08
ENSOARG00000006004	829.7792178	1.181322639	0.19519627	6.051973431	1.43E-09	1.70E-08
ENSOARG00000005038	1237.749377	1.208721028	0.199737145	6.051558556	1.43E-09	1.70E-08
ENSOARG00000003310	177.9601501	-1.922941559	0.318348667	-6.040363159	1.54E-09	1.82E-08
ENSOARG00000014572	122.1164992	-1.834551343	0.303727566	-6.040121299	1.54E-09	1.82E-08
ENSOARG00000013267	847.1916036	-1.386116956	0.229511505	-6.039422539	1.55E-09	1.83E-08
ENSOARG00000017438	1114.185897	1.273318982	0.210913038	6.037175294	1.57E-09	1.85E-08
ENSOARG00000019539	388.0695976	-1.551273679	0.257061036	-6.034651152	1.59E-09	1.88E-08
ENSOARG00000005180	859.7595841	1.222716353	0.202690048	6.032443942	1.61E-09	1.91E-08
ENSOARG00000005286	232.2240304	-1.462974973	0.242667176	-6.02873038	1.65E-09	1.95E-08
ENSOARG00000002207	89.50173024	-2.132885606	0.353892975	-6.026922712	1.67E-09	1.97E-08
ENSOARG00000026466	353.1212864	-2.338033243	0.38795449	-6.026565746	1.67E-09	1.97E-08
ENSOARG00000007685	58364.73316	1.103293804	0.183072536	6.02653914	1.68E-09	1.97E-08
ENSOARG00000010610	2475.578534	-1.34389571	0.223122209	-6.023137361	1.71E-09	2.01E-08
ENSOARG00000009500	2603.124993	1.202924358	0.199770179	6.021541184	1.73E-09	2.03E-08
ENSOARG00000001482	2769.817547	1.270599042	0.211011625	6.021464664	1.73E-09	2.03E-08
ENSOARG00000015159	5160.105507	1.479371819	0.245763968	6.019482156	1.75E-09	2.05E-08
ENSOARG00000001442	57.29524224	-2.388656698	0.397006522	-6.016668652	1.78E-09	2.09E-08
ENSOARG00000003545	714.9091053	-1.230481327	0.204539785	-6.015853233	1.79E-09	2.10E-08
ENSOARG00000019520	11339.81225	-1.631756156	0.271274939	-6.015137855	1.80E-09	2.10E-08
ENSOARG00000009304	19134.40326	1.011464365	0.168362855	6.007645589	1.88E-09	2.20E-08
ENSOARG00000020611	972.3370689	1.30313264	0.216931562	6.007114088	1.89E-09	2.21E-08
ENSOARG00000000388	356.174879	1.76828537	0.29437949	6.006822583	1.89E-09	2.21E-08
ENSOARG00000008425	196.0586997	-1.777911118	0.296071116	-6.005013733	1.91E-09	2.23E-08
ENSOARG00000009379	302.3303292	1.65683677	0.275964572	6.003802432	1.93E-09	2.25E-08
ENSOARG00000006677	746.2197826	-1.463143967	0.243798907	-6.001437763	1.96E-09	2.28E-08
ENSOARG00000002500	206.158503	-1.633849083	0.272309626	-5.99996814	1.97E-09	2.30E-08
ENSOARG00000000651	508.9986809	1.276934867	0.212883289	5.998286061	1.99E-09	2.32E-08
ENSOARG00000014501	1827.082215	1.182158954	0.197303168	5.991586278	2.08E-09	2.42E-08
ENSOARG00000009040	2188.799497	-1.435940689	0.239666088	-5.99142206	2.08E-09	2.42E-08
ENSOARG00000006753	16037.50585	1.214199123	0.202835268	5.986134139	2.15E-09	2.49E-08
ENSOARG00000005855	3183.764112	-1.460036369	0.244310536	-5.976149822	2.28E-09	2.65E-08
ENSOARG00000005922	7963.174981	-1.324514543	0.221645409	-5.975826657	2.29E-09	2.65E-08
ENSOARG00000006858	5781.550626	1.182082238	0.197841034	5.974909333	2.30E-09	2.67E-08
ENSOARG00000012337	1033.792148	1.479490025	0.247736186	5.972038444	2.34E-09	2.71E-08
ENSOARG00000008735	121.295373	-1.876268088	0.314224138	-5.971113799	2.36E-09	2.72E-08
ENSOARG00000010791	1894.895985	-1.22703665	0.205530924	-5.970082879	2.37E-09	2.74E-08
ENSOARG00000002185	13235.832	1.457023241	0.244206411	5.966359507	2.43E-09	2.80E-08
ENSOARG00000000092	178.9112248	1.811428359	0.303616801	5.96616641	2.43E-09	2.80E-08
ENSOARG00000016449	911.740037	1.545738233	0.259148268	5.964686723	2.45E-09	2.82E-08
ENSOARG00000004881	21.24609096	7.911782843	1.327424252	5.960251842	2.52E-09	2.90E-08
ENSOARG00000017824	60.52015259	-2.300637366	0.386054181	-5.959363936	2.53E-09	2.91E-08
ENSOARG00000005386	166.7111473	-1.711860853	0.287274856	-5.958965142	2.54E-09	2.92E-08
ENSOARG00000019330	953.7419143	1.434525051	0.240766923	5.958148378	2.55E-09	2.93E-08
ENSOARG00000012988	1313.221592	-1.420777478	0.238636169	-5.953739055	2.62E-09	3.01E-08
ENSOARG00000013426	6231.421456	1.314539904	0.220898031	5.950890091	2.67E-09	3.06E-08
ENSOARG00000010995	3133.875034	-1.061572551	0.178405616	-5.950331478	2.68E-09	3.07E-08
ENSOARG00000012308	85.2407617	-2.013448446	0.338413844	-5.949663361	2.69E-09	3.08E-08
ENSOARG00000005577	447.6531127	-1.34434763	0.225969106	-5.949254101	2.69E-09	3.08E-08
ENSOARG00000011333	99.00245492	-1.829742785	0.307585694	-5.948725255	2.70E-09	3.09E-08
ENSOARG00000011948	1479.194406	-1.685136241	0.283422377	-5.945671128	2.75E-09	3.15E-08
ENSOARG00000003744	157.9446428	-1.878544154	0.316065802	-5.943522343	2.79E-09	3.19E-08
ENSOARG00000012281	1999.212459	1.389184871	0.233775555	5.942387232	2.81E-09	3.21E-08
ENSOARG00000008185	3071.744972	1.12401471	0.189184343	5.94137279	2.83E-09	3.22E-08
ENSOARG00000005551	1877.682223	1.136430939	0.191280389	5.941178511	2.83E-09	3.22E-08
ENSOARG00000002455	49.47002625	-2.799760593	0.471257446	-5.941042667	2.83E-09	3.22E-08
ENSOARG00000002226	166.8363901	-2.050016809	0.345213915	-5.938395641	2.88E-09	3.27E-08
ENSOARG00000006212	65.91934726	2.173696127	0.366175324	5.936216849	2.92E-09	3.32E-08
ENSOARG00000018985	484.4129399	-1.242172895	0.209266687	-5.935836779	2.92E-09	3.32E-08
ENSOARG00000014060	207.8552193	-1.813305123	0.30561469	-5.933304858	2.97E-09	3.37E-08
ENSOARG00000020047	4321.207619	1.165742266	0.196617911	5.928972891	3.05E-09	3.46E-08
ENSOARG00000007599	1051.151806	1.193337502	0.201322135	5.927502701	3.08E-09	3.49E-08
ENSOARG00000005687	1867.02684	1.16227718	0.196090335	5.927253784	3.08E-09	3.49E-08
ENSOARG00000016402	2237.435317	1.094782212	0.184775908	5.924918585	3.12E-09	3.54E-08
ENSOARG00000018442	2111.093006	-1.093922668	0.184649216	-5.924328807	3.14E-09	3.55E-08
ENSOARG00000020405	1314.612834	-1.138047453	0.192118884	-5.923662618	3.15E-09	3.56E-08
ENSOARG00000001577	5400.379726	1.274359191	0.215127782	5.923731385	3.15E-09	3.56E-08
ENSOARG00000018307	549.7435	-1.946687063	0.328672048	-5.922885965	3.16E-09	3.57E-08
ENSOARG00000009248	1472.406728	1.300218682	0.219556227	5.922030533	3.18E-09	3.59E-08
ENSOARG00000009075	785.7916487	1.329886118	0.224670429	5.919275284	3.23E-09	3.64E-08
ENSOARG00000016031	16421.19948	1.262646359	0.213335851	5.918584969	3.25E-09	3.66E-08
ENSOARG00000001662	630.1007168	1.304971415	0.220593593	5.915726728	3.30E-09	3.71E-08
ENSOARG00000001652	633.7641359	1.25518849	0.212176729	5.915768869	3.30E-09	3.71E-08
ENSOARG00000018320	184.2622943	1.582685106	0.267561156	5.915227492	3.31E-09	3.72E-08
ENSOARG00000017433	391.1805599	-1.28649004	0.217529277	-5.91410067	3.34E-09	3.75E-08
ENSOARG00000000118	326.606516	2.01482492	0.340732784	5.913211217	3.36E-09	3.76E-08
ENSOARG00000007739	682.8990202	1.203694235	0.203572216	5.912861087	3.36E-09	3.77E-08
ENSOARG00000012817	9113.668507	1.183231802	0.200173	5.911045946	3.40E-09	3.81E-08
ENSOARG00000007249	1409.475521	1.324360913	0.224075067	5.910344817	3.41E-09	3.82E-08
ENSOARG00000017530	5922.210673	1.386527079	0.234683204	5.908079736	3.46E-09	3.87E-08
ENSOARG00000010531	1693.339188	1.063590312	0.180099307	5.905576934	3.51E-09	3.93E-08
ENSOARG00000019082	1354.685601	-1.158669977	0.196220576	-5.904936179	3.53E-09	3.94E-08
ENSOARG00000010314	490.7601176	-1.531248737	0.259392793	-5.903204629	3.57E-09	3.98E-08
ENSOARG00000013584	4802.063142	1.280064091	0.21690727	5.901434712	3.60E-09	4.02E-08
ENSOARG00000005581	1309.219614	1.153922315	0.195843236	5.892071331	3.81E-09	4.25E-08
ENSOARG00000002431	398.5307338	-1.591663779	0.270220974	-5.890230348	3.86E-09	4.29E-08
ENSOARG00000016159	235.9269794	1.717908346	0.291772498	5.887835067	3.91E-09	4.35E-08
ENSOARG00000021158	146.9838724	-1.856182115	0.315279073	-5.887425701	3.92E-09	4.36E-08
ENSOARG00000018460	5525.449237	-1.108144221	0.188245823	-5.886686904	3.94E-09	4.38E-08
ENSOARG00000025853	84.73494816	-2.010300663	0.341562389	-5.885603122	3.97E-09	4.40E-08
ENSOARG00000017068	1347.168673	1.101032795	0.187089988	5.885043921	3.98E-09	4.41E-08
ENSOARG00000009981	1902.800918	-1.296256572	0.220269567	-5.884864569	3.98E-09	4.42E-08
ENSOARG00000006686	416.5512446	1.270492554	0.215986233	5.882284896	4.05E-09	4.48E-08
ENSOARG00000000451	6008.188277	1.165508951	0.198138702	5.882288198	4.05E-09	4.48E-08
ENSOARG00000015896	436.3227501	-1.307175689	0.222278471	-5.880802053	4.08E-09	4.52E-08
ENSOARG00000002709	5027.233401	1.249977544	0.21258968	5.879765865	4.11E-09	4.54E-08
ENSOARG00000002801	60.39795603	-2.594713562	0.441365751	-5.878828515	4.13E-09	4.56E-08
ENSOARG00000012048	707.2369741	1.481039346	0.251977741	5.877659425	4.16E-09	4.59E-08
ENSOARG00000002764	72.55643093	-2.477318766	0.421592325	-5.876100256	4.20E-09	4.63E-08
ENSOARG00000018102	2126.42867	1.264661975	0.215279248	5.874518724	4.24E-09	4.67E-08
ENSOARG00000007385	225.6758284	-1.521963626	0.259194444	-5.871899102	4.31E-09	4.74E-08
ENSOARG00000006626	121.9056635	-2.253575838	0.383824073	-5.871377011	4.32E-09	4.76E-08
ENSOARG00000011105	83.01141652	-2.261172823	0.385355255	-5.867761747	4.42E-09	4.86E-08
ENSOARG00000019708	3432.758879	-1.164359776	0.198475109	-5.866527953	4.45E-09	4.89E-08
ENSOARG00000001283	881.8818222	1.348065242	0.229818959	5.865770381	4.47E-09	4.91E-08
ENSOARG00000016039	3187.26707	1.204324768	0.205369636	5.864181254	4.51E-09	4.95E-08
ENSOARG00000002081	213.6225754	-1.523269702	0.259786229	-5.863550602	4.53E-09	4.97E-08
ENSOARG00000004999	1397.99793	1.595573764	0.272253996	5.860607325	4.61E-09	5.05E-08
ENSOARG00000007255	2538.724759	1.138408962	0.194321059	5.858392115	4.67E-09	5.12E-08
ENSOARG00000020540	2212.295124	1.039923629	0.177522103	5.857995226	4.68E-09	5.12E-08
ENSOARG00000012002	455.3698593	1.462741071	0.249733921	5.857198191	4.71E-09	5.15E-08
ENSOARG00000011504	5075.211399	1.08160137	0.184695878	5.856120784	4.74E-09	5.17E-08
ENSOARG00000014481	2792.866292	-1.379270245	0.235628536	-5.853578986	4.81E-09	5.25E-08
ENSOARG00000003139	211.3644641	-2.043287731	0.34907877	-5.853371513	4.82E-09	5.25E-08
ENSOARG00000008260	71.17105869	-2.18869746	0.373976743	-5.852496182	4.84E-09	5.28E-08
ENSOARG00000013648	20881.17992	1.06004391	0.181134678	5.852241658	4.85E-09	5.28E-08
ENSOARG00000021156	41.86677687	-2.968259414	0.507301497	-5.851075606	4.88E-09	5.32E-08
ENSOARG00000016336	261.9333329	1.722072448	0.29435023	5.850419906	4.90E-09	5.33E-08
ENSOARG00000017583	175.0346965	-1.817829393	0.31088799	-5.847216533	5.00E-09	5.43E-08
ENSOARG00000020588	606.3628815	-1.473490941	0.252015095	-5.846836042	5.01E-09	5.44E-08
ENSOARG00000014959	2227.34505	1.126595434	0.192749974	5.844853888	5.07E-09	5.50E-08
ENSOARG00000010045	380.2298254	1.55337595	0.265798254	5.844191697	5.09E-09	5.52E-08
ENSOARG00000016933	10410.82423	-1.190678629	0.203767187	-5.843328576	5.12E-09	5.54E-08
ENSOARG00000004121	1127.157288	-1.377669	0.235829336	-5.841805025	5.16E-09	5.59E-08
ENSOARG00000011406	246.7973664	-1.970053078	0.33740893	-5.838769829	5.26E-09	5.69E-08
ENSOARG00000003944	5354.872326	1.122912241	0.192349698	5.837868485	5.29E-09	5.72E-08
ENSOARG00000018256	192.6949543	-1.619280519	0.277385759	-5.837648354	5.29E-09	5.72E-08
ENSOARG00000000117	681.4907517	1.293589746	0.22164151	5.836405571	5.33E-09	5.76E-08
ENSOARG00000009081	1948.570836	-1.369147551	0.234607514	-5.835906655	5.35E-09	5.77E-08
ENSOARG00000017077	1338.528315	1.153254324	0.19764524	5.834971393	5.38E-09	5.80E-08
ENSOARG00000007949	953.3281105	-1.348294289	0.231100279	-5.834239118	5.40E-09	5.82E-08
ENSOARG00000015685	481.1821575	-1.435524185	0.246066842	-5.833879019	5.42E-09	5.83E-08
ENSOARG00000017862	397.1218408	1.398388484	0.239822235	5.830937593	5.51E-09	5.93E-08
ENSOARG00000020115	772.8563129	-1.499832708	0.257254027	-5.830162222	5.54E-09	5.95E-08
ENSOARG00000005927	183.0615946	-1.60453647	0.275244665	-5.829491619	5.56E-09	5.97E-08
ENSOARG00000018609	168.9773235	-1.569904293	0.269354177	-5.828401519	5.60E-09	6.01E-08
ENSOARG00000015740	588.0821031	1.340005981	0.229929112	5.827909177	5.61E-09	6.02E-08
ENSOARG00000015632	5486.521997	1.286282649	0.220716248	5.827766022	5.62E-09	6.02E-08
ENSOARG00000011351	25480.67652	1.128679597	0.193691204	5.827211414	5.64E-09	6.04E-08
ENSOARG00000009113	72.86028067	-2.260475709	0.388004981	-5.825893529	5.68E-09	6.08E-08
ENSOARG00000015824	18743.24867	1.171272128	0.201066063	5.82530992	5.70E-09	6.10E-08
ENSOARG00000014899	373.1867743	1.350259669	0.231837206	5.824171592	5.74E-09	6.14E-08
ENSOARG00000013614	128.4909096	-1.6484957	0.283056132	-5.823917982	5.75E-09	6.14E-08
ENSOARG00000007125	774.9333441	1.40558492	0.241352703	5.823779486	5.75E-09	6.14E-08
ENSOARG00000001659	749.1773797	-1.3621087	0.233898482	-5.823503796	5.76E-09	6.15E-08
ENSOARG00000002434	423.5722057	1.457731491	0.250370879	5.822288508	5.80E-09	6.19E-08
ENSOARG00000020842	5182.875884	1.278867592	0.219678957	5.821529796	5.83E-09	6.21E-08
ENSOARG00000009939	102.1407385	-1.808811043	0.310747449	-5.820839547	5.86E-09	6.23E-08
ENSOARG00000001238	2365.645871	1.193136915	0.205037777	5.819107734	5.92E-09	6.29E-08
ENSOARG00000021137	2872.054787	1.391995584	0.239389967	5.814761584	6.07E-09	6.45E-08
ENSOARG00000003391	263.1709337	1.318947401	0.227081442	5.808257103	6.31E-09	6.70E-08
ENSOARG00000013412	1235.844469	1.381954983	0.237945617	5.807860631	6.33E-09	6.72E-08
ENSOARG00000008267	347.4779016	-1.295543662	0.223091964	-5.80721796	6.35E-09	6.74E-08
ENSOARG00000017405	722.2880936	-1.245072467	0.214427601	-5.806493485	6.38E-09	6.76E-08
ENSOARG00000019634	38854.01569	1.321903754	0.227693142	5.805637109	6.41E-09	6.79E-08
ENSOARG00000016713	107.233661	-2.201244975	0.379165773	-5.805494941	6.42E-09	6.79E-08
ENSOARG00000013611	2771.93204	-1.243086511	0.214295634	-5.800801858	6.60E-09	6.98E-08
ENSOARG00000006892	200.3673046	-2.144640258	0.369747197	-5.800288073	6.62E-09	7.00E-08
ENSOARG00000001841	1823.973547	-1.40776614	0.242851589	-5.796816663	6.76E-09	7.14E-08
ENSOARG00000009289	6250.548776	1.364952298	0.235590616	5.793746474	6.88E-09	7.26E-08
ENSOARG00000008236	1083.739831	1.216685948	0.210033304	5.792823919	6.92E-09	7.30E-08
ENSOARG00000011426	203.2086284	-1.692537236	0.292214979	-5.792096079	6.95E-09	7.33E-08
ENSOARG00000005713	671.8138455	1.300126518	0.224614433	5.78825901	7.11E-09	7.49E-08
ENSOARG00000020638	22191.24914	1.234294573	0.213337853	5.785633231	7.22E-09	7.60E-08
ENSOARG00000004615	39.02436879	-2.772397487	0.479222784	-5.785195485	7.24E-09	7.62E-08
ENSOARG00000010380	1967.738638	1.299710602	0.224741855	5.783126611	7.33E-09	7.71E-08
ENSOARG00000002292	3459.757364	1.117615242	0.193292646	5.781985316	7.38E-09	7.75E-08
ENSOARG00000014658	81.21617638	-2.278383556	0.394095489	-5.781298244	7.41E-09	7.78E-08
ENSOARG00000010087	215.5724307	-1.620550061	0.280328008	-5.7809067	7.43E-09	7.79E-08
ENSOARG00000005079	1420.277895	-1.2685593	0.21943517	-5.781020884	7.42E-09	7.79E-08
ENSOARG00000014018	455.4903459	1.641909299	0.284041485	5.780526387	7.45E-09	7.80E-08
ENSOARG00000010609	10329.06233	1.067331192	0.184888548	5.772835598	7.79E-09	8.16E-08
ENSOARG00000013137	1590.313916	1.251915938	0.216928819	5.771090916	7.88E-09	8.24E-08
ENSOARG00000003573	6214.271467	1.410842395	0.244556849	5.768975185	7.98E-09	8.34E-08
ENSOARG00000011541	30575.53961	1.176367373	0.20392902	5.768513821	8.00E-09	8.35E-08
ENSOARG00000015564	728.6650739	1.249737915	0.216673809	5.767831025	8.03E-09	8.38E-08
ENSOARG00000018948	291.3887107	-1.646924338	0.285569083	-5.767166109	8.06E-09	8.41E-08
ENSOARG00000011440	4430.704068	1.063486417	0.184430568	5.766324027	8.10E-09	8.44E-08
ENSOARG00000020137	1426.483801	-1.392762883	0.241547134	-5.766008729	8.12E-09	8.45E-08
ENSOARG00000016323	593.8562896	-1.520224621	0.263796345	-5.762872187	8.27E-09	8.61E-08
ENSOARG00000010851	102.5527418	-1.895925585	0.329071966	-5.761431488	8.34E-09	8.67E-08
ENSOARG00000004060	277.6766674	-1.384151416	0.240273598	-5.760730378	8.38E-09	8.70E-08
ENSOARG00000001845	1443.848139	1.078836111	0.187278496	5.760597893	8.38E-09	8.71E-08
ENSOARG00000010883	544.3641224	1.484695001	0.257786582	5.759395971	8.44E-09	8.76E-08
ENSOARG00000017637	337.6011947	-1.299202648	0.225654893	-5.757476084	8.54E-09	8.86E-08
ENSOARG00000005064	722.1314542	1.19828006	0.208134566	5.757237162	8.55E-09	8.86E-08
ENSOARG00000001858	838.474358	1.270345871	0.22073466	5.755081093	8.66E-09	8.97E-08
ENSOARG00000005993	3075.643646	-1.05673244	0.183631075	-5.754649322	8.68E-09	8.99E-08
ENSOARG00000010501	8597.300684	-1.159627709	0.201559931	-5.753265067	8.75E-09	9.05E-08
ENSOARG00000016542	384.4342647	-1.363688518	0.237053899	-5.752651717	8.79E-09	9.08E-08
ENSOARG00000014296	38.92109683	-2.854107746	0.496152272	-5.75248348	8.79E-09	9.08E-08
ENSOARG00000012062	271.6682089	-1.696057024	0.294903478	-5.751227614	8.86E-09	9.14E-08
ENSOARG00000015083	296.8821045	1.348314455	0.234519287	5.749268942	8.96E-09	9.24E-08
ENSOARG00000000604	36.34761283	-3.001207713	0.522234165	-5.746862061	9.09E-09	9.37E-08
ENSOARG00000000375	96.97599202	-1.818097014	0.316371674	-5.746712383	9.10E-09	9.37E-08
ENSOARG00000013629	56.83135498	-2.581956107	0.449328715	-5.746252172	9.12E-09	9.39E-08
ENSOARG00000015607	650.871195	1.179553451	0.205414063	5.742320813	9.34E-09	9.61E-08
ENSOARG00000006697	4119.883526	1.076296285	0.187452907	5.741688959	9.37E-09	9.64E-08
ENSOARG00000017578	1456.155394	1.152745769	0.200801144	5.740733073	9.43E-09	9.68E-08
ENSOARG00000019607	5719.868456	1.20759769	0.210425913	5.73882594	9.53E-09	9.79E-08
ENSOARG00000008182	2485.487651	1.054174306	0.183772698	5.736294453	9.68E-09	9.92E-08
ENSOARG00000002642	5527.631074	-1.675910887	0.292155295	-5.736370067	9.67E-09	9.92E-08
ENSOARG00000017046	443.2202902	1.601175285	0.279157163	5.735748513	9.71E-09	9.95E-08
ENSOARG00000002675	5036.726751	1.224446587	0.213509553	5.734856211	9.76E-09	9.99E-08
ENSOARG00000004459	1168.752825	1.560014402	0.272038182	5.734542073	9.78E-09	1.00E-07
ENSOARG00000007365	32.15120473	-3.260293786	0.568567852	-5.734221117	9.80E-09	1.00E-07
ENSOARG00000009839	74.81727096	-2.110664217	0.368120986	-5.733615566	9.83E-09	1.00E-07
ENSOARG00000000506	42.9681471	-2.689464449	0.46922659	-5.7316966	9.94E-09	1.02E-07
ENSOARG00000019381	330.5718497	-1.531723082	0.267261284	-5.731182071	9.97E-09	1.02E-07
ENSOARG00000009067	7942.545386	1.176516389	0.205325694	5.730000779	1.00E-08	1.02E-07
ENSOARG00000001332	4241.658223	1.243500977	0.217057755	5.728894495	1.01E-08	1.03E-07
ENSOARG00000001033	53.50901501	-2.442913802	0.426453914	-5.728435645	1.01E-08	1.03E-07
ENSOARG00000012720	1147.192327	-1.287667978	0.22481758	-5.727612493	1.02E-08	1.04E-07
ENSOARG00000016090	2442.182814	1.174697128	0.2051366	5.726414153	1.03E-08	1.04E-07
ENSOARG00000019601	1381.932408	1.070800926	0.187076633	5.72386251	1.04E-08	1.06E-07
ENSOARG00000017411	349.2662506	-1.786096403	0.31212819	-5.722316862	1.05E-08	1.07E-07
ENSOARG00000000226	184.6315594	1.542197416	0.269512197	5.722180407	1.05E-08	1.07E-07
ENSOARG00000010881	63.05341176	-2.238778876	0.391365749	-5.720426185	1.06E-08	1.08E-07
ENSOARG00000010462	159.103001	1.786617322	0.312322752	5.720420021	1.06E-08	1.08E-07
ENSOARG00000014457	6290.784287	-1.100122081	0.192350466	-5.7193627	1.07E-08	1.08E-07
ENSOARG00000015652	1787.274304	1.226548399	0.21451778	5.717700415	1.08E-08	1.09E-07
ENSOARG00000003575	6679.99982	-1.099485204	0.192318252	-5.717009127	1.08E-08	1.10E-07
ENSOARG00000014672	1499.972207	1.410678169	0.246785511	5.716211474	1.09E-08	1.10E-07
ENSOARG00000010961	716.080077	1.246773041	0.218134855	5.715606717	1.09E-08	1.10E-07
ENSOARG00000008658	2535.828851	1.403753613	0.245647937	5.714493811	1.10E-08	1.11E-07
ENSOARG00000010708	104.072473	-2.105035442	0.368927199	-5.705828819	1.16E-08	1.17E-07
ENSOARG00000010141	59.57361335	-2.313390475	0.405697113	-5.702260139	1.18E-08	1.19E-07
ENSOARG00000009117	409.3895416	1.838094251	0.322404729	5.701201264	1.19E-08	1.20E-07
ENSOARG00000025492	80.3879994	-2.476167014	0.434346292	-5.700905153	1.19E-08	1.20E-07
ENSOARG00000020039	1130.317573	1.161160388	0.20382493	5.696851637	1.22E-08	1.23E-07
ENSOARG00000017043	1592.403585	1.130462734	0.198509645	5.694749657	1.24E-08	1.24E-07
ENSOARG00000025483	52.55191654	-2.27901206	0.400228429	-5.694278302	1.24E-08	1.24E-07
ENSOARG00000020993	1786.361276	-1.39917887	0.24583247	-5.691595049	1.26E-08	1.26E-07
ENSOARG00000000349	355.5583782	-1.526342086	0.268188137	-5.691310967	1.26E-08	1.26E-07
ENSOARG00000012951	184.7025032	1.617386975	0.284216046	5.690695512	1.27E-08	1.27E-07
ENSOARG00000005363	985.1236853	1.165083779	0.204766498	5.689816408	1.27E-08	1.27E-07
ENSOARG00000013891	230.1967835	1.481147604	0.26048461	5.686123285	1.30E-08	1.30E-07
ENSOARG00000013387	123.28354	-1.594411291	0.280489936	-5.684379682	1.31E-08	1.31E-07
ENSOARG00000003404	6603.377135	1.587312552	0.279304431	5.683091197	1.32E-08	1.32E-07
ENSOARG00000020536	28.97221925	-3.37390381	0.593920236	-5.680735571	1.34E-08	1.34E-07
ENSOARG00000006541	296.163565	-1.522074984	0.267939515	-5.680666338	1.34E-08	1.34E-07
ENSOARG00000017191	83.91727004	-2.158599217	0.380203342	-5.677486168	1.37E-08	1.36E-07
ENSOARG00000018705	504.2361686	1.24715847	0.219683389	5.677072237	1.37E-08	1.37E-07
ENSOARG00000002726	555.301611	-1.396632142	0.246099698	-5.675066459	1.39E-08	1.38E-07
ENSOARG00000006233	1464.742495	-1.716024308	0.302363443	-5.675369651	1.38E-08	1.38E-07
ENSOARG00000010484	1895.653814	-1.400760341	0.246821799	-5.675188926	1.39E-08	1.38E-07
ENSOARG00000020685	2563.430606	1.341896481	0.236440534	5.675407935	1.38E-08	1.38E-07
ENSOARG00000004927	7837.548487	1.110355593	0.195658087	5.674979283	1.39E-08	1.38E-07
ENSOARG00000013299	18281.30148	1.135849516	0.200149282	5.675011708	1.39E-08	1.38E-07
ENSOARG00000018574	346.6206985	1.433406771	0.25268582	5.672683843	1.41E-08	1.40E-07
ENSOARG00000016187	963.9926254	1.300195244	0.229211189	5.672477209	1.41E-08	1.40E-07
ENSOARG00000014439	15813.97321	1.189563238	0.20974872	5.671373051	1.42E-08	1.40E-07
ENSOARG00000001476	8280.574094	1.338790584	0.236082714	5.670853923	1.42E-08	1.41E-07
ENSOARG00000002863	429.4282932	-1.35734153	0.23936022	-5.670706395	1.42E-08	1.41E-07
ENSOARG00000011243	97.74743018	-2.004327589	0.353579977	-5.668668241	1.44E-08	1.42E-07
ENSOARG00000018005	35.98503404	-3.049452327	0.538024803	-5.667865695	1.45E-08	1.43E-07
ENSOARG00000015212	6863.357573	-1.014159423	0.179030589	-5.664727061	1.47E-08	1.45E-07
ENSOARG00000020654	257.6733012	1.369828075	0.241931235	5.662055491	1.50E-08	1.48E-07
ENSOARG00000013058	370.4623373	-1.704970077	0.301131841	-5.661872455	1.50E-08	1.48E-07
ENSOARG00000005381	1386.003345	1.318828205	0.232972274	5.660880507	1.51E-08	1.49E-07
ENSOARG00000000329	4855.397278	1.206613648	0.213154645	5.660742927	1.51E-08	1.49E-07
ENSOARG00000017509	519.3510908	-1.396917159	0.246829581	-5.659439824	1.52E-08	1.50E-07
ENSOARG00000007075	49.6929702	-2.622181872	0.463436403	-5.658126671	1.53E-08	1.51E-07
ENSOARG00000004314	22.98176481	5.137830583	0.908113162	5.657698621	1.53E-08	1.51E-07
ENSOARG00000011014	22.72428898	4.069248246	0.719314428	5.657120289	1.54E-08	1.51E-07
ENSOARG00000014486	29.08678861	4.101728536	0.725682802	5.65223335	1.58E-08	1.56E-07
ENSOARG00000009119	338.9736375	-1.506420011	0.266585442	-5.650796239	1.60E-08	1.57E-07
ENSOARG00000010934	81.32532846	-2.280052524	0.40402306	-5.643372243	1.67E-08	1.64E-07
ENSOARG00000004346	61.3502625	-2.100219513	0.372244598	-5.642041611	1.68E-08	1.65E-07
ENSOARG00000001538	990.2484378	-1.224196007	0.216993974	-5.641612914	1.68E-08	1.65E-07
ENSOARG00000011366	711.6029614	-1.605414561	0.284642628	-5.640105886	1.70E-08	1.66E-07
ENSOARG00000010464	601.9437001	1.307070858	0.23182152	5.638263675	1.72E-08	1.68E-07
ENSOARG00000018885	1106.934666	1.34563156	0.238829302	5.634281681	1.76E-08	1.72E-07
ENSOARG00000025748	170.7341837	-1.740510833	0.308949155	-5.633648144	1.76E-08	1.72E-07
ENSOARG00000018471	270.2247728	-1.284554634	0.228101415	-5.631506653	1.79E-08	1.74E-07
ENSOARG00000016368	15485.29232	1.099578569	0.195284311	5.630654922	1.80E-08	1.75E-07
ENSOARG00000004622	2159.974806	1.137859668	0.202087417	5.630531997	1.80E-08	1.75E-07
ENSOARG00000014488	157.6184633	-1.749916165	0.310873653	-5.629026929	1.81E-08	1.77E-07
ENSOARG00000007016	245.692114	-1.640226008	0.291384108	-5.629085321	1.81E-08	1.77E-07
ENSOARG00000008265	737.1353026	-1.245643084	0.221303306	-5.628669106	1.82E-08	1.77E-07
ENSOARG00000002287	2316.348577	1.078375852	0.191619183	5.627703004	1.83E-08	1.78E-07
ENSOARG00000013475	3199.754345	1.165931574	0.207190808	5.627332535	1.83E-08	1.78E-07
ENSOARG00000018848	350.2395157	-1.5504904	0.275587251	-5.626132546	1.84E-08	1.79E-07
ENSOARG00000013371	100.573323	-1.734248029	0.308291709	-5.625347614	1.85E-08	1.80E-07
ENSOARG00000004595	40.91283363	3.344917155	0.594862175	5.623012015	1.88E-08	1.82E-07
ENSOARG00000007681	76.45045401	-1.974085838	0.351141835	-5.621904438	1.89E-08	1.83E-07
ENSOARG00000016908	227.8744594	-1.788427801	0.318185179	-5.620713722	1.90E-08	1.84E-07
ENSOARG00000002919	3463.31709	-1.449260949	0.257911397	-5.619220276	1.92E-08	1.86E-07
ENSOARG00000010203	8707.005856	-1.187838716	0.211431317	-5.618083136	1.93E-08	1.87E-07
ENSOARG00000006820	24359.96773	1.245245231	0.221688045	5.617105933	1.94E-08	1.88E-07
ENSOARG00000015304	47.92300758	-2.972540924	0.529292624	-5.616063382	1.95E-08	1.89E-07
ENSOARG00000013610	87.49776959	-1.848831068	0.329210453	-5.615954944	1.95E-08	1.89E-07
ENSOARG00000012449	3419.99832	1.091799253	0.194410434	5.615949875	1.95E-08	1.89E-07
ENSOARG00000015548	285.8582777	1.54090871	0.274419508	5.615157323	1.96E-08	1.89E-07
ENSOARG00000017193	2422.865513	1.027768962	0.18303748	5.61507383	1.96E-08	1.89E-07
ENSOARG00000005160	409.0374316	-1.46457342	0.26084327	-5.614764072	1.97E-08	1.90E-07
ENSOARG00000017028	70416.16634	1.24394842	0.221610405	5.613222092	1.99E-08	1.91E-07
ENSOARG00000001468	322.5013739	1.432103941	0.25516159	5.612537308	1.99E-08	1.92E-07
ENSOARG00000003977	866.7637614	-1.204264007	0.214584203	-5.612081371	2.00E-08	1.92E-07
ENSOARG00000020211	3204.689053	1.171457604	0.20875709	5.611582369	2.00E-08	1.93E-07
ENSOARG00000019055	217.1719392	2.251532297	0.401297864	5.610626161	2.02E-08	1.94E-07
ENSOARG00000013968	1052.81689	1.080527835	0.192676919	5.607977538	2.05E-08	1.96E-07
ENSOARG00000014485	316.059401	1.41175919	0.251854662	5.605451881	2.08E-08	1.99E-07
ENSOARG00000018113	613.9017095	-1.112286175	0.198476641	-5.604116274	2.09E-08	2.01E-07
ENSOARG00000009076	4551.404999	1.019012015	0.181870529	5.60295293	2.11E-08	2.02E-07
ENSOARG00000009605	820.6421723	-1.196982423	0.213740132	-5.600176303	2.14E-08	2.05E-07
ENSOARG00000020901	540.5514357	-1.160250722	0.207191423	-5.599897447	2.14E-08	2.05E-07
ENSOARG00000012640	845.6095764	-1.133965743	0.202499139	-5.599854629	2.15E-08	2.05E-07
ENSOARG00000015826	2687.53056	1.193826265	0.213285892	5.597305347	2.18E-08	2.08E-07
ENSOARG00000008855	1408.16722	1.078905367	0.192933545	5.592108747	2.24E-08	2.14E-07
ENSOARG00000007627	81.27968823	-1.963310354	0.351118144	-5.591594703	2.25E-08	2.15E-07
ENSOARG00000021319	43.3105678	3.191568499	0.570800734	5.591388215	2.25E-08	2.15E-07
ENSOARG00000014432	196.2119235	1.37861477	0.246600315	5.590482598	2.26E-08	2.16E-07
ENSOARG00000019188	94.10944132	-1.802929776	0.322530096	-5.589958267	2.27E-08	2.16E-07
ENSOARG00000020205	2622.995571	1.222677659	0.218760731	5.589109401	2.28E-08	2.17E-07
ENSOARG00000013798	119.7924321	-1.59878743	0.286115521	-5.587908782	2.30E-08	2.19E-07
ENSOARG00000019939	477.1190021	1.378041077	0.246694895	5.586013758	2.32E-08	2.21E-07
ENSOARG00000015680	3036.830002	1.103954053	0.197664887	5.584978049	2.34E-08	2.22E-07
ENSOARG00000006672	397.9030243	1.356170147	0.242842151	5.584574767	2.34E-08	2.22E-07
ENSOARG00000008367	2431.983249	-1.322823696	0.236882039	-5.584314039	2.35E-08	2.23E-07
ENSOARG00000012769	41.25043854	-2.62603808	0.470271201	-5.584092915	2.35E-08	2.23E-07
ENSOARG00000017996	589.806474	-1.532124653	0.274447973	-5.582568653	2.37E-08	2.25E-07
ENSOARG00000018392	191.6368863	-1.674635463	0.300095517	-5.580341487	2.40E-08	2.27E-07
ENSOARG00000000726	897.9776734	1.058209043	0.189635401	5.580229413	2.40E-08	2.27E-07
ENSOARG00000015890	181.3880174	-1.614490853	0.289337937	-5.579948725	2.41E-08	2.27E-07
ENSOARG00000012529	7641.287345	1.198678207	0.21481487	5.580052296	2.40E-08	2.27E-07
ENSOARG00000020068	9385.516043	1.271805285	0.228036108	5.577210109	2.44E-08	2.31E-07
ENSOARG00000000823	264.7556143	-1.462824165	0.262374891	-5.575320716	2.47E-08	2.33E-07
ENSOARG00000014530	159.2761496	1.484127373	0.266262369	5.573928381	2.49E-08	2.35E-07
ENSOARG00000013803	1065.024145	-1.118887116	0.200776194	-5.572807682	2.51E-08	2.36E-07
ENSOARG00000014730	403.064185	1.333117742	0.23943513	5.567761674	2.58E-08	2.43E-07
ENSOARG00000001882	12152.17486	1.068548979	0.191920736	5.567657776	2.58E-08	2.43E-07
ENSOARG00000001236	755.1929725	-1.151137481	0.206788428	-5.566740325	2.60E-08	2.44E-07
ENSOARG00000012474	458.2292665	1.370137144	0.24614127	5.566466543	2.60E-08	2.44E-07
ENSOARG00000007704	82.10376376	-2.004174229	0.36010024	-5.565600929	2.61E-08	2.46E-07
ENSOARG00000021134	1193.843506	1.161408482	0.208776179	5.562935797	2.65E-08	2.49E-07
ENSOARG00000010315	1509.71551	1.095885045	0.197214368	5.556821523	2.75E-08	2.58E-07
ENSOARG00000015388	386.6590803	1.490056946	0.268321716	5.553247681	2.80E-08	2.63E-07
ENSOARG00000006357	1018.625571	1.305232804	0.235059485	5.552776579	2.81E-08	2.64E-07
ENSOARG00000013216	3027.650261	1.371193606	0.246965075	5.552176172	2.82E-08	2.64E-07
ENSOARG00000019963	382.2595128	1.257086601	0.226456121	5.551126627	2.84E-08	2.66E-07
ENSOARG00000003362	10856.38358	1.018919542	0.183553811	5.551067215	2.84E-08	2.66E-07
ENSOARG00000015943	1313.528203	1.173155815	0.211344092	5.550927889	2.84E-08	2.66E-07
ENSOARG00000020391	817.5751383	1.285413617	0.231718452	5.54730797	2.90E-08	2.71E-07
ENSOARG00000006099	2381.958682	1.184364213	0.213547989	5.546126739	2.92E-08	2.73E-07
ENSOARG00000019997	6220.658856	1.015635811	0.183196916	5.543956927	2.96E-08	2.76E-07
ENSOARG00000016775	3739.594067	-1.16483094	0.210139919	-5.543120725	2.97E-08	2.77E-07
ENSOARG00000005491	1055.376821	-1.207032672	0.217764183	-5.542842973	2.98E-08	2.77E-07
ENSOARG00000019749	301.8566984	-1.443413673	0.260430022	-5.542424255	2.98E-08	2.78E-07
ENSOARG00000001557	237.4172271	-1.433225417	0.258839339	-5.537123609	3.07E-08	2.86E-07
ENSOARG00000016781	11984.56184	-1.131258731	0.204353262	-5.535799713	3.10E-08	2.88E-07
ENSOARG00000013234	9186.379785	1.345870967	0.243183414	5.534386341	3.12E-08	2.90E-07
ENSOARG00000005350	914.0024757	1.132865332	0.20475956	5.532661497	3.15E-08	2.93E-07
ENSOARG00000019622	55.62543903	2.874672511	0.519620658	5.532252166	3.16E-08	2.94E-07
ENSOARG00000009182	83414.47643	1.062376841	0.192105537	5.530172941	3.20E-08	2.97E-07
ENSOARG00000008840	5616.025661	1.060877649	0.191861673	5.529388075	3.21E-08	2.98E-07
ENSOARG00000001311	1401.868658	1.187410525	0.214752112	5.529214653	3.22E-08	2.98E-07
ENSOARG00000008621	1861.73517	1.39878779	0.25304404	5.527843265	3.24E-08	3.00E-07
ENSOARG00000012687	538.9734669	1.117597884	0.202230745	5.526350019	3.27E-08	3.03E-07
ENSOARG00000008822	93.0452991	-2.053026986	0.371617417	-5.524571486	3.30E-08	3.06E-07
ENSOARG00000020988	8077.834216	0.950859629	0.172136307	5.523876095	3.32E-08	3.07E-07
ENSOARG00000010524	799.7972968	-1.80731804	0.327316983	-5.521614008	3.36E-08	3.10E-07
ENSOARG00000010093	1715.992315	0.994534234	0.18020588	5.518877808	3.41E-08	3.15E-07
ENSOARG00000006990	450.2885658	1.288844539	0.233594429	5.517445532	3.44E-08	3.17E-07
ENSOARG00000021101	6304.205909	1.139916106	0.206684739	5.515240811	3.48E-08	3.21E-07
ENSOARG00000019288	853.9230122	1.454787458	0.263802152	5.514691394	3.49E-08	3.22E-07
ENSOARG00000007964	1009.345742	1.219481942	0.221162397	5.513966018	3.51E-08	3.23E-07
ENSOARG00000013339	835.6061653	-1.159863259	0.210382904	-5.513106035	3.53E-08	3.25E-07
ENSOARG00000006617	859.9067024	1.139475526	0.206742669	5.511564353	3.56E-08	3.27E-07
ENSOARG00000013301	53563.13354	1.056260666	0.191649745	5.511411805	3.56E-08	3.27E-07
ENSOARG00000019480	271.3968618	1.527715306	0.277199455	5.511249308	3.56E-08	3.27E-07
ENSOARG00000014871	214.9935014	-1.691868381	0.307035601	-5.510332921	3.58E-08	3.29E-07
ENSOARG00000006580	248.9718456	1.585540268	0.287848166	5.508252104	3.62E-08	3.33E-07
ENSOARG00000018357	484.7452255	1.174330738	0.213205036	5.50798781	3.63E-08	3.33E-07
ENSOARG00000020662	3649.166512	1.128474588	0.204876308	5.508077516	3.63E-08	3.33E-07
ENSOARG00000004219	237.0365629	-1.34595298	0.244488433	-5.505180605	3.69E-08	3.38E-07
ENSOARG00000003564	2978.347309	1.026243038	0.186467593	5.503599951	3.72E-08	3.41E-07
ENSOARG00000013552	120.6325299	-2.017361223	0.366575858	-5.503257182	3.73E-08	3.41E-07
ENSOARG00000012381	510.3601669	-1.230748227	0.223665579	-5.502626872	3.74E-08	3.42E-07
ENSOARG00000004494	156.288	-1.559808958	0.283526006	-5.501466977	3.77E-08	3.44E-07
ENSOARG00000010772	883.5644237	-1.522445096	0.276733059	-5.501493392	3.77E-08	3.44E-07
ENSOARG00000009064	189.6439545	1.372028862	0.249490725	5.499318102	3.81E-08	3.48E-07
ENSOARG00000000624	88.67909382	-2.065270287	0.375701858	-5.497098944	3.86E-08	3.52E-07
ENSOARG00000002896	1415.374964	1.389785358	0.252866594	5.496120851	3.88E-08	3.54E-07
ENSOARG00000015613	25330.67175	1.239217038	0.225489502	5.495675076	3.89E-08	3.55E-07
ENSOARG00000008917	51578.9058	0.985718223	0.179415745	5.494045258	3.93E-08	3.58E-07
ENSOARG00000013877	11316.78657	0.995093988	0.181132591	5.493732429	3.94E-08	3.58E-07
ENSOARG00000007580	1356.542913	1.092229879	0.198869122	5.492204454	3.97E-08	3.61E-07
ENSOARG00000020929	507.5165434	-1.226520293	0.223378881	-5.490762097	4.00E-08	3.64E-07
ENSOARG00000017424	19062.84702	1.059965347	0.193041792	5.490859433	4.00E-08	3.64E-07
ENSOARG00000014340	9638.501822	1.103375587	0.201035645	5.488457466	4.05E-08	3.68E-07
ENSOARG00000001561	328.4274294	-1.685201755	0.307136619	-5.486814835	4.09E-08	3.71E-07
ENSOARG00000012167	891.8964219	1.388279058	0.253034363	5.486523804	4.10E-08	3.72E-07
ENSOARG00000002868	1043.520426	-1.479774203	0.269706693	-5.486605413	4.10E-08	3.72E-07
ENSOARG00000013399	93.74557092	-1.737559335	0.316734052	-5.485862109	4.11E-08	3.73E-07
ENSOARG00000017109	79.12784651	-1.884789391	0.343600743	-5.485405458	4.13E-08	3.73E-07
ENSOARG00000014630	335.6380695	-1.254174989	0.228649668	-5.485138017	4.13E-08	3.74E-07
ENSOARG00000016877	3250.873258	1.045623987	0.190628535	5.48513887	4.13E-08	3.74E-07
ENSOARG00000019421	18.08056178	7.675602047	1.399656873	5.483916947	4.16E-08	3.76E-07
ENSOARG00000014465	4064.594465	0.965747966	0.17612585	5.483283505	4.18E-08	3.77E-07
ENSOARG00000019773	122.1593823	-1.651271585	0.301198342	-5.482339559	4.20E-08	3.79E-07
ENSOARG00000017159	13590.47358	1.135755428	0.207186896	5.481791801	4.21E-08	3.80E-07
ENSOARG00000005785	122.3176825	-2.352710021	0.429245635	-5.481034239	4.23E-08	3.81E-07
ENSOARG00000005428	432.0181748	-1.408061261	0.256952376	-5.479853043	4.26E-08	3.83E-07
ENSOARG00000001530	169.2940875	-1.387346494	0.253188849	-5.479492871	4.27E-08	3.84E-07
ENSOARG00000007144	387.3217928	-1.313752126	0.239789494	-5.478772676	4.28E-08	3.85E-07
ENSOARG00000012034	190.2795403	-1.838541877	0.335694838	-5.476824995	4.33E-08	3.89E-07
ENSOARG00000011326	406.8470901	-1.444235319	0.263730068	-5.476187571	4.35E-08	3.91E-07
ENSOARG00000018809	14.30744586	7.34320375	1.341164898	5.475243024	4.37E-08	3.92E-07
ENSOARG00000000838	244.3951763	-1.435979517	0.262304639	-5.474472436	4.39E-08	3.94E-07
ENSOARG00000008870	74.0397648	-2.394273696	0.437372711	-5.474218299	4.39E-08	3.94E-07
ENSOARG00000019534	356.3556834	1.42316284	0.259977356	5.474179981	4.40E-08	3.94E-07
ENSOARG00000016613	811.4032116	1.079851669	0.197270809	5.473955703	4.40E-08	3.94E-07
ENSOARG00000021169	410.422045	1.179374582	0.215463572	5.473661147	4.41E-08	3.95E-07
ENSOARG00000013487	520.4141494	-1.269417667	0.231939869	-5.473046412	4.42E-08	3.96E-07
ENSOARG00000019301	33491.19256	1.120871963	0.204920447	5.469790747	4.51E-08	4.03E-07
ENSOARG00000007855	1215.831675	-1.369659818	0.250453929	-5.46870966	4.53E-08	4.05E-07
ENSOARG00000016743	2527.054485	1.27935366	0.233962004	5.468211249	4.55E-08	4.06E-07
ENSOARG00000009974	410.6627034	-1.254863136	0.229694264	-5.463188824	4.68E-08	4.18E-07
ENSOARG00000020326	484.8400698	1.394983274	0.255471668	5.460422622	4.75E-08	4.24E-07
ENSOARG00000020460	1710.073708	1.248588544	0.22867144	5.460185768	4.76E-08	4.24E-07
ENSOARG00000009767	260.4750209	1.419463634	0.259995147	5.459577423	4.77E-08	4.25E-07
ENSOARG00000003719	873.6522517	-1.122131188	0.205552329	-5.459102292	4.79E-08	4.26E-07
ENSOARG00000012103	1278.114477	1.095603831	0.200688838	5.459216573	4.78E-08	4.26E-07
ENSOARG00000015888	42518.17572	1.269722777	0.232591848	5.459016668	4.79E-08	4.26E-07
ENSOARG00000006041	121.644095	-2.099728988	0.384696077	-5.458150246	4.81E-08	4.28E-07
ENSOARG00000019013	2892.559271	-1.076232845	0.197178904	-5.458154118	4.81E-08	4.28E-07
ENSOARG00000003352	760.9751698	-1.397348745	0.256075696	-5.456780027	4.85E-08	4.31E-07
ENSOARG00000017706	2137.193185	1.407986062	0.258055527	5.456136054	4.87E-08	4.32E-07
ENSOARG00000001695	306.8403112	-1.485006172	0.272230069	-5.454967476	4.90E-08	4.35E-07
ENSOARG00000018829	1538.360954	1.270398192	0.232923112	5.454152572	4.92E-08	4.36E-07
ENSOARG00000008436	115.3414855	-1.779503036	0.32629856	-5.453603702	4.94E-08	4.37E-07
ENSOARG00000011919	2737.136714	-1.061302991	0.194632525	-5.45285527	4.96E-08	4.39E-07
ENSOARG00000005303	148.0547985	2.064582073	0.37864801	5.452510036	4.97E-08	4.40E-07
ENSOARG00000002508	35.3737831	-2.842104781	0.521459852	-5.450284946	5.03E-08	4.44E-07
ENSOARG00000009782	385.123037	-1.291517886	0.236965392	-5.450238423	5.03E-08	4.44E-07
ENSOARG00000015649	7821.893142	0.99469152	0.18250105	5.450333126	5.03E-08	4.44E-07
ENSOARG00000016916	3904.650583	1.24134431	0.227776401	5.449837227	5.04E-08	4.45E-07
ENSOARG00000011664	11303.98706	1.140276132	0.209301278	5.448013219	5.09E-08	4.49E-07
ENSOARG00000014096	3814.868708	1.175294655	0.215736517	5.447824375	5.10E-08	4.50E-07
ENSOARG00000008126	755.2375965	-1.253948197	0.230204561	-5.447104059	5.12E-08	4.51E-07
ENSOARG00000019780	34.86201645	-2.886099018	0.529873954	-5.446765209	5.13E-08	4.52E-07
ENSOARG00000007633	582.6739821	1.150971776	0.211319696	5.446590169	5.13E-08	4.52E-07
ENSOARG00000002903	692.2127359	1.237057237	0.227129865	5.446475462	5.14E-08	4.52E-07
ENSOARG00000002973	1744.156999	-1.340817812	0.246186483	-5.446350234	5.14E-08	4.52E-07
ENSOARG00000016303	1438.000201	1.013678145	0.186154998	5.445344773	5.17E-08	4.54E-07
ENSOARG00000025589	49.07779161	-2.572443883	0.472449446	-5.444908246	5.18E-08	4.55E-07
ENSOARG00000016995	1623.31608	1.351268126	0.248205753	5.444145065	5.21E-08	4.57E-07
ENSOARG00000001846	43.26275506	-2.4785737	0.455442139	-5.442126425	5.26E-08	4.62E-07
ENSOARG00000005872	2035.608767	1.054749206	0.193846884	5.441146038	5.29E-08	4.64E-07
ENSOARG00000012496	491.8580708	1.239714787	0.227920675	5.439237969	5.35E-08	4.69E-07
ENSOARG00000017969	75.008663	-2.125330466	0.390848315	-5.437737316	5.40E-08	4.73E-07
ENSOARG00000007726	4550.934619	0.99640826	0.183356725	5.434260785	5.50E-08	4.82E-07
ENSOARG00000011082	182.7282643	-1.435825133	0.264423426	-5.430022426	5.63E-08	4.93E-07
ENSOARG00000008033	40.87783736	-2.487471278	0.45817312	-5.429107842	5.66E-08	4.94E-07
ENSOARG00000008423	2263.42718	1.04105901	0.191751701	5.42920353	5.66E-08	4.94E-07
ENSOARG00000009318	3131.67873	1.512177426	0.278531232	5.429112609	5.66E-08	4.94E-07
ENSOARG00000018515	4739.744236	1.105384957	0.203601687	5.429154216	5.66E-08	4.94E-07
ENSOARG00000008620	121.4953224	-1.903283167	0.350637303	-5.428068117	5.70E-08	4.97E-07
ENSOARG00000009914	2120.373482	1.106780841	0.204080007	5.42326931	5.85E-08	5.10E-07
ENSOARG00000010417	893.7326547	1.249505338	0.230405955	5.423060086	5.86E-08	5.10E-07
ENSOARG00000002236	100.6627275	-1.753830348	0.323658497	-5.418768132	6.00E-08	5.22E-07
ENSOARG00000020414	304.7002421	-2.118927025	0.39104203	-5.418668231	6.00E-08	5.22E-07
ENSOARG00000014393	100.4780686	1.676361525	0.309420699	5.417742024	6.04E-08	5.25E-07
ENSOARG00000004480	389.6074043	-1.302353068	0.24044556	-5.416415552	6.08E-08	5.28E-07
ENSOARG00000007432	903.3374559	-1.392628571	0.25713947	-5.415849122	6.10E-08	5.30E-07
ENSOARG00000001669	1573.937783	-1.651216977	0.304911053	-5.41540545	6.11E-08	5.31E-07
ENSOARG00000008162	962.784274	1.208251944	0.223166572	5.414126021	6.16E-08	5.34E-07
ENSOARG00000015491	6774.32051	0.972202848	0.179586013	5.413577771	6.18E-08	5.36E-07
ENSOARG00000011983	101.4352031	-2.338630207	0.432182054	-5.411215447	6.26E-08	5.42E-07
ENSOARG00000001753	206.1263237	-1.514956383	0.280005161	-5.410458776	6.29E-08	5.44E-07
ENSOARG00000021092	1046.861466	1.072710251	0.198308231	5.409307756	6.33E-08	5.48E-07
ENSOARG00000000413	137.7333721	-1.687282489	0.311967604	-5.408518275	6.35E-08	5.50E-07
ENSOARG00000019418	6988.481244	-1.274236755	0.235728056	-5.405537107	6.46E-08	5.59E-07
ENSOARG00000010311	599.7806318	-1.152157962	0.213148814	-5.405415765	6.47E-08	5.59E-07
ENSOARG00000012507	10680.08609	0.959638336	0.177557133	5.404673541	6.49E-08	5.61E-07
ENSOARG00000012267	18708.13868	1.118765953	0.207040937	5.403597805	6.53E-08	5.64E-07
ENSOARG00000004519	98.89399639	-1.868728519	0.345846688	-5.403343689	6.54E-08	5.64E-07
ENSOARG00000006666	175.4269213	-1.500780236	0.277835429	-5.401687756	6.60E-08	5.69E-07
ENSOARG00000016818	4395.982744	0.95277232	0.176432734	5.400201522	6.66E-08	5.74E-07
ENSOARG00000006300	41.76090537	-2.474350961	0.458221621	-5.399900071	6.67E-08	5.74E-07
ENSOARG00000002754	24.61893465	4.37826192	0.810853523	5.399571929	6.68E-08	5.75E-07
ENSOARG00000009504	2628.161407	-1.316332649	0.243798267	-5.399269921	6.69E-08	5.76E-07
ENSOARG00000015657	220.5748164	-1.348066982	0.249756579	-5.397523401	6.76E-08	5.81E-07
ENSOARG00000008455	3427.974051	1.207325448	0.223678606	5.397590185	6.75E-08	5.81E-07
ENSOARG00000001409	570.7231859	1.310682748	0.242863757	5.396781984	6.78E-08	5.83E-07
ENSOARG00000021008	4470.986748	0.936371462	0.173716761	5.390219425	7.04E-08	6.04E-07
ENSOARG00000003657	60.30497978	-2.221861515	0.412214208	-5.390065338	7.04E-08	6.04E-07
ENSOARG00000017689	1745.184619	1.002952087	0.186081453	5.389855192	7.05E-08	6.04E-07
ENSOARG00000007880	488.1625418	-1.2752904	0.236619318	-5.389629257	7.06E-08	6.05E-07
ENSOARG00000013860	4037.331123	1.314618157	0.243940543	5.389092529	7.08E-08	6.06E-07
ENSOARG00000019563	61.77668813	-2.729272568	0.506688743	-5.38648747	7.18E-08	6.15E-07
ENSOARG00000009221	1248.515393	-1.146290995	0.212812084	-5.386399936	7.19E-08	6.15E-07
ENSOARG00000016057	1098.104104	1.297936623	0.240991301	5.385823543	7.21E-08	6.16E-07
ENSOARG00000009420	132.5491335	-1.497322073	0.278116113	-5.383801957	7.29E-08	6.23E-07
ENSOARG00000004491	3480.438133	1.074379836	0.199629183	5.381877631	7.37E-08	6.29E-07
ENSOARG00000012056	3347.547539	1.27811177	0.23751891	5.381094792	7.40E-08	6.32E-07
ENSOARG00000012386	8054.430634	0.975750391	0.181353409	5.380380755	7.43E-08	6.34E-07
ENSOARG00000000220	1244.907148	1.300620057	0.24180854	5.378718465	7.50E-08	6.39E-07
ENSOARG00000005128	1486.923471	1.400486662	0.260406888	5.378070721	7.53E-08	6.41E-07
ENSOARG00000008130	4617.233483	1.031443256	0.191836376	5.376682333	7.59E-08	6.46E-07
ENSOARG00000008206	2159.172421	1.204328129	0.224173763	5.372297411	7.77E-08	6.61E-07
ENSOARG00000000073	709.0861473	1.082037563	0.201440887	5.371489273	7.81E-08	6.64E-07
ENSOARG00000002073	2498.560076	1.096367959	0.204188478	5.369391908	7.90E-08	6.71E-07
ENSOARG00000020696	3640.591179	0.997468542	0.185798124	5.368560893	7.94E-08	6.74E-07
ENSOARG00000000244	78.35337823	-1.811971913	0.337738768	-5.365010133	8.09E-08	6.87E-07
ENSOARG00000003402	6500.912519	1.240722439	0.231287664	5.364412519	8.12E-08	6.89E-07
ENSOARG00000010843	2893.848924	1.093400337	0.203851226	5.363717258	8.15E-08	6.91E-07
ENSOARG00000014113	1293.202971	-1.404821126	0.261943363	-5.363072042	8.18E-08	6.93E-07
ENSOARG00000014635	645.6580573	1.360441912	0.253704166	5.362316007	8.22E-08	6.96E-07
ENSOARG00000020470	1809.129202	1.262397815	0.23543705	5.361933536	8.23E-08	6.97E-07
ENSOARG00000013373	32.60642055	-3.336852607	0.622473252	-5.360636134	8.29E-08	7.01E-07
ENSOARG00000012011	934.7260343	1.145304947	0.213653745	5.360565754	8.30E-08	7.01E-07
ENSOARG00000019079	1533.127002	-1.220095118	0.227607738	-5.360516873	8.30E-08	7.01E-07
ENSOARG00000018765	990.0987026	1.182551137	0.220628211	5.359927155	8.33E-08	7.03E-07
ENSOARG00000009470	3844.649369	-1.034738482	0.193120248	-5.358001016	8.41E-08	7.10E-07
ENSOARG00000001015	1960.39686	-1.182117353	0.220647371	-5.357495753	8.44E-08	7.12E-07
ENSOARG00000009671	848.6024568	1.105204878	0.206350785	5.355951882	8.51E-08	7.18E-07
ENSOARG00000016194	24.74687567	-3.465328979	0.647285991	-5.35362889	8.62E-08	7.27E-07
ENSOARG00000004665	3489.714227	1.131839183	0.211458194	5.352543503	8.67E-08	7.30E-07
ENSOARG00000016415	68762.56154	1.022150948	0.19098777	5.351918341	8.70E-08	7.33E-07
ENSOARG00000002794	70.49230884	-2.232905172	0.417329252	-5.350464073	8.77E-08	7.38E-07
ENSOARG00000011713	186.7933148	-1.701694672	0.318104374	-5.349485296	8.82E-08	7.42E-07
ENSOARG00000012384	57.48362702	-2.168503125	0.405400743	-5.349035899	8.84E-08	7.43E-07
ENSOARG00000002429	510.1950201	-1.269999202	0.237497095	-5.347430473	8.92E-08	7.49E-07
ENSOARG00000014416	323.7454462	1.355232157	0.25345237	5.347088123	8.94E-08	7.50E-07
ENSOARG00000020767	1250.544619	1.203182465	0.225056325	5.346139302	8.99E-08	7.54E-07
ENSOARG00000017410	45208.3769	1.137244445	0.21273729	5.345769171	9.00E-08	7.55E-07
ENSOARG00000001087	83.24356513	-1.844306656	0.345067596	-5.344769189	9.05E-08	7.59E-07
ENSOARG00000011323	31.3853546	-2.923905193	0.547116123	-5.344213173	9.08E-08	7.61E-07
ENSOARG00000012366	59.69559191	-2.021694548	0.378306239	-5.344068751	9.09E-08	7.61E-07
ENSOARG00000015645	310.1595228	-1.403700053	0.262681584	-5.343732261	9.11E-08	7.62E-07
ENSOARG00000011786	84.9026013	-2.086148736	0.390643959	-5.340281576	9.28E-08	7.76E-07
ENSOARG00000011550	144.9087636	-1.425172989	0.266951601	-5.338694302	9.36E-08	7.82E-07
ENSOARG00000001475	172.0852426	1.998069296	0.374282352	5.33840104	9.38E-08	7.83E-07
ENSOARG00000013158	459.8288896	-1.398480289	0.261963431	-5.338456152	9.37E-08	7.83E-07
ENSOARG00000004318	2802.677135	1.147714936	0.215010791	5.337941086	9.40E-08	7.84E-07
ENSOARG00000010587	73.18101352	-2.69882068	0.505627555	-5.337566466	9.42E-08	7.86E-07
ENSOARG00000014860	1106.105236	1.106735858	0.207370671	5.336993189	9.45E-08	7.88E-07
ENSOARG00000002110	282.2897504	1.208886609	0.22654478	5.336192732	9.49E-08	7.91E-07
ENSOARG00000018099	1881.951657	1.062515924	0.199120016	5.336057858	9.50E-08	7.91E-07
ENSOARG00000011954	41.9088387	-2.378835675	0.446155698	-5.331850936	9.72E-08	8.09E-07
ENSOARG00000019401	633.3180502	-1.109691189	0.208185032	-5.330312067	9.80E-08	8.15E-07
ENSOARG00000019225	364.3255259	-1.704991532	0.319883418	-5.33004038	9.82E-08	8.16E-07
ENSOARG00000017519	897.8455697	1.305976495	0.245029124	5.329882718	9.83E-08	8.16E-07
ENSOARG00000001995	1293.973694	-1.442101365	0.270609847	-5.329079418	9.87E-08	8.19E-07
ENSOARG00000016925	688.6850765	-1.394012692	0.261596107	-5.328873995	9.88E-08	8.20E-07
ENSOARG00000020894	1618.297575	-1.076332554	0.202060333	-5.326787974	1.00E-07	8.29E-07
ENSOARG00000016793	3368.027157	1.190379486	0.223487587	5.326378543	1.00E-07	8.30E-07
ENSOARG00000005281	116.9234734	-1.64192678	0.308289529	-5.325924575	1.00E-07	8.32E-07
ENSOARG00000001567	3816.656986	-1.042240927	0.195704091	-5.325596022	1.01E-07	8.33E-07
ENSOARG00000020959	5460.706159	1.05530003	0.198183654	5.324859085	1.01E-07	8.36E-07
ENSOARG00000005454	448.1416025	1.1605401	0.217959574	5.324565838	1.01E-07	8.37E-07
ENSOARG00000019964	304.650092	-1.591928986	0.299065773	-5.323006282	1.02E-07	8.44E-07
ENSOARG00000014623	178.5027162	-1.385129372	0.260292677	-5.321430427	1.03E-07	8.50E-07
ENSOARG00000011928	398.772952	1.703744687	0.320163871	5.321477028	1.03E-07	8.50E-07
ENSOARG00000016734	12570.90824	0.949430721	0.178445266	5.320571091	1.03E-07	8.54E-07
ENSOARG00000007327	464.3239585	1.286054478	0.241834099	5.317920358	1.05E-07	8.66E-07
ENSOARG00000008066	484.1089136	1.279928729	0.240819922	5.314878923	1.07E-07	8.79E-07
ENSOARG00000016101	690.4966183	-1.314052732	0.247235847	-5.314976571	1.07E-07	8.79E-07
ENSOARG00000004816	384.3773641	-1.300501337	0.244757015	-5.31343846	1.08E-07	8.86E-07
ENSOARG00000002761	147.6463457	-1.772250959	0.333652268	-5.311670642	1.09E-07	8.94E-07
ENSOARG00000015290	196.9746014	-1.556480744	0.293096257	-5.310476362	1.09E-07	8.99E-07
ENSOARG00000006660	255.6974228	1.32105978	0.248776275	5.310232173	1.09E-07	9.00E-07
ENSOARG00000007942	275.5117439	-1.450197036	0.273270348	-5.306821785	1.12E-07	9.16E-07
ENSOARG00000021089	67244.35659	1.036026818	0.195260336	5.305874411	1.12E-07	9.21E-07
ENSOARG00000010931	10520.45057	0.992783755	0.187115315	5.305732215	1.12E-07	9.21E-07
ENSOARG00000014137	17544.71426	1.092519786	0.205916379	5.305647806	1.12E-07	9.21E-07
ENSOARG00000003978	8190.765816	1.084031252	0.204389192	5.30376015	1.13E-07	9.30E-07
ENSOARG00000003648	970.947535	1.183046114	0.223096718	5.302839608	1.14E-07	9.34E-07
ENSOARG00000015510	129.675798	-1.962234514	0.370098117	-5.301930547	1.15E-07	9.38E-07
ENSOARG00000016177	1090.929232	1.190672646	0.224768167	5.297336639	1.18E-07	9.62E-07
ENSOARG00000007972	239.3175552	-1.784126996	0.336924955	-5.29532458	1.19E-07	9.72E-07
ENSOARG00000010339	84.93651941	-1.789655577	0.338025409	-5.294440983	1.19E-07	9.75E-07
ENSOARG00000018179	1030.431879	-1.290625683	0.243767279	-5.294499289	1.19E-07	9.75E-07
ENSOARG00000008441	51.68104998	2.239117319	0.42294484	5.294111916	1.20E-07	9.77E-07
ENSOARG00000015500	379.8092332	1.474872721	0.278670304	5.29253638	1.21E-07	9.85E-07
ENSOARG00000010104	4367.68386	1.191129906	0.225084037	5.29193417	1.21E-07	9.87E-07
ENSOARG00000007399	26642.03928	1.033184693	0.195304466	5.290123222	1.22E-07	9.97E-07
ENSOARG00000016096	364.2048745	-1.373179275	0.259681219	-5.287942194	1.24E-07	1.01E-06
ENSOARG00000008158	86047.99695	0.919899623	0.174010217	5.286469035	1.25E-07	1.02E-06
ENSOARG00000007363	17283.38565	0.940449413	0.17794379	5.285092636	1.26E-07	1.02E-06
ENSOARG00000006055	956.1465027	-1.251620294	0.236844305	-5.28456993	1.26E-07	1.03E-06
ENSOARG00000011634	88.86157821	-1.92614373	0.364495297	-5.28441312	1.26E-07	1.03E-06
ENSOARG00000010247	4328.543723	1.087133724	0.205805477	5.282336203	1.28E-07	1.04E-06
ENSOARG00000019830	5821.583463	1.059220367	0.200521305	5.282333296	1.28E-07	1.04E-06
ENSOARG00000015272	4448.073542	1.201024152	0.227385654	5.281881809	1.28E-07	1.04E-06
ENSOARG00000008413	128.2902347	1.544084778	0.292364418	5.281370373	1.28E-07	1.04E-06
ENSOARG00000012959	2904.262949	-0.948515616	0.179715996	-5.277858598	1.31E-07	1.06E-06
ENSOARG00000016761	690.0001573	-1.147796557	0.217514587	-5.276871657	1.31E-07	1.07E-06
ENSOARG00000000989	157.3802804	-1.537684755	0.29147067	-5.275607172	1.32E-07	1.07E-06
ENSOARG00000017174	2013.733061	0.95009135	0.180104403	5.275225562	1.33E-07	1.07E-06
ENSOARG00000003581	2043.039588	1.07931938	0.204633818	5.274393983	1.33E-07	1.08E-06
ENSOARG00000009495	1200.022401	1.161430373	0.220210036	5.274193655	1.33E-07	1.08E-06
ENSOARG00000013952	492.8935318	1.333945712	0.25297446	5.273044993	1.34E-07	1.08E-06
ENSOARG00000002127	434.5296956	-1.422833082	0.269921792	-5.271279039	1.35E-07	1.09E-06
ENSOARG00000021166	2219.702221	1.016069806	0.192754751	5.271308753	1.35E-07	1.09E-06
ENSOARG00000015458	4314.252629	1.086479353	0.20610573	5.271466017	1.35E-07	1.09E-06
ENSOARG00000008803	4474.641856	0.928547702	0.17614886	5.271380715	1.35E-07	1.09E-06
ENSOARG00000017247	1763.36711	1.035559274	0.196493076	5.270207447	1.36E-07	1.10E-06
ENSOARG00000003745	5403.062501	0.929680605	0.176513496	5.266909479	1.39E-07	1.12E-06
ENSOARG00000020813	882.3898557	1.198699782	0.227791191	5.262274526	1.42E-07	1.15E-06
ENSOARG00000014000	530.350422	1.055444569	0.200582503	5.261897498	1.43E-07	1.15E-06
ENSOARG00000010865	439.8835592	-1.351841603	0.25710329	-5.257970837	1.46E-07	1.17E-06
ENSOARG00000014607	1104.889143	1.051186934	0.199950416	5.257238038	1.46E-07	1.18E-06
ENSOARG00000007805	686.557364	1.360210585	0.258808461	5.255665053	1.47E-07	1.19E-06
ENSOARG00000003016	738.4699854	-1.325386219	0.252212976	-5.255027871	1.48E-07	1.19E-06
ENSOARG00000008856	349.2876901	1.29412526	0.246269208	5.254921121	1.48E-07	1.19E-06
ENSOARG00000008850	4834.568585	1.126386995	0.214360792	5.254631613	1.48E-07	1.19E-06
ENSOARG00000013797	627.7636747	1.348685077	0.256765011	5.252604588	1.50E-07	1.20E-06
ENSOARG00000002051	3590.520131	-1.298051845	0.247132454	-5.252453985	1.50E-07	1.20E-06
ENSOARG00000026777	13911.92053	-1.534367816	0.292142344	-5.252123994	1.50E-07	1.20E-06
ENSOARG00000017726	120.2467588	-1.732320836	0.329952619	-5.250210889	1.52E-07	1.22E-06
ENSOARG00000014491	7698.511607	1.010164346	0.192445705	5.249087502	1.53E-07	1.22E-06
ENSOARG00000025723	54.65167747	-2.454922054	0.467900092	-5.246680003	1.55E-07	1.24E-06
ENSOARG00000011150	3865.801366	-1.116256217	0.212796105	-5.245660946	1.56E-07	1.24E-06
ENSOARG00000009306	3638.224142	1.058391043	0.201835532	5.243829134	1.57E-07	1.26E-06
ENSOARG00000013666	1595.436164	1.114917705	0.212634736	5.243347005	1.58E-07	1.26E-06
ENSOARG00000005115	983.6075551	-1.102356872	0.210334949	-5.240959122	1.60E-07	1.27E-06
ENSOARG00000026950	605.9030209	-1.241395011	0.236893287	-5.240313158	1.60E-07	1.28E-06
ENSOARG00000016931	5796.18936	0.915534312	0.174713664	5.240198685	1.60E-07	1.28E-06
ENSOARG00000012798	888.4667805	1.096772333	0.209311725	5.239899165	1.61E-07	1.28E-06
ENSOARG00000009482	315.7826652	1.27182554	0.242740788	5.239438955	1.61E-07	1.28E-06
ENSOARG00000011804	747.125675	1.174990677	0.224271707	5.239139133	1.61E-07	1.28E-06
ENSOARG00000008764	760.3743622	1.201529314	0.229345008	5.238959963	1.61E-07	1.28E-06
ENSOARG00000020342	1987.056364	-1.070588262	0.204387778	-5.23802485	1.62E-07	1.29E-06
ENSOARG00000008873	107.4302402	-1.867301255	0.356614735	-5.236186482	1.64E-07	1.30E-06
ENSOARG00000016682	407.142439	1.387546028	0.265178579	5.232496653	1.67E-07	1.33E-06
ENSOARG00000011442	1213.904635	1.003059587	0.191707905	5.23222862	1.67E-07	1.33E-06
ENSOARG00000009446	1479.787279	1.215687567	0.232356952	5.231982768	1.68E-07	1.33E-06
ENSOARG00000011301	181.6511107	-1.669675999	0.319138	-5.231830739	1.68E-07	1.33E-06
ENSOARG00000015201	7024.472142	1.071374086	0.204795623	5.231430582	1.68E-07	1.33E-06
ENSOARG00000011477	137.8858899	-1.561223877	0.298513929	-5.229986701	1.70E-07	1.34E-06
ENSOARG00000010436	401.1448857	-1.418502322	0.27124333	-5.229630236	1.70E-07	1.34E-06
ENSOARG00000002596	3081.638712	1.076070454	0.205778293	5.229270964	1.70E-07	1.35E-06
ENSOARG00000006064	5452.926853	-1.207624306	0.230944565	-5.229065708	1.70E-07	1.35E-06
ENSOARG00000003629	403.5750443	-1.231100367	0.235509195	-5.2273983	1.72E-07	1.36E-06
ENSOARG00000001167	27.07280628	-6.280347245	1.202494293	-5.222766779	1.76E-07	1.39E-06
ENSOARG00000004780	6217.363852	0.963147125	0.184458622	5.221480653	1.77E-07	1.40E-06
ENSOARG00000002447	629.9481151	1.361899831	0.260843695	5.221133798	1.78E-07	1.40E-06
ENSOARG00000011995	246.6811191	1.571931449	0.301265036	5.217769277	1.81E-07	1.43E-06
ENSOARG00000009033	1843.73155	-1.047243886	0.200742053	-5.216863478	1.82E-07	1.43E-06
ENSOARG00000012788	1715.650179	0.94059829	0.18036932	5.214846343	1.84E-07	1.45E-06
ENSOARG00000019885	98.23277059	-1.874636138	0.359487649	-5.214744218	1.84E-07	1.45E-06
ENSOARG00000020240	942.2886733	1.211519996	0.232378484	5.213563564	1.85E-07	1.46E-06
ENSOARG00000016030	3508.544663	-1.65419748	0.317282477	-5.213642733	1.85E-07	1.46E-06
ENSOARG00000012666	2092.690728	1.092802424	0.20980655	5.208619187	1.90E-07	1.50E-06
ENSOARG00000000157	3780.483771	1.115358404	0.21419165	5.207291715	1.92E-07	1.51E-06
ENSOARG00000008562	2834.128368	-1.182035764	0.227018601	-5.206779355	1.92E-07	1.51E-06
ENSOARG00000006826	137.3387359	-1.958754904	0.376322482	-5.204990388	1.94E-07	1.52E-06
ENSOARG00000014500	43138.42689	0.990479433	0.190309533	5.204570772	1.94E-07	1.53E-06
ENSOARG00000019311	716.0645619	1.074135383	0.206394188	5.204290856	1.95E-07	1.53E-06
ENSOARG00000012441	4228.058873	1.059947009	0.20366899	5.204263105	1.95E-07	1.53E-06
ENSOARG00000017638	6825.807127	1.039649679	0.19978794	5.203765954	1.95E-07	1.53E-06
ENSOARG00000007769	6173.777268	-1.140039495	0.219123848	-5.20271758	1.96E-07	1.54E-06
ENSOARG00000001414	80.59793645	-1.847003162	0.355048613	-5.202113444	1.97E-07	1.54E-06
ENSOARG00000017414	290.0541097	1.253639545	0.241021445	5.201360999	1.98E-07	1.55E-06
ENSOARG00000020795	30090.16093	1.116593313	0.214709704	5.200479034	1.99E-07	1.55E-06
ENSOARG00000019034	1068.813998	-1.08329809	0.208323325	-5.200080633	1.99E-07	1.56E-06
ENSOARG00000007010	83.8071024	-1.691216577	0.325511927	-5.195559481	2.04E-07	1.59E-06
ENSOARG00000014562	2802.218225	-0.947487954	0.182384221	-5.195010555	2.05E-07	1.60E-06
ENSOARG00000013129	8757.726732	1.216407585	0.234205726	5.193756806	2.06E-07	1.61E-06
ENSOARG00000006922	48.10785704	-2.198113297	0.423318472	-5.192575898	2.07E-07	1.62E-06
ENSOARG00000016444	1926.703772	1.093916509	0.210691775	5.19202284	2.08E-07	1.62E-06
ENSOARG00000015135	1269.480696	-1.342584124	0.258820753	-5.187312494	2.13E-07	1.66E-06
ENSOARG00000007403	124.5391787	-1.934675918	0.373063468	-5.185916299	2.15E-07	1.67E-06
ENSOARG00000020619	12656.7945	1.16554873	0.22480376	5.184738582	2.16E-07	1.68E-06
ENSOARG00000003410	691.8544413	-1.209563257	0.233343514	-5.183616354	2.18E-07	1.69E-06
ENSOARG00000011886	503.1207498	1.154286605	0.222697526	5.183203534	2.18E-07	1.70E-06
ENSOARG00000003009	359.4823322	1.308930744	0.252647501	5.180857683	2.21E-07	1.72E-06
ENSOARG00000003290	165.9502814	-1.485891414	0.286853428	-5.179967429	2.22E-07	1.72E-06
ENSOARG00000018771	364.2806029	1.189948793	0.229747909	5.179367237	2.23E-07	1.73E-06
ENSOARG00000015275	13596.59833	1.059132436	0.204494415	5.179273175	2.23E-07	1.73E-06
ENSOARG00000005908	2647.318896	1.134174711	0.218999233	5.178898089	2.23E-07	1.73E-06
ENSOARG00000008885	418.7740325	1.255115974	0.242358078	5.178766832	2.23E-07	1.73E-06
ENSOARG00000016011	569.5102712	-1.232611624	0.238038395	-5.178205067	2.24E-07	1.74E-06
ENSOARG00000003386	6146.036607	-0.984706091	0.190198884	-5.177244312	2.25E-07	1.74E-06
ENSOARG00000019089	635.0863976	1.122446181	0.216812241	5.177042472	2.25E-07	1.74E-06
ENSOARG00000004232	118.4436282	-2.174357856	0.420091141	-5.175919327	2.27E-07	1.75E-06
ENSOARG00000002064	982.0450279	1.292468383	0.249812107	5.173761989	2.29E-07	1.77E-06
ENSOARG00000007920	229.829085	1.623165739	0.313745015	5.173518817	2.30E-07	1.77E-06
ENSOARG00000008324	901.2031509	-1.079639096	0.208748585	-5.17195886	2.32E-07	1.79E-06
ENSOARG00000009895	4231.567892	1.185623395	0.229238197	5.17201501	2.32E-07	1.79E-06
ENSOARG00000017499	208.2742732	-1.500747544	0.290267491	-5.170222608	2.34E-07	1.80E-06
ENSOARG00000012489	95.156494	-1.797654606	0.347729182	-5.169697278	2.34E-07	1.81E-06
ENSOARG00000008600	266958.1294	1.026686739	0.198622298	5.169040673	2.35E-07	1.81E-06
ENSOARG00000003942	1117.855305	-1.006154603	0.194802657	-5.16499424	2.40E-07	1.85E-06
ENSOARG00000013488	209.5830063	-1.480612703	0.286729503	-5.163796143	2.42E-07	1.86E-06
ENSOARG00000011227	69.16725643	-1.952903696	0.37823996	-5.163134257	2.43E-07	1.87E-06
ENSOARG00000003118	167.2596862	-1.669931754	0.323433477	-5.163138249	2.43E-07	1.87E-06
ENSOARG00000016555	18512.12052	-1.049827616	0.203496692	-5.158941929	2.48E-07	1.91E-06
ENSOARG00000001052	77.78521584	-1.701562634	0.329858376	-5.158464239	2.49E-07	1.91E-06
ENSOARG00000025108	218.3031331	-2.088565595	0.404946608	-5.157632029	2.50E-07	1.92E-06
ENSOARG00000012247	647.6766195	-1.172444563	0.227344257	-5.157132975	2.51E-07	1.92E-06
ENSOARG00000003542	8303.79075	1.190313117	0.230826479	5.156744251	2.51E-07	1.93E-06
ENSOARG00000017353	99.27106597	-1.907781984	0.370003211	-5.156122772	2.52E-07	1.93E-06
ENSOARG00000018644	563.1391094	-1.189573942	0.230713953	-5.156055482	2.52E-07	1.93E-06
ENSOARG00000005096	54.77433494	-2.27953773	0.442132465	-5.155780024	2.53E-07	1.93E-06
ENSOARG00000003480	5124.004099	-1.229656921	0.238505118	-5.155683577	2.53E-07	1.93E-06
ENSOARG00000017448	6084.096145	-0.992503423	0.192564176	-5.154143636	2.55E-07	1.95E-06
ENSOARG00000012409	22195.76863	1.04535458	0.202822014	5.154048901	2.55E-07	1.95E-06
ENSOARG00000020739	2016.795712	-1.244885376	0.241579565	-5.153107111	2.56E-07	1.96E-06
ENSOARG00000010086	549.8148495	1.271150402	0.246702321	5.152567668	2.57E-07	1.96E-06
ENSOARG00000005383	83.6439034	1.821277031	0.353490041	5.152272538	2.57E-07	1.96E-06
ENSOARG00000008807	732.2546873	1.135918122	0.220471024	5.152233163	2.57E-07	1.96E-06
ENSOARG00000016790	185.5017053	-1.27800115	0.248073678	-5.151699934	2.58E-07	1.97E-06
ENSOARG00000011086	709.0992627	-1.380072265	0.267897777	-5.151488304	2.58E-07	1.97E-06
ENSOARG00000002751	2849.070209	0.963141212	0.187088913	5.148040012	2.63E-07	2.01E-06
ENSOARG00000018373	1158.197183	0.980642241	0.190494972	5.147864172	2.63E-07	2.01E-06
ENSOARG00000018132	968.7080024	1.091599449	0.212123634	5.146052929	2.66E-07	2.02E-06
ENSOARG00000005838	102.956227	-2.406625809	0.4676856	-5.145819781	2.66E-07	2.03E-06
ENSOARG00000014928	79.52018687	-1.848845966	0.359388996	-5.144414503	2.68E-07	2.04E-06
ENSOARG00000007072	2318.302852	1.07768646	0.209490377	5.144324418	2.68E-07	2.04E-06
ENSOARG00000015417	126.0852229	1.580243156	0.30721961	5.143692347	2.69E-07	2.05E-06
ENSOARG00000016552	1353.588762	-1.123942006	0.218524322	-5.143326823	2.70E-07	2.05E-06
ENSOARG00000009373	193.1954615	-1.610245501	0.313193268	-5.141379678	2.73E-07	2.07E-06
ENSOARG00000008081	3433.117031	-1.319144751	0.256592958	-5.141001374	2.73E-07	2.07E-06
ENSOARG00000020284	172.2750384	-1.57061481	0.30554789	-5.140322886	2.74E-07	2.08E-06
ENSOARG00000013706	266.3832774	-1.562557605	0.303997845	-5.140028553	2.75E-07	2.08E-06
ENSOARG00000019720	416.4907977	-1.09583191	0.213246355	-5.138807219	2.76E-07	2.09E-06
ENSOARG00000008677	12569.50177	1.079151671	0.210017796	5.138382039	2.77E-07	2.10E-06
ENSOARG00000009732	2306.863148	1.076658704	0.209565409	5.137578317	2.78E-07	2.11E-06
ENSOARG00000014190	65.46505448	-1.992668794	0.387895278	-5.13713084	2.79E-07	2.11E-06
ENSOARG00000016541	4101.749808	1.400340342	0.272611553	5.136760816	2.80E-07	2.11E-06
ENSOARG00000020781	5269.286316	0.997874379	0.194270356	5.136524175	2.80E-07	2.11E-06
ENSOARG00000006011	414.6411837	1.096447634	0.213521855	5.135060459	2.82E-07	2.13E-06
ENSOARG00000005023	646.9125561	-1.080708152	0.210485896	-5.134349487	2.83E-07	2.14E-06
ENSOARG00000017533	822.1892096	1.334997652	0.260088159	5.132865937	2.85E-07	2.15E-06
ENSOARG00000006625	619.8373944	-1.151392121	0.224344063	-5.132260269	2.86E-07	2.16E-06
ENSOARG00000012914	5731.5632	0.938781214	0.182945696	5.131474709	2.87E-07	2.17E-06
ENSOARG00000016064	4207.424828	-1.004728855	0.19584243	-5.130292023	2.89E-07	2.18E-06
ENSOARG00000010584	493.6054516	-1.211516645	0.236180344	-5.129625199	2.90E-07	2.19E-06
ENSOARG00000020821	899.6978483	1.165856482	0.227366189	5.12765986	2.93E-07	2.21E-06
ENSOARG00000018088	685.2076202	1.141115566	0.222554119	5.127362145	2.94E-07	2.21E-06
ENSOARG00000012605	482.8243452	-1.506288277	0.29378275	-5.127218245	2.94E-07	2.21E-06
ENSOARG00000006352	466.9190377	-1.42607641	0.278216808	-5.125773737	2.96E-07	2.23E-06
[truncated: 4,550 more rows]
