# Supplementary material for: Genome-Wide Network of lncRNA–mRNA During Ovine Oocyte Development From Germinal Vesicle to Metaphase II in vitro
Source: Front Physiol. 2020 Aug 18;11:1019. doi: 10.3389/fphys.2020.01019 (PMC7461901; doi:10.3389/fphys.2020.01019)
Supplement: TABLE S6 — Estrogen cis-gene pathway. [file Data_Sheet_4.CSV]

lnc	rna	gene name	r	pvalue
MSTRG.10106	ENSOARG00000020370	LTK	-0.918563041	0.009677923
MSTRG.10163	ENSOARG00000020370	LTK	-0.938061172	0.005635816
MSTRG.10266	ENSOARG00000020370	LTK	0.978563174	0.000684381
MSTRG.10270	ENSOARG00000020370	LTK	0.954461919	0.003063359
MSTRG.10272	ENSOARG00000020370	LTK	0.941205689	0.005083537
MSTRG.10355	ENSOARG00000020370	LTK	-0.962872672	0.002042069
MSTRG.10387	ENSOARG00000020370	LTK	0.971932611	0.001170612
MSTRG.10657	ENSOARG00000020370	LTK	0.922352715	0.00880958
MSTRG.10721	ENSOARG00000020370	LTK	0.973310826	0.001058962
MSTRG.10794	ENSOARG00000020370	LTK	0.950290628	0.003645116
MSTRG.10810	ENSOARG00000020370	LTK	0.962204587	0.002115745
MSTRG.1099	ENSOARG00000020370	LTK	0.946579232	0.004204442
MSTRG.11100	ENSOARG00000020370	LTK	0.955189291	0.002967009
MSTRG.11158	ENSOARG00000020370	LTK	0.9528286	0.00328523
MSTRG.11273	ENSOARG00000020370	LTK	0.96678702	0.001636334
MSTRG.11348	ENSOARG00000020370	LTK	0.968498433	0.001472893
MSTRG.11383	ENSOARG00000020370	LTK	0.990812701	0.000126222
MSTRG.11462	ENSOARG00000020370	LTK	0.951175034	0.00351762
MSTRG.11874	ENSOARG00000020370	LTK	0.95747337	0.002674316
MSTRG.11917	ENSOARG00000020370	LTK	0.976442301	0.000825911
MSTRG.11963	ENSOARG00000020370	LTK	0.978309764	0.000700597
MSTRG.11997	ENSOARG00000020370	LTK	0.988474014	0.000198507
MSTRG.12125	ENSOARG00000020370	LTK	0.994693652	4.22E-05
MSTRG.12259	ENSOARG00000020370	LTK	0.945611492	0.004356721
MSTRG.12304	ENSOARG00000020370	LTK	0.928541158	0.007477102
MSTRG.12310	ENSOARG00000020370	LTK	0.931639666	0.006849974
MSTRG.12315	ENSOARG00000020370	LTK	0.944969926	0.004459139
MSTRG.12319	ENSOARG00000020370	LTK	0.924624557	0.008308065
MSTRG.12337	ENSOARG00000020370	LTK	0.970748884	0.001270928
MSTRG.12784	ENSOARG00000020370	LTK	0.94210933	0.004929989
MSTRG.13002	ENSOARG00000020370	LTK	0.924393193	0.008358485
MSTRG.13065	ENSOARG00000020370	LTK	-0.978012512	0.00071986
MSTRG.13101	ENSOARG00000020370	LTK	0.963541447	0.001969608
MSTRG.13129	ENSOARG00000020370	LTK	0.917939218	0.00982466
MSTRG.13265	ENSOARG00000020370	LTK	0.924514614	0.008332006
MSTRG.13453	ENSOARG00000020370	LTK	0.96597574	0.001716781
MSTRG.13506	ENSOARG00000020370	LTK	0.923188886	0.00862333
MSTRG.13515	ENSOARG00000020370	LTK	0.971953641	0.001168867
MSTRG.1354	ENSOARG00000020370	LTK	-0.953528454	0.003189227
MSTRG.1362	ENSOARG00000020370	LTK	-0.976165948	0.000845323
MSTRG.13631	ENSOARG00000020370	LTK	0.962026564	0.002135594
MSTRG.13805	ENSOARG00000020370	LTK	0.951588922	0.00345872
MSTRG.13836	ENSOARG00000020370	LTK	-0.941504819	0.005032453
MSTRG.13925	ENSOARG00000020370	LTK	0.931736554	0.006830797
MSTRG.13941	ENSOARG00000020370	LTK	0.923815852	0.008484949
MSTRG.13951	ENSOARG00000020370	LTK	0.92985051	0.007208825
MSTRG.14015	ENSOARG00000020370	LTK	0.946677401	0.004189143
MSTRG.14059	ENSOARG00000020370	LTK	0.951063473	0.003533579
MSTRG.14060	ENSOARG00000020370	LTK	0.992143562	9.23E-05
MSTRG.14127	ENSOARG00000020370	LTK	0.988682768	0.000191395
MSTRG.14304	ENSOARG00000020370	LTK	0.974816772	0.000943307
MSTRG.14334	ENSOARG00000020370	LTK	-0.92780642	0.007629736
MSTRG.1436	ENSOARG00000020370	LTK	-0.945448992	0.004382552
MSTRG.14380	ENSOARG00000020370	LTK	0.958740608	0.002518387
MSTRG.14475	ENSOARG00000020370	LTK	0.948010664	0.003984076
MSTRG.1455	ENSOARG00000020370	LTK	0.971735706	0.001187016
MSTRG.14689	ENSOARG00000020370	LTK	0.933875401	0.00641413
MSTRG.14764	ENSOARG00000020370	LTK	0.938460119	0.005564205
MSTRG.14813	ENSOARG00000020370	LTK	0.948956444	0.003841671
MSTRG.1522	ENSOARG00000020370	LTK	0.920198671	0.009298281
MSTRG.15247	ENSOARG00000020370	LTK	0.963973909	0.00192344
MSTRG.1526	ENSOARG00000020370	LTK	0.935682156	0.006072143
MSTRG.15414	ENSOARG00000020370	LTK	0.932481043	0.006684311
MSTRG.15514	ENSOARG00000020370	LTK	0.95293445	0.00327062
MSTRG.1553	ENSOARG00000020370	LTK	0.976350107	0.000832362
MSTRG.15553	ENSOARG00000020370	LTK	0.93053064	0.007071359
MSTRG.15587	ENSOARG00000020370	LTK	0.965584789	0.001756229
MSTRG.15594	ENSOARG00000020370	LTK	0.935592992	0.006088805
MSTRG.15680	ENSOARG00000020370	LTK	0.964742578	0.001842715
MSTRG.15745	ENSOARG00000020370	LTK	-0.922847583	0.008699118
MSTRG.15753	ENSOARG00000020370	LTK	0.943801999	0.00464858
MSTRG.15816	ENSOARG00000020370	LTK	-0.930094023	0.007159459
MSTRG.15894	ENSOARG00000020370	LTK	0.962275646	0.002107847
MSTRG.16032	ENSOARG00000020370	LTK	0.975346085	0.000904231
MSTRG.16060	ENSOARG00000020370	LTK	0.987029756	0.00025125
MSTRG.16133	ENSOARG00000020370	LTK	0.932247044	0.006730186
MSTRG.16190	ENSOARG00000020370	LTK	0.960626111	0.002294934
MSTRG.16290	ENSOARG00000020370	LTK	0.946880275	0.004157614
MSTRG.16317	ENSOARG00000020370	LTK	0.943808864	0.004647455
MSTRG.16340	ENSOARG00000020370	LTK	0.966529609	0.001661653
MSTRG.16346	ENSOARG00000020370	LTK	-0.941012851	0.005116603
MSTRG.16413	ENSOARG00000020370	LTK	0.92926428	0.007328349
MSTRG.16435	ENSOARG00000020370	LTK	-0.928793077	0.007425114
MSTRG.16509	ENSOARG00000020370	LTK	0.930493412	0.00707885
MSTRG.16538	ENSOARG00000020370	LTK	0.984764097	0.000346431
MSTRG.16550	ENSOARG00000020370	LTK	0.934750602	0.006247327
MSTRG.16732	ENSOARG00000020370	LTK	0.93167858	0.006842269
MSTRG.16788	ENSOARG00000020370	LTK	0.943465786	0.004703831
MSTRG.16846	ENSOARG00000020370	LTK	-0.926500076	0.007904826
MSTRG.16884	ENSOARG00000020370	LTK	0.956935467	0.002741898
MSTRG.16891	ENSOARG00000020370	LTK	0.97349915	0.001044137
MSTRG.16903	ENSOARG00000020370	LTK	-0.938602904	0.005538684
MSTRG.16906	ENSOARG00000020370	LTK	-0.922311669	0.008818772
MSTRG.16907	ENSOARG00000020370	LTK	0.956834683	0.002754653
MSTRG.16944	ENSOARG00000020370	LTK	0.943641636	0.004674893
MSTRG.17008	ENSOARG00000020370	LTK	0.95066626	0.003590692
MSTRG.17056	ENSOARG00000020370	LTK	0.949138728	0.003814518
MSTRG.17082	ENSOARG00000020370	LTK	0.942439498	0.004874462
MSTRG.1709	ENSOARG00000020370	LTK	0.927044354	0.007789635
MSTRG.1733	ENSOARG00000020370	LTK	-0.935489711	0.006108134
MSTRG.17399	ENSOARG00000020370	LTK	0.961217578	0.002226949
MSTRG.17537	ENSOARG00000020370	LTK	-0.921584771	0.008982337
MSTRG.17644	ENSOARG00000020370	LTK	0.969951436	0.001340809
MSTRG.17683	ENSOARG00000020370	LTK	0.930077747	0.007162753
MSTRG.17709	ENSOARG00000020370	LTK	-0.931091952	0.00695888
MSTRG.17738	ENSOARG00000020370	LTK	0.922001771	0.008888326
MSTRG.17781	ENSOARG00000020370	LTK	0.980240836	0.00058178
MSTRG.18064	ENSOARG00000020370	LTK	0.936294892	0.005958243
MSTRG.18138	ENSOARG00000020370	LTK	0.92482234	0.008265081
MSTRG.18440	ENSOARG00000020370	LTK	0.937031743	0.005822667
MSTRG.18486	ENSOARG00000020370	LTK	-0.919599079	0.009436594
MSTRG.18720	ENSOARG00000020370	LTK	0.921030503	0.009108038
MSTRG.18780	ENSOARG00000020370	LTK	-0.9407786	0.005156911
MSTRG.18919	ENSOARG00000020370	LTK	0.969853109	0.001349553
MSTRG.19010	ENSOARG00000020370	LTK	0.938126517	0.005624056
MSTRG.19041	ENSOARG00000020370	LTK	0.918803826	0.009621572
MSTRG.19239	ENSOARG00000020370	LTK	0.989913096	0.000152105
MSTRG.19246	ENSOARG00000020370	LTK	0.965293409	0.001785918
MSTRG.19460	ENSOARG00000020370	LTK	0.982848909	0.000438717
MSTRG.19462	ENSOARG00000020370	LTK	0.962162752	0.002120401
MSTRG.19828	ENSOARG00000020370	LTK	-0.967182227	0.001597837
MSTRG.19838	ENSOARG00000020370	LTK	0.919699368	0.00941339
MSTRG.19905	ENSOARG00000020370	LTK	0.956292132	0.002823817
MSTRG.19964	ENSOARG00000020370	LTK	0.930684722	0.007040395
MSTRG.20	ENSOARG00000020370	LTK	0.990990233	0.000121398
MSTRG.20042	ENSOARG00000020370	LTK	0.931660208	0.006845906
MSTRG.20063	ENSOARG00000020370	LTK	0.948419324	0.003922232
MSTRG.20110	ENSOARG00000020370	LTK	0.984213843	0.000371837
MSTRG.20153	ENSOARG00000020370	LTK	0.969891115	0.00134617
MSTRG.20187	ENSOARG00000020370	LTK	-0.931860479	0.006806306
MSTRG.2019	ENSOARG00000020370	LTK	-0.963559422	0.001967679
MSTRG.20317	ENSOARG00000020370	LTK	0.979124035	0.00064916
MSTRG.20361	ENSOARG00000020370	LTK	0.932454732	0.006689462
MSTRG.20403	ENSOARG00000020370	LTK	0.971453076	0.001210758
MSTRG.20478	ENSOARG00000020370	LTK	0.985203073	0.000326804
MSTRG.20519	ENSOARG00000020370	LTK	0.963862197	0.001935314
MSTRG.2052	ENSOARG00000020370	LTK	0.923262848	0.008606949
MSTRG.20570	ENSOARG00000020370	LTK	0.926383801	0.007929541
MSTRG.20573	ENSOARG00000020370	LTK	0.94797846	0.003988969
MSTRG.20581	ENSOARG00000020370	LTK	0.949839471	0.003711014
MSTRG.20587	ENSOARG00000020370	LTK	0.961339421	0.002213069
MSTRG.20597	ENSOARG00000020370	LTK	0.941766963	0.004987893
MSTRG.20602	ENSOARG00000020370	LTK	0.931549583	0.006867828
MSTRG.20694	ENSOARG00000020370	LTK	0.973970703	0.001007469
MSTRG.2078	ENSOARG00000020370	LTK	0.984425909	0.00036194
MSTRG.20869	ENSOARG00000020370	LTK	0.980576676	0.000562234
MSTRG.21087	ENSOARG00000020370	LTK	-0.941692192	0.005000583
MSTRG.21146	ENSOARG00000020370	LTK	0.932460943	0.006688246
MSTRG.21196	ENSOARG00000020370	LTK	0.931353283	0.006906813
MSTRG.21206	ENSOARG00000020370	LTK	0.954907595	0.003004144
MSTRG.21340	ENSOARG00000020370	LTK	0.940413459	0.005220051
MSTRG.21385	ENSOARG00000020370	LTK	0.990797424	0.000126641
MSTRG.21406	ENSOARG00000020370	LTK	0.953635674	0.003174643
MSTRG.21442	ENSOARG00000020370	LTK	0.918684135	0.009649564
MSTRG.21469	ENSOARG00000020370	LTK	0.954550065	0.003051602
MSTRG.21484	ENSOARG00000020370	LTK	0.920968913	0.009122059
MSTRG.21490	ENSOARG00000020370	LTK	0.939994358	0.005292985
MSTRG.21579	ENSOARG00000020370	LTK	0.949602864	0.003745806
MSTRG.21919	ENSOARG00000020370	LTK	0.975562036	0.000888524
MSTRG.21961	ENSOARG00000020370	LTK	0.957284591	0.00269794
MSTRG.22316	ENSOARG00000020370	LTK	0.966009297	0.001713416
MSTRG.22341	ENSOARG00000020370	LTK	0.938115008	0.005626126
MSTRG.22445	ENSOARG00000020370	LTK	0.96829701	0.001491687
MSTRG.22448	ENSOARG00000020370	LTK	0.950037543	0.003682011
MSTRG.22453	ENSOARG00000020370	LTK	0.92535766	0.008149284
MSTRG.22458	ENSOARG00000020370	LTK	0.967605875	0.001557072
MSTRG.22518	ENSOARG00000020370	LTK	0.941205491	0.005083571
MSTRG.22589	ENSOARG00000020370	LTK	-0.94627984	0.004251269
MSTRG.22787	ENSOARG00000020370	LTK	-0.938720744	0.005517664
MSTRG.22798	ENSOARG00000020370	LTK	0.980019228	0.000594858
MSTRG.22929	ENSOARG00000020370	LTK	0.946842171	0.004163527
MSTRG.22996	ENSOARG00000020370	LTK	-0.94011651	0.005271676
MSTRG.23006	ENSOARG00000020370	LTK	0.947264778	0.004098177
MSTRG.23011	ENSOARG00000020370	LTK	0.978376619	0.000696301
MSTRG.2306	ENSOARG00000020370	LTK	0.993327082	6.66E-05
MSTRG.23186	ENSOARG00000020370	LTK	0.948668599	0.003884742
MSTRG.23228	ENSOARG00000020370	LTK	0.936586066	0.005904486
MSTRG.23289	ENSOARG00000020370	LTK	0.936319825	0.00595363
MSTRG.23521	ENSOARG00000020370	LTK	0.931624756	0.006852928
MSTRG.23531	ENSOARG00000020370	LTK	0.937003446	0.005827846
MSTRG.23634	ENSOARG00000020370	LTK	0.993848241	5.66E-05
MSTRG.2368	ENSOARG00000020370	LTK	0.971540678	0.001203374
MSTRG.2411	ENSOARG00000020370	LTK	0.941960883	0.004955055
MSTRG.24145	ENSOARG00000020370	LTK	-0.932975197	0.006587938
MSTRG.24404	ENSOARG00000020370	LTK	0.937134579	0.005803868
MSTRG.2442	ENSOARG00000020370	LTK	0.937137879	0.005803265
MSTRG.24420	ENSOARG00000020370	LTK	0.921839701	0.008924807
MSTRG.24470	ENSOARG00000020370	LTK	0.982526607	0.000455312
MSTRG.24474	ENSOARG00000020370	LTK	0.982247798	0.000469914
MSTRG.24726	ENSOARG00000020370	LTK	0.921900826	0.008911039
MSTRG.2482	ENSOARG00000020370	LTK	0.949787087	0.003718703
MSTRG.24896	ENSOARG00000020370	LTK	0.983265704	0.000417712
MSTRG.24967	ENSOARG00000020370	LTK	0.957331623	0.002692045
MSTRG.25079	ENSOARG00000020370	LTK	0.932570689	0.006666777
MSTRG.25181	ENSOARG00000020370	LTK	0.977039042	0.000784756
MSTRG.25201	ENSOARG00000020370	LTK	-0.966486377	0.001665924
MSTRG.2540	ENSOARG00000020370	LTK	0.964159062	0.001903839
MSTRG.2612	ENSOARG00000020370	LTK	0.952184842	0.003374774
MSTRG.2614	ENSOARG00000020370	LTK	0.974450906	0.000970796
MSTRG.2657	ENSOARG00000020370	LTK	-0.934078714	0.00637519
MSTRG.2784	ENSOARG00000020370	LTK	0.92829753	0.007527546
MSTRG.2886	ENSOARG00000020370	LTK	0.933840417	0.006420842
MSTRG.2942	ENSOARG00000020370	LTK	0.972682681	0.001109161
MSTRG.2959	ENSOARG00000020370	LTK	-0.918086939	0.009789816
MSTRG.2979	ENSOARG00000020370	LTK	0.920364891	0.009260113
MSTRG.3131	ENSOARG00000020370	LTK	0.9640477	0.001915616
MSTRG.3173	ENSOARG00000020370	LTK	0.945264379	0.004411989
MSTRG.3212	ENSOARG00000020370	LTK	0.962594513	0.002072587
MSTRG.3461	ENSOARG00000020370	LTK	0.947579915	0.004049776
MSTRG.3509	ENSOARG00000020370	LTK	0.954669624	0.003035691
MSTRG.3634	ENSOARG00000020370	LTK	-0.930941005	0.006989041
MSTRG.3702	ENSOARG00000020370	LTK	0.957216253	0.002706517
MSTRG.3780	ENSOARG00000020370	LTK	0.922527417	0.008770506
MSTRG.3970	ENSOARG00000020370	LTK	0.963826405	0.001939126
MSTRG.3981	ENSOARG00000020370	LTK	0.920595592	0.009207265
MSTRG.4100	ENSOARG00000020370	LTK	0.929692513	0.007240944
MSTRG.4124	ENSOARG00000020370	LTK	0.937471025	0.005742569
MSTRG.4204	ENSOARG00000020370	LTK	0.982446598	0.000459479
MSTRG.4208	ENSOARG00000020370	LTK	-0.924347282	0.008368508
MSTRG.4216	ENSOARG00000020370	LTK	0.94493835	0.00446421
MSTRG.4244	ENSOARG00000020370	LTK	-0.95775563	0.002639186
MSTRG.4263	ENSOARG00000020370	LTK	0.917875583	0.009839689
MSTRG.428	ENSOARG00000020370	LTK	0.92564507	0.008087442
MSTRG.4306	ENSOARG00000020370	LTK	0.95392454	0.003135514
MSTRG.432	ENSOARG00000020370	LTK	0.92803338	0.007582427
MSTRG.436	ENSOARG00000020370	LTK	0.938321394	0.005589055
MSTRG.444	ENSOARG00000020370	LTK	-0.944623561	0.004514918
MSTRG.4596	ENSOARG00000020370	LTK	0.934759188	0.006245701
MSTRG.4656	ENSOARG00000020370	LTK	0.923025319	0.008659611
MSTRG.4660	ENSOARG00000020370	LTK	0.981843784	0.00049148
MSTRG.4713	ENSOARG00000020370	LTK	0.978626077	0.000680385
MSTRG.4718	ENSOARG00000020370	LTK	0.979453604	0.000628895
MSTRG.4781	ENSOARG00000020370	LTK	0.922433692	0.008791458
MSTRG.4782	ENSOARG00000020370	LTK	0.948470379	0.003914539
MSTRG.4785	ENSOARG00000020370	LTK	0.976594468	0.000815317
MSTRG.4825	ENSOARG00000020370	LTK	0.926255476	0.007956861
MSTRG.4840	ENSOARG00000020370	LTK	0.947890699	0.004002321
MSTRG.4847	ENSOARG00000020370	LTK	0.93393323	0.006403042
MSTRG.4877	ENSOARG00000020370	LTK	0.937192655	0.005793264
MSTRG.4890	ENSOARG00000020370	LTK	0.923608266	0.008530646
MSTRG.4941	ENSOARG00000020370	LTK	0.956949556	0.002740118
MSTRG.496	ENSOARG00000020370	LTK	-0.943113227	0.004762112
MSTRG.500	ENSOARG00000020370	LTK	0.962454679	0.002088014
MSTRG.507	ENSOARG00000020370	LTK	0.948297677	0.003940592
MSTRG.51	ENSOARG00000020370	LTK	0.917309562	0.009973856
MSTRG.5134	ENSOARG00000020370	LTK	0.933820363	0.006424692
MSTRG.5167	ENSOARG00000020370	LTK	0.918016999	0.009806306
MSTRG.5216	ENSOARG00000020370	LTK	0.9310386	0.006969533
MSTRG.5486	ENSOARG00000020370	LTK	-0.921722824	0.00895116
MSTRG.5533	ENSOARG00000020370	LTK	0.948735686	0.003874683
MSTRG.5566	ENSOARG00000020370	LTK	0.927147979	0.007767797
MSTRG.5591	ENSOARG00000020370	LTK	0.931071347	0.006962993
MSTRG.5645	ENSOARG00000020370	LTK	0.981615207	0.000503894
MSTRG.5760	ENSOARG00000020370	LTK	0.965660275	0.001748578
MSTRG.5857	ENSOARG00000020370	LTK	0.955625958	0.002909896
MSTRG.5913	ENSOARG00000020370	LTK	0.962755338	0.002054915
MSTRG.600	ENSOARG00000020370	LTK	-0.957062916	0.002725811
MSTRG.6044	ENSOARG00000020370	LTK	0.924176632	0.008405814
MSTRG.6098	ENSOARG00000020370	LTK	0.960596886	0.002298319
MSTRG.6273	ENSOARG00000020370	LTK	0.953016787	0.003259277
MSTRG.6363	ENSOARG00000020370	LTK	0.983309871	0.000415516
MSTRG.6441	ENSOARG00000020370	LTK	0.97639986	0.000828878
MSTRG.6445	ENSOARG00000020370	LTK	0.958681975	0.0025255
MSTRG.6700	ENSOARG00000020370	LTK	0.91880627	0.009621001
MSTRG.6775	ENSOARG00000020370	LTK	0.965556053	0.001759146
MSTRG.6856	ENSOARG00000020370	LTK	0.935945648	0.006023034
MSTRG.7006	ENSOARG00000020370	LTK	0.969061314	0.001420996
MSTRG.7008	ENSOARG00000020370	LTK	0.973875287	0.001014836
MSTRG.7023	ENSOARG00000020370	LTK	0.972687051	0.001108808
MSTRG.7069	ENSOARG00000020370	LTK	0.930033665	0.007171679
MSTRG.718	ENSOARG00000020370	LTK	-0.965329699	0.001782207
MSTRG.7205	ENSOARG00000020370	LTK	-0.920120012	0.009316369
MSTRG.7321	ENSOARG00000020370	LTK	0.95672123	0.002769046
MSTRG.7402	ENSOARG00000020370	LTK	0.995581377	2.92E-05
MSTRG.7488	ENSOARG00000020370	LTK	0.934950504	0.006209529
MSTRG.7790	ENSOARG00000020370	LTK	0.925090761	0.008206918
MSTRG.79	ENSOARG00000020370	LTK	0.917776614	0.009863085
MSTRG.7913	ENSOARG00000020370	LTK	0.92785008	0.007620624
MSTRG.8043	ENSOARG00000020370	LTK	-0.917575587	0.009910689
MSTRG.8049	ENSOARG00000020370	LTK	0.930868704	0.00700351
MSTRG.808	ENSOARG00000020370	LTK	-0.927394347	0.007715998
MSTRG.8212	ENSOARG00000020370	LTK	0.997389102	1.02E-05
MSTRG.8513	ENSOARG00000020370	LTK	0.968872476	0.001438304
MSTRG.8514	ENSOARG00000020370	LTK	0.930730703	0.007031168
MSTRG.8573	ENSOARG00000020370	LTK	0.928977572	0.007387153
MSTRG.8574	ENSOARG00000020370	LTK	0.921225222	0.009063781
MSTRG.8605	ENSOARG00000020370	LTK	0.936675277	0.005888064
MSTRG.8616	ENSOARG00000020370	LTK	0.947957954	0.003992087
MSTRG.8618	ENSOARG00000020370	LTK	0.922378578	0.00880379
MSTRG.8631	ENSOARG00000020370	LTK	-0.936100353	0.005994291
MSTRG.8663	ENSOARG00000020370	LTK	0.977285598	0.000768056
MSTRG.8706	ENSOARG00000020370	LTK	0.930118902	0.007154424
MSTRG.8768	ENSOARG00000020370	LTK	0.982007562	0.000482679
MSTRG.8940	ENSOARG00000020370	LTK	0.956144318	0.002842807
MSTRG.9053	ENSOARG00000020370	LTK	-0.927263708	0.007743444
MSTRG.909	ENSOARG00000020370	LTK	0.940071209	0.005279574
MSTRG.9107	ENSOARG00000020370	LTK	0.932766231	0.006628609
MSTRG.9136	ENSOARG00000020370	LTK	0.966102642	0.001704072
MSTRG.9255	ENSOARG00000020370	LTK	0.932620014	0.006657139
MSTRG.9437	ENSOARG00000020370	LTK	0.949103137	0.003819812
MSTRG.954	ENSOARG00000020370	LTK	0.983984046	0.000382712
MSTRG.9557	ENSOARG00000020370	LTK	0.920716679	0.009179586
MSTRG.9768	ENSOARG00000020370	LTK	0.918485718	0.009696053
MSTRG.9785	ENSOARG00000020370	LTK	-0.932640628	0.006653113
MSTRG.991	ENSOARG00000020370	LTK	0.918483455	0.009696584
MSTRG.10106	ENSOARG00000019400	RAPGEF3	-0.966418917	0.001672599
MSTRG.10131	ENSOARG00000019400	RAPGEF3	0.932463663	0.006687713
MSTRG.10257	ENSOARG00000019400	RAPGEF3	0.93914333	0.005442609
MSTRG.10270	ENSOARG00000019400	RAPGEF3	0.921699399	0.008956446
MSTRG.10272	ENSOARG00000019400	RAPGEF3	0.983756215	0.000393648
MSTRG.10289	ENSOARG00000019400	RAPGEF3	0.949766713	0.003721696
MSTRG.10306	ENSOARG00000019400	RAPGEF3	0.962607759	0.002071129
MSTRG.10343	ENSOARG00000019400	RAPGEF3	0.96565723	0.001748886
MSTRG.10378	ENSOARG00000019400	RAPGEF3	-0.939980623	0.005295384
MSTRG.10422	ENSOARG00000019400	RAPGEF3	-0.952400645	0.003344625
MSTRG.10545	ENSOARG00000019400	RAPGEF3	0.925986389	0.008014298
MSTRG.10628	ENSOARG00000019400	RAPGEF3	0.948727882	0.003875852
MSTRG.10657	ENSOARG00000019400	RAPGEF3	0.972482935	0.001125366
MSTRG.10658	ENSOARG00000019400	RAPGEF3	0.958455441	0.002553074
MSTRG.10792	ENSOARG00000019400	RAPGEF3	-0.968776208	0.001447167
MSTRG.10794	ENSOARG00000019400	RAPGEF3	0.967650274	0.00155283
MSTRG.10848	ENSOARG00000019400	RAPGEF3	0.931489248	0.006879799
MSTRG.10869	ENSOARG00000019400	RAPGEF3	0.953571429	0.003183377
MSTRG.10892	ENSOARG00000019400	RAPGEF3	-0.92634139	0.007938566
MSTRG.10953	ENSOARG00000019400	RAPGEF3	0.965384995	0.00177656
MSTRG.10990	ENSOARG00000019400	RAPGEF3	-0.946451164	0.004224442
MSTRG.10998	ENSOARG00000019400	RAPGEF3	-0.956536604	0.002792548
MSTRG.1102	ENSOARG00000019400	RAPGEF3	-0.967334154	0.001583158
MSTRG.11037	ENSOARG00000019400	RAPGEF3	0.917636986	0.009896138
MSTRG.11048	ENSOARG00000019400	RAPGEF3	-0.931397457	0.006898031
MSTRG.11100	ENSOARG00000019400	RAPGEF3	0.930578722	0.007061689
MSTRG.11158	ENSOARG00000019400	RAPGEF3	0.928919692	0.007399052
MSTRG.11268	ENSOARG00000019400	RAPGEF3	-0.934387225	0.006316322
MSTRG.11288	ENSOARG00000019400	RAPGEF3	-0.976714733	0.000806993
MSTRG.11348	ENSOARG00000019400	RAPGEF3	0.944437658	0.004544995
MSTRG.11366	ENSOARG00000019400	RAPGEF3	0.926291654	0.007949155
MSTRG.11462	ENSOARG00000019400	RAPGEF3	0.929817675	0.007215495
MSTRG.11504	ENSOARG00000019400	RAPGEF3	-0.95106788	0.003532948
MSTRG.11689	ENSOARG00000019400	RAPGEF3	-0.930770061	0.007023275
MSTRG.11720	ENSOARG00000019400	RAPGEF3	-0.917918471	0.009829559
MSTRG.11724	ENSOARG00000019400	RAPGEF3	0.921066541	0.009099839
MSTRG.11743	ENSOARG00000019400	RAPGEF3	0.936946391	0.005838293
MSTRG.11749	ENSOARG00000019400	RAPGEF3	-0.940368551	0.005227843
MSTRG.11767	ENSOARG00000019400	RAPGEF3	0.951747721	0.003436251
MSTRG.11814	ENSOARG00000019400	RAPGEF3	0.921363353	0.00903245
MSTRG.12135	ENSOARG00000019400	RAPGEF3	-0.951645288	0.003450736
MSTRG.12245	ENSOARG00000019400	RAPGEF3	-0.950734907	0.00358079
MSTRG.12255	ENSOARG00000019400	RAPGEF3	-0.957712528	0.002644536
MSTRG.12263	ENSOARG00000019400	RAPGEF3	-0.951877249	0.003417977
MSTRG.12300	ENSOARG00000019400	RAPGEF3	0.918595543	0.009670308
MSTRG.12304	ENSOARG00000019400	RAPGEF3	0.94475977	0.004492942
MSTRG.12308	ENSOARG00000019400	RAPGEF3	0.929818192	0.007215389
MSTRG.12319	ENSOARG00000019400	RAPGEF3	0.97766997	0.000742378
MSTRG.12337	ENSOARG00000019400	RAPGEF3	0.957464939	0.002675369
MSTRG.12448	ENSOARG00000019400	RAPGEF3	0.95887853	0.002501695
MSTRG.12569	ENSOARG00000019400	RAPGEF3	0.924822631	0.008265018
MSTRG.12744	ENSOARG00000019400	RAPGEF3	-0.94550076	0.004374315
MSTRG.12836	ENSOARG00000019400	RAPGEF3	0.945289796	0.00440793
MSTRG.12845	ENSOARG00000019400	RAPGEF3	0.951803535	0.003428371
MSTRG.12895	ENSOARG00000019400	RAPGEF3	-0.934153854	0.006360827
MSTRG.12978	ENSOARG00000019400	RAPGEF3	0.941652931	0.005007253
MSTRG.1300	ENSOARG00000019400	RAPGEF3	-0.968467153	0.001475804
MSTRG.1304	ENSOARG00000019400	RAPGEF3	0.91784	0.009848098
MSTRG.13054	ENSOARG00000019400	RAPGEF3	0.979773093	0.000609554
MSTRG.13129	ENSOARG00000019400	RAPGEF3	0.968661299	0.001457782
MSTRG.1313	ENSOARG00000019400	RAPGEF3	0.943674848	0.004669438
MSTRG.13132	ENSOARG00000019400	RAPGEF3	0.975005975	0.000929245
MSTRG.13135	ENSOARG00000019400	RAPGEF3	0.954762421	0.00302337
MSTRG.13184	ENSOARG00000019400	RAPGEF3	-0.969782425	0.001355857
MSTRG.13203	ENSOARG00000019400	RAPGEF3	0.941658013	0.005006389
MSTRG.13265	ENSOARG00000019400	RAPGEF3	0.928673125	0.007449846
MSTRG.13354	ENSOARG00000019400	RAPGEF3	0.943695832	0.004665992
MSTRG.13506	ENSOARG00000019400	RAPGEF3	0.918760146	0.009631783
MSTRG.13540	ENSOARG00000019400	RAPGEF3	-0.918114627	0.009783292
MSTRG.13619	ENSOARG00000019400	RAPGEF3	-0.923138524	0.008634493
MSTRG.13682	ENSOARG00000019400	RAPGEF3	-0.954255977	0.003090913
MSTRG.13772	ENSOARG00000019400	RAPGEF3	0.950346412	0.003637008
MSTRG.13830	ENSOARG00000019400	RAPGEF3	-0.944531519	0.004529797
MSTRG.13836	ENSOARG00000019400	RAPGEF3	-0.941096491	0.005102248
MSTRG.13849	ENSOARG00000019400	RAPGEF3	0.940027761	0.005287154
MSTRG.13892	ENSOARG00000019400	RAPGEF3	-0.925987078	0.008014151
MSTRG.13925	ENSOARG00000019400	RAPGEF3	0.968426968	0.001479548
MSTRG.14059	ENSOARG00000019400	RAPGEF3	0.968793311	0.001445591
MSTRG.14061	ENSOARG00000019400	RAPGEF3	0.966226968	0.001691665
MSTRG.14130	ENSOARG00000019400	RAPGEF3	0.985762105	0.000302633
MSTRG.14149	ENSOARG00000019400	RAPGEF3	0.929672848	0.007244947
MSTRG.14180	ENSOARG00000019400	RAPGEF3	0.950190631	0.003659672
MSTRG.14285	ENSOARG00000019400	RAPGEF3	0.98902403	0.000180047
MSTRG.14294	ENSOARG00000019400	RAPGEF3	0.957022781	0.002730872
MSTRG.14304	ENSOARG00000019400	RAPGEF3	0.932481494	0.006684223
MSTRG.14307	ENSOARG00000019400	RAPGEF3	0.929776812	0.007223798
MSTRG.14334	ENSOARG00000019400	RAPGEF3	-0.968470508	0.001475491
MSTRG.14341	ENSOARG00000019400	RAPGEF3	0.929616422	0.007256437
MSTRG.14380	ENSOARG00000019400	RAPGEF3	0.948218023	0.003952636
MSTRG.144	ENSOARG00000019400	RAPGEF3	-0.923118539	0.008638925
MSTRG.14460	ENSOARG00000019400	RAPGEF3	-0.9503236	0.003640323
MSTRG.1455	ENSOARG00000019400	RAPGEF3	0.919541042	0.009450034
MSTRG.14622	ENSOARG00000019400	RAPGEF3	-0.925145609	0.008195059
MSTRG.14698	ENSOARG00000019400	RAPGEF3	-0.927782019	0.007634831
MSTRG.14738	ENSOARG00000019400	RAPGEF3	0.970439	0.001297863
MSTRG.14802	ENSOARG00000019400	RAPGEF3	0.982429747	0.000460359
MSTRG.15095	ENSOARG00000019400	RAPGEF3	0.93024312	0.007129314
MSTRG.15157	ENSOARG00000019400	RAPGEF3	0.948254738	0.003947082
MSTRG.15179	ENSOARG00000019400	RAPGEF3	-0.94458232	0.004521582
MSTRG.15403	ENSOARG00000019400	RAPGEF3	-0.93054824	0.007067819
MSTRG.15414	ENSOARG00000019400	RAPGEF3	0.929477073	0.007284852
MSTRG.15466	ENSOARG00000019400	RAPGEF3	-0.919932694	0.009359513
MSTRG.15514	ENSOARG00000019400	RAPGEF3	0.949156414	0.003811888
MSTRG.15594	ENSOARG00000019400	RAPGEF3	0.955006546	0.002991074
MSTRG.15598	ENSOARG00000019400	RAPGEF3	0.966244283	0.001689941
MSTRG.15599	ENSOARG00000019400	RAPGEF3	0.986605595	0.000267914
MSTRG.15608	ENSOARG00000019400	RAPGEF3	0.93410595	0.006369982
MSTRG.15691	ENSOARG00000019400	RAPGEF3	0.950950554	0.003549769
MSTRG.15713	ENSOARG00000019400	RAPGEF3	-0.976916002	0.000793156
MSTRG.15715	ENSOARG00000019400	RAPGEF3	0.955900413	0.002874278
MSTRG.15735	ENSOARG00000019400	RAPGEF3	-0.929657032	0.007248166
MSTRG.1581	ENSOARG00000019400	RAPGEF3	-0.965641606	0.001750469
MSTRG.15816	ENSOARG00000019400	RAPGEF3	-0.940317264	0.005236748
MSTRG.15874	ENSOARG00000019400	RAPGEF3	-0.931162593	0.006944787
MSTRG.15894	ENSOARG00000019400	RAPGEF3	0.942527773	0.004859668
MSTRG.15980	ENSOARG00000019400	RAPGEF3	0.99576158	2.69E-05
MSTRG.15986	ENSOARG00000019400	RAPGEF3	-0.938764451	0.005509878
MSTRG.16032	ENSOARG00000019400	RAPGEF3	0.927368975	0.007721325
MSTRG.16033	ENSOARG00000019400	RAPGEF3	0.936913243	0.005844368
MSTRG.16133	ENSOARG00000019400	RAPGEF3	0.956479361	0.002799854
MSTRG.16240	ENSOARG00000019400	RAPGEF3	0.91932352	0.009500492
MSTRG.16340	ENSOARG00000019400	RAPGEF3	0.93269678	0.006642153
MSTRG.16346	ENSOARG00000019400	RAPGEF3	-0.974372771	0.000976717
MSTRG.16391	ENSOARG00000019400	RAPGEF3	0.980986386	0.000538839
MSTRG.16409	ENSOARG00000019400	RAPGEF3	0.930457095	0.007086161
MSTRG.16413	ENSOARG00000019400	RAPGEF3	0.92105364	0.009102774
MSTRG.16423	ENSOARG00000019400	RAPGEF3	-0.933761837	0.006435932
MSTRG.16432	ENSOARG00000019400	RAPGEF3	-0.961583361	0.002185409
MSTRG.16435	ENSOARG00000019400	RAPGEF3	-0.928035777	0.007581928
MSTRG.16509	ENSOARG00000019400	RAPGEF3	0.957783904	0.002635679
MSTRG.16512	ENSOARG00000019400	RAPGEF3	0.948761	0.00387089
MSTRG.16550	ENSOARG00000019400	RAPGEF3	0.948211477	0.003953627
MSTRG.16551	ENSOARG00000019400	RAPGEF3	0.924700107	0.008291633
MSTRG.16552	ENSOARG00000019400	RAPGEF3	0.92063053	0.009199275
MSTRG.16605	ENSOARG00000019400	RAPGEF3	-0.945512233	0.00437249
MSTRG.1674	ENSOARG00000019400	RAPGEF3	0.949312703	0.00378869
MSTRG.16788	ENSOARG00000019400	RAPGEF3	0.921208785	0.009067513
MSTRG.1680	ENSOARG00000019400	RAPGEF3	0.92426948	0.008385506
MSTRG.16856	ENSOARG00000019400	RAPGEF3	-0.938819048	0.00550016
MSTRG.16903	ENSOARG00000019400	RAPGEF3	-0.934980079	0.006203946
MSTRG.16906	ENSOARG00000019400	RAPGEF3	-0.976290005	0.000836581
MSTRG.16963	ENSOARG00000019400	RAPGEF3	0.929505493	0.007279053
MSTRG.17056	ENSOARG00000019400	RAPGEF3	0.946026619	0.004291073
MSTRG.17072	ENSOARG00000019400	RAPGEF3	-0.942093741	0.004932619
MSTRG.1710	ENSOARG00000019400	RAPGEF3	0.955211164	0.002964136
MSTRG.17101	ENSOARG00000019400	RAPGEF3	0.921084762	0.009095695
MSTRG.17124	ENSOARG00000019400	RAPGEF3	-0.92024971	0.009286553
MSTRG.17165	ENSOARG00000019400	RAPGEF3	-0.937355093	0.005763655
MSTRG.17255	ENSOARG00000019400	RAPGEF3	-0.918920562	0.00959431
MSTRG.17306	ENSOARG00000019400	RAPGEF3	0.922916799	0.008683723
MSTRG.1733	ENSOARG00000019400	RAPGEF3	-0.936078129	0.005998416
MSTRG.17480	ENSOARG00000019400	RAPGEF3	0.921886027	0.008914372
MSTRG.17603	ENSOARG00000019400	RAPGEF3	0.947571774	0.004051023
MSTRG.17644	ENSOARG00000019400	RAPGEF3	0.943733359	0.004659834
MSTRG.1768	ENSOARG00000019400	RAPGEF3	0.953136105	0.003242875
MSTRG.17682	ENSOARG00000019400	RAPGEF3	-0.928091354	0.007570365
MSTRG.17709	ENSOARG00000019400	RAPGEF3	-0.964501106	0.00186789
MSTRG.17716	ENSOARG00000019400	RAPGEF3	-0.923983107	0.008448218
MSTRG.17738	ENSOARG00000019400	RAPGEF3	0.960808172	0.0022739
MSTRG.17746	ENSOARG00000019400	RAPGEF3	-0.947471299	0.004066426
MSTRG.17801	ENSOARG00000019400	RAPGEF3	-0.957108121	0.002720116
MSTRG.17841	ENSOARG00000019400	RAPGEF3	-0.938863665	0.005492224
MSTRG.17849	ENSOARG00000019400	RAPGEF3	-0.930341311	0.007109496
MSTRG.1792	ENSOARG00000019400	RAPGEF3	-0.961944742	0.002144748
MSTRG.17981	ENSOARG00000019400	RAPGEF3	0.974105292	0.000997122
MSTRG.18064	ENSOARG00000019400	RAPGEF3	0.9466115	0.00419941
MSTRG.18138	ENSOARG00000019400	RAPGEF3	0.9396816	0.005347736
MSTRG.18149	ENSOARG00000019400	RAPGEF3	-0.946843287	0.004163354
MSTRG.18303	ENSOARG00000019400	RAPGEF3	-0.961812878	0.002159541
MSTRG.18322	ENSOARG00000019400	RAPGEF3	0.944205364	0.004582717
MSTRG.18329	ENSOARG00000019400	RAPGEF3	0.956790577	0.002760244
MSTRG.18331	ENSOARG00000019400	RAPGEF3	0.919037426	0.009567055
MSTRG.18397	ENSOARG00000019400	RAPGEF3	0.936091935	0.005995853
MSTRG.1850	ENSOARG00000019400	RAPGEF3	0.933877988	0.006413634
MSTRG.18568	ENSOARG00000019400	RAPGEF3	0.922502717	0.008776026
MSTRG.18603	ENSOARG00000019400	RAPGEF3	0.952486915	0.00333261
MSTRG.18670	ENSOARG00000019400	RAPGEF3	-0.950687855	0.003587576
MSTRG.18691	ENSOARG00000019400	RAPGEF3	0.917342833	0.009965945
MSTRG.18720	ENSOARG00000019400	RAPGEF3	0.956511843	0.002795707
MSTRG.18743	ENSOARG00000019400	RAPGEF3	-0.939254341	0.005422976
MSTRG.18768	ENSOARG00000019400	RAPGEF3	0.964207363	0.001898742
MSTRG.18780	ENSOARG00000019400	RAPGEF3	-0.937095605	0.005810989
MSTRG.18884	ENSOARG00000019400	RAPGEF3	-0.928246637	0.007538105
MSTRG.18963	ENSOARG00000019400	RAPGEF3	0.936701441	0.005883252
MSTRG.18972	ENSOARG00000019400	RAPGEF3	0.939715032	0.00534187
MSTRG.19004	ENSOARG00000019400	RAPGEF3	0.942213572	0.004912425
MSTRG.19010	ENSOARG00000019400	RAPGEF3	0.957180609	0.002710996
MSTRG.19011	ENSOARG00000019400	RAPGEF3	0.971568258	0.001201054
MSTRG.191	ENSOARG00000019400	RAPGEF3	-0.978772028	0.000671157
MSTRG.19168	ENSOARG00000019400	RAPGEF3	-0.933732083	0.00644165
MSTRG.19246	ENSOARG00000019400	RAPGEF3	0.918341261	0.009729968
MSTRG.1927	ENSOARG00000019400	RAPGEF3	-0.92003256	0.0093365
MSTRG.19301	ENSOARG00000019400	RAPGEF3	0.939361446	0.005404066
MSTRG.19372	ENSOARG00000019400	RAPGEF3	-0.928002966	0.007588759
MSTRG.19460	ENSOARG00000019400	RAPGEF3	0.949555961	0.003752722
MSTRG.19547	ENSOARG00000019400	RAPGEF3	-0.961508216	0.002193911
MSTRG.19603	ENSOARG00000019400	RAPGEF3	-0.967637538	0.001554046
MSTRG.19702	ENSOARG00000019400	RAPGEF3	0.93857316	0.005543995
MSTRG.19773	ENSOARG00000019400	RAPGEF3	-0.977723	0.000738869
MSTRG.19873	ENSOARG00000019400	RAPGEF3	0.988985783	0.000181301
MSTRG.19875	ENSOARG00000019400	RAPGEF3	-0.928436054	0.007498844
MSTRG.19882	ENSOARG00000019400	RAPGEF3	0.918897162	0.009599772
MSTRG.19905	ENSOARG00000019400	RAPGEF3	0.931110555	0.006955167
MSTRG.19964	ENSOARG00000019400	RAPGEF3	0.947135272	0.004118149
MSTRG.19992	ENSOARG00000019400	RAPGEF3	0.986547315	0.000270245
MSTRG.20	ENSOARG00000019400	RAPGEF3	0.922781261	0.008713883
MSTRG.200	ENSOARG00000019400	RAPGEF3	-0.946456202	0.004223654
MSTRG.20020	ENSOARG00000019400	RAPGEF3	0.950454971	0.003621256
MSTRG.20042	ENSOARG00000019400	RAPGEF3	0.932126072	0.006753962
MSTRG.20062	ENSOARG00000019400	RAPGEF3	0.967314414	0.001585062
MSTRG.20063	ENSOARG00000019400	RAPGEF3	0.930777262	0.007021831
MSTRG.20155	ENSOARG00000019400	RAPGEF3	0.942125364	0.004927285
MSTRG.20163	ENSOARG00000019400	RAPGEF3	-0.941504448	0.005032516
MSTRG.20187	ENSOARG00000019400	RAPGEF3	-0.921840759	0.008924568
MSTRG.20260	ENSOARG00000019400	RAPGEF3	0.969755325	0.001358278
MSTRG.20310	ENSOARG00000019400	RAPGEF3	-0.928502499	0.007485095
MSTRG.20354	ENSOARG00000019400	RAPGEF3	0.940324411	0.005235506
MSTRG.20361	ENSOARG00000019400	RAPGEF3	0.966974756	0.00161799
MSTRG.20380	ENSOARG00000019400	RAPGEF3	-0.984382422	0.000363958
MSTRG.20435	ENSOARG00000019400	RAPGEF3	-0.957344734	0.002690403
MSTRG.20450	ENSOARG00000019400	RAPGEF3	-0.984818881	0.00034395
MSTRG.20454	ENSOARG00000019400	RAPGEF3	0.937375873	0.005759873
MSTRG.20483	ENSOARG00000019400	RAPGEF3	0.927724604	0.007646826
MSTRG.2052	ENSOARG00000019400	RAPGEF3	0.935556398	0.00609565
MSTRG.20572	ENSOARG00000019400	RAPGEF3	0.941742965	0.004991964
MSTRG.20573	ENSOARG00000019400	RAPGEF3	0.943660766	0.00467175
MSTRG.20584	ENSOARG00000019400	RAPGEF3	0.938294781	0.005593829
MSTRG.20586	ENSOARG00000019400	RAPGEF3	-0.943740723	0.004658626
MSTRG.20597	ENSOARG00000019400	RAPGEF3	0.960904138	0.002262851
MSTRG.20602	ENSOARG00000019400	RAPGEF3	0.945310707	0.004404592
MSTRG.20634	ENSOARG00000019400	RAPGEF3	-0.935230235	0.006156825
MSTRG.20636	ENSOARG00000019400	RAPGEF3	0.947851804	0.004008245
MSTRG.20654	ENSOARG00000019400	RAPGEF3	-0.924927533	0.008242263
MSTRG.20694	ENSOARG00000019400	RAPGEF3	0.93008157	0.007161979
MSTRG.20699	ENSOARG00000019400	RAPGEF3	0.953712893	0.003164159
MSTRG.20727	ENSOARG00000019400	RAPGEF3	0.935847532	0.006041298
MSTRG.20762	ENSOARG00000019400	RAPGEF3	-0.981527584	0.000508694
MSTRG.20771	ENSOARG00000019400	RAPGEF3	-0.918385567	0.00971956
MSTRG.20817	ENSOARG00000019400	RAPGEF3	0.933464709	0.006493143
MSTRG.20819	ENSOARG00000019400	RAPGEF3	-0.970944384	0.001254078
MSTRG.20822	ENSOARG00000019400	RAPGEF3	-0.918264635	0.009747981
MSTRG.20833	ENSOARG00000019400	RAPGEF3	-0.923896989	0.008467121
MSTRG.20835	ENSOARG00000019400	RAPGEF3	0.994700248	4.21E-05
MSTRG.21087	ENSOARG00000019400	RAPGEF3	-0.94758167	0.004049508
MSTRG.21156	ENSOARG00000019400	RAPGEF3	-0.920430819	0.009244995
MSTRG.21196	ENSOARG00000019400	RAPGEF3	0.936634135	0.005895635
MSTRG.21206	ENSOARG00000019400	RAPGEF3	0.929480879	0.007284076
MSTRG.21223	ENSOARG00000019400	RAPGEF3	-0.933174979	0.006549169
MSTRG.21268	ENSOARG00000019400	RAPGEF3	-0.923510988	0.008552101
MSTRG.21340	ENSOARG00000019400	RAPGEF3	0.962132938	0.002123723
MSTRG.21401	ENSOARG00000019400	RAPGEF3	-0.953744227	0.003159911
MSTRG.21406	ENSOARG00000019400	RAPGEF3	0.958686568	0.002524943
MSTRG.21441	ENSOARG00000019400	RAPGEF3	-0.96405837	0.001914486
MSTRG.21462	ENSOARG00000019400	RAPGEF3	-0.925088964	0.008207307
MSTRG.21595	ENSOARG00000019400	RAPGEF3	0.962771394	0.002053155
MSTRG.21597	ENSOARG00000019400	RAPGEF3	0.931211302	0.006935077
MSTRG.21599	ENSOARG00000019400	RAPGEF3	-0.926575634	0.007888786
MSTRG.21625	ENSOARG00000019400	RAPGEF3	0.947097587	0.00412397
MSTRG.21688	ENSOARG00000019400	RAPGEF3	0.919459594	0.009468913
MSTRG.21802	ENSOARG00000019400	RAPGEF3	0.946136965	0.004273705
MSTRG.21832	ENSOARG00000019400	RAPGEF3	-0.951132838	0.003523652
MSTRG.21839	ENSOARG00000019400	RAPGEF3	0.922760357	0.008718539
MSTRG.21914	ENSOARG00000019400	RAPGEF3	-0.922590908	0.008756327
MSTRG.21932	ENSOARG00000019400	RAPGEF3	-0.961273463	0.002220577
MSTRG.21945	ENSOARG00000019400	RAPGEF3	-0.939130635	0.005444856
MSTRG.21961	ENSOARG00000019400	RAPGEF3	0.952375113	0.003348185
MSTRG.22017	ENSOARG00000019400	RAPGEF3	0.92625981	0.007955938
MSTRG.22051	ENSOARG00000019400	RAPGEF3	0.939831979	0.005321376
MSTRG.22067	ENSOARG00000019400	RAPGEF3	0.930322143	0.007113362
MSTRG.22112	ENSOARG00000019400	RAPGEF3	-0.934674026	0.006261836
MSTRG.22149	ENSOARG00000019400	RAPGEF3	0.93352881	0.00648078
MSTRG.22155	ENSOARG00000019400	RAPGEF3	0.965331448	0.001782029
MSTRG.22157	ENSOARG00000019400	RAPGEF3	0.931534179	0.006870884
MSTRG.22166	ENSOARG00000019400	RAPGEF3	-0.956215748	0.002833623
MSTRG.22201	ENSOARG00000019400	RAPGEF3	0.968637443	0.001459991
MSTRG.22239	ENSOARG00000019400	RAPGEF3	0.931607348	0.006856377
MSTRG.22252	ENSOARG00000019400	RAPGEF3	-0.955644141	0.00290753
MSTRG.22289	ENSOARG00000019400	RAPGEF3	0.92571125	0.008073235
MSTRG.2230	ENSOARG00000019400	RAPGEF3	0.932482529	0.006684021
MSTRG.22305	ENSOARG00000019400	RAPGEF3	0.951528511	0.003467286
MSTRG.22316	ENSOARG00000019400	RAPGEF3	0.947423264	0.0040738
MSTRG.22384	ENSOARG00000019400	RAPGEF3	0.921302943	0.009046146
MSTRG.22386	ENSOARG00000019400	RAPGEF3	0.958468696	0.002551456
MSTRG.22401	ENSOARG00000019400	RAPGEF3	-0.941208251	0.005083099
MSTRG.22445	ENSOARG00000019400	RAPGEF3	0.919580256	0.009440952
MSTRG.22448	ENSOARG00000019400	RAPGEF3	0.967335847	0.001582995
MSTRG.22466	ENSOARG00000019400	RAPGEF3	0.936885146	0.005849519
MSTRG.22484	ENSOARG00000019400	RAPGEF3	-0.942998148	0.004781211
MSTRG.22585	ENSOARG00000019400	RAPGEF3	0.96324005	0.002002104
MSTRG.22589	ENSOARG00000019400	RAPGEF3	-0.973573489	0.001038313
MSTRG.22625	ENSOARG00000019400	RAPGEF3	-0.930283558	0.007121149
MSTRG.22778	ENSOARG00000019400	RAPGEF3	0.92966121	0.007247316
MSTRG.22786	ENSOARG00000019400	RAPGEF3	-0.924328759	0.008372553
MSTRG.22787	ENSOARG00000019400	RAPGEF3	-0.945229648	0.004417537
MSTRG.22794	ENSOARG00000019400	RAPGEF3	-0.920444393	0.009241884
MSTRG.22953	ENSOARG00000019400	RAPGEF3	0.942961754	0.004787259
MSTRG.22961	ENSOARG00000019400	RAPGEF3	0.994040078	5.32E-05
MSTRG.22965	ENSOARG00000019400	RAPGEF3	-0.918703408	0.009645054
MSTRG.23006	ENSOARG00000019400	RAPGEF3	0.94079195	0.00515461
MSTRG.2306	ENSOARG00000019400	RAPGEF3	0.930088683	0.007160539
MSTRG.23139	ENSOARG00000019400	RAPGEF3	-0.919373242	0.009488947
MSTRG.23265	ENSOARG00000019400	RAPGEF3	0.943640222	0.004675126
MSTRG.23275	ENSOARG00000019400	RAPGEF3	-0.946882601	0.004157253
MSTRG.23281	ENSOARG00000019400	RAPGEF3	0.958506531	0.002546842
MSTRG.23289	ENSOARG00000019400	RAPGEF3	0.944068216	0.004605059
MSTRG.23308	ENSOARG00000019400	RAPGEF3	0.923409851	0.008574436
MSTRG.23325	ENSOARG00000019400	RAPGEF3	-0.952313003	0.003356853
MSTRG.23357	ENSOARG00000019400	RAPGEF3	0.96214003	0.002122932
MSTRG.23367	ENSOARG00000019400	RAPGEF3	-0.923391141	0.00857857
MSTRG.23407	ENSOARG00000019400	RAPGEF3	0.954613826	0.003043112
MSTRG.23512	ENSOARG00000019400	RAPGEF3	0.92458705	0.008316229
MSTRG.23527	ENSOARG00000019400	RAPGEF3	-0.984367759	0.00036464
MSTRG.23594	ENSOARG00000019400	RAPGEF3	0.930768754	0.007023537
MSTRG.23634	ENSOARG00000019400	RAPGEF3	0.922749438	0.008720972
MSTRG.23784	ENSOARG00000019400	RAPGEF3	0.949476502	0.003764452
MSTRG.23887	ENSOARG00000019400	RAPGEF3	0.958432035	0.002555931
MSTRG.24016	ENSOARG00000019400	RAPGEF3	0.93584905	0.006041015
MSTRG.24051	ENSOARG00000019400	RAPGEF3	-0.988719271	0.000190164
MSTRG.2407	ENSOARG00000019400	RAPGEF3	-0.94650816	0.004215535
MSTRG.2411	ENSOARG00000019400	RAPGEF3	0.933464688	0.006493148
MSTRG.24145	ENSOARG00000019400	RAPGEF3	-0.938903945	0.005485064
MSTRG.24235	ENSOARG00000019400	RAPGEF3	0.919121214	0.009547538
MSTRG.2427	ENSOARG00000019400	RAPGEF3	0.986543698	0.00027039
MSTRG.24289	ENSOARG00000019400	RAPGEF3	-0.926074963	0.00799537
MSTRG.24432	ENSOARG00000019400	RAPGEF3	0.928279596	0.007531266
MSTRG.24455	ENSOARG00000019400	RAPGEF3	0.946765283	0.004175471
MSTRG.24474	ENSOARG00000019400	RAPGEF3	0.919665348	0.009421258
MSTRG.24489	ENSOARG00000019400	RAPGEF3	0.921021015	0.009110197
MSTRG.24607	ENSOARG00000019400	RAPGEF3	0.942814648	0.004811744
MSTRG.24874	ENSOARG00000019400	RAPGEF3	0.921026335	0.009108987
MSTRG.24949	ENSOARG00000019400	RAPGEF3	0.918426019	0.009710062
MSTRG.25031	ENSOARG00000019400	RAPGEF3	0.93930366	0.005414265
MSTRG.25079	ENSOARG00000019400	RAPGEF3	0.941093276	0.0051028
MSTRG.25115	ENSOARG00000019400	RAPGEF3	-0.953614772	0.003177483
MSTRG.25181	ENSOARG00000019400	RAPGEF3	0.919762714	0.009398748
MSTRG.2540	ENSOARG00000019400	RAPGEF3	0.933449731	0.006496034
MSTRG.2573	ENSOARG00000019400	RAPGEF3	-0.920566082	0.009214017
MSTRG.2593	ENSOARG00000019400	RAPGEF3	-0.970573484	0.001286139
MSTRG.2614	ENSOARG00000019400	RAPGEF3	0.934200006	0.006352014
MSTRG.2627	ENSOARG00000019400	RAPGEF3	-0.957217024	0.00270642
MSTRG.2633	ENSOARG00000019400	RAPGEF3	-0.945947344	0.004303572
MSTRG.2651	ENSOARG00000019400	RAPGEF3	-0.928547275	0.007475837
MSTRG.2657	ENSOARG00000019400	RAPGEF3	-0.976082769	0.00085121
MSTRG.2695	ENSOARG00000019400	RAPGEF3	0.955077139	0.002981767
MSTRG.2710	ENSOARG00000019400	RAPGEF3	0.934475744	0.00629948
MSTRG.2735	ENSOARG00000019400	RAPGEF3	-0.921506598	0.009000014
MSTRG.2927	ENSOARG00000019400	RAPGEF3	0.927164149	0.007764392
MSTRG.3048	ENSOARG00000019400	RAPGEF3	-0.97377157	0.001022874
MSTRG.3060	ENSOARG00000019400	RAPGEF3	0.924962231	0.008234744
MSTRG.3123	ENSOARG00000019400	RAPGEF3	-0.91765975	0.009890745
MSTRG.3131	ENSOARG00000019400	RAPGEF3	0.946935146	0.004149106
MSTRG.3159	ENSOARG00000019400	RAPGEF3	0.978671506	0.000677506
MSTRG.320	ENSOARG00000019400	RAPGEF3	-0.939031369	0.005462445
MSTRG.3212	ENSOARG00000019400	RAPGEF3	0.925586665	0.00809999
MSTRG.3247	ENSOARG00000019400	RAPGEF3	0.949530433	0.003756488
MSTRG.3328	ENSOARG00000019400	RAPGEF3	0.929708814	0.007237627
MSTRG.3388	ENSOARG00000019400	RAPGEF3	0.91862317	0.009663836
MSTRG.3528	ENSOARG00000019400	RAPGEF3	-0.920329484	0.009268237
MSTRG.3634	ENSOARG00000019400	RAPGEF3	-0.921274725	0.009052547
MSTRG.3780	ENSOARG00000019400	RAPGEF3	0.945595294	0.004359293
MSTRG.3843	ENSOARG00000019400	RAPGEF3	0.972537461	0.001120931
MSTRG.3873	ENSOARG00000019400	RAPGEF3	0.926695524	0.007863367
MSTRG.3894	ENSOARG00000019400	RAPGEF3	0.924096627	0.008423331
MSTRG.3980	ENSOARG00000019400	RAPGEF3	0.936377216	0.00594302
MSTRG.3981	ENSOARG00000019400	RAPGEF3	0.947579974	0.004049767
MSTRG.4016	ENSOARG00000019400	RAPGEF3	0.919931536	0.00935978
MSTRG.4059	ENSOARG00000019400	RAPGEF3	0.943892634	0.004633741
MSTRG.4124	ENSOARG00000019400	RAPGEF3	0.962705049	0.002060433
MSTRG.4157	ENSOARG00000019400	RAPGEF3	0.947051648	0.004131071
MSTRG.416	ENSOARG00000019400	RAPGEF3	0.92880515	0.007422627
MSTRG.4239	ENSOARG00000019400	RAPGEF3	-0.945356233	0.00439733
MSTRG.4263	ENSOARG00000019400	RAPGEF3	0.942277348	0.004901694
MSTRG.428	ENSOARG00000019400	RAPGEF3	0.965300642	0.001785178
MSTRG.4296	ENSOARG00000019400	RAPGEF3	-0.969418886	0.001388507
MSTRG.432	ENSOARG00000019400	RAPGEF3	0.925428593	0.008134
MSTRG.436	ENSOARG00000019400	RAPGEF3	0.938042531	0.005639173
MSTRG.4436	ENSOARG00000019400	RAPGEF3	-0.924812617	0.008267191
MSTRG.444	ENSOARG00000019400	RAPGEF3	-0.951517038	0.003468914
MSTRG.4591	ENSOARG00000019400	RAPGEF3	0.91915087	0.009540634
MSTRG.4637	ENSOARG00000019400	RAPGEF3	-0.920342634	0.009265219
MSTRG.4645	ENSOARG00000019400	RAPGEF3	0.953206846	0.00323317
MSTRG.4764	ENSOARG00000019400	RAPGEF3	0.9451164	0.004435654
MSTRG.4785	ENSOARG00000019400	RAPGEF3	0.951660997	0.003448513
MSTRG.4843	ENSOARG00000019400	RAPGEF3	0.919035376	0.009567533
MSTRG.4877	ENSOARG00000019400	RAPGEF3	0.983625008	0.000400015
MSTRG.4908	ENSOARG00000019400	RAPGEF3	-0.96480749	0.001835976
MSTRG.4911	ENSOARG00000019400	RAPGEF3	0.938237907	0.005604037
MSTRG.4940	ENSOARG00000019400	RAPGEF3	0.923024638	0.008659762
MSTRG.4941	ENSOARG00000019400	RAPGEF3	0.934794404	0.006239035
MSTRG.496	ENSOARG00000019400	RAPGEF3	-0.976597296	0.000815121
MSTRG.500	ENSOARG00000019400	RAPGEF3	0.966858482	0.00162934
MSTRG.5029	ENSOARG00000019400	RAPGEF3	0.947441927	0.004070935
MSTRG.507	ENSOARG00000019400	RAPGEF3	0.929169772	0.007347707
MSTRG.5167	ENSOARG00000019400	RAPGEF3	0.958334464	0.002567859
MSTRG.5345	ENSOARG00000019400	RAPGEF3	0.920280248	0.009279539
MSTRG.535	ENSOARG00000019400	RAPGEF3	0.9181182	0.00978245
MSTRG.548	ENSOARG00000019400	RAPGEF3	-0.930644407	0.00704849
MSTRG.5486	ENSOARG00000019400	RAPGEF3	-0.968812706	0.001443804
MSTRG.5560	ENSOARG00000019400	RAPGEF3	0.947263654	0.00409835
MSTRG.5566	ENSOARG00000019400	RAPGEF3	0.926795285	0.007842246
MSTRG.5591	ENSOARG00000019400	RAPGEF3	0.921432361	0.009016817
MSTRG.5628	ENSOARG00000019400	RAPGEF3	0.919042547	0.009565862
MSTRG.5645	ENSOARG00000019400	RAPGEF3	0.954283094	0.003087278
MSTRG.5648	ENSOARG00000019400	RAPGEF3	0.955571826	0.002916946
MSTRG.5692	ENSOARG00000019400	RAPGEF3	0.960344452	0.002327663
MSTRG.5719	ENSOARG00000019400	RAPGEF3	0.931727663	0.006832556
MSTRG.5732	ENSOARG00000019400	RAPGEF3	-0.944002275	0.004615821
MSTRG.5744	ENSOARG00000019400	RAPGEF3	0.936179286	0.005979652
MSTRG.5771	ENSOARG00000019400	RAPGEF3	0.930521759	0.007073145
MSTRG.5953	ENSOARG00000019400	RAPGEF3	0.952843985	0.003283104
MSTRG.5984	ENSOARG00000019400	RAPGEF3	0.943387677	0.004716713
MSTRG.600	ENSOARG00000019400	RAPGEF3	-0.96526338	0.001788992
MSTRG.6010	ENSOARG00000019400	RAPGEF3	0.926832217	0.007834434
MSTRG.6040	ENSOARG00000019400	RAPGEF3	0.938331471	0.005587248
MSTRG.6041	ENSOARG00000019400	RAPGEF3	0.929532925	0.007273457
MSTRG.6098	ENSOARG00000019400	RAPGEF3	0.96000942	0.002366892
MSTRG.6100	ENSOARG00000019400	RAPGEF3	0.947169657	0.004112842
MSTRG.612	ENSOARG00000019400	RAPGEF3	0.944582169	0.004521606
MSTRG.6137	ENSOARG00000019400	RAPGEF3	0.919518823	0.009455183
MSTRG.6275	ENSOARG00000019400	RAPGEF3	-0.93117819	0.006941677
MSTRG.6284	ENSOARG00000019400	RAPGEF3	-0.929809291	0.007217198
MSTRG.635	ENSOARG00000019400	RAPGEF3	-0.943515634	0.004695619
MSTRG.6503	ENSOARG00000019400	RAPGEF3	0.948359675	0.00393123
MSTRG.6574	ENSOARG00000019400	RAPGEF3	0.98439475	0.000363386
MSTRG.6797	ENSOARG00000019400	RAPGEF3	-0.947955495	0.003992461
MSTRG.6803	ENSOARG00000019400	RAPGEF3	-0.951220151	0.003511175
MSTRG.7006	ENSOARG00000019400	RAPGEF3	0.925695543	0.008076605
MSTRG.7044	ENSOARG00000019400	RAPGEF3	0.931469698	0.00688368
MSTRG.7069	ENSOARG00000019400	RAPGEF3	0.921312498	0.009043979
MSTRG.7105	ENSOARG00000019400	RAPGEF3	-0.924648777	0.008302795
MSTRG.711	ENSOARG00000019400	RAPGEF3	0.944544554	0.004527689
MSTRG.7118	ENSOARG00000019400	RAPGEF3	0.927698341	0.007652315
MSTRG.718	ENSOARG00000019400	RAPGEF3	-0.92619626	0.007969484
MSTRG.7191	ENSOARG00000019400	RAPGEF3	-0.938406914	0.005573729
MSTRG.7221	ENSOARG00000019400	RAPGEF3	0.945529506	0.004369744
MSTRG.7428	ENSOARG00000019400	RAPGEF3	-0.925528826	0.008112427
MSTRG.7454	ENSOARG00000019400	RAPGEF3	0.937010089	0.00582663
MSTRG.7488	ENSOARG00000019400	RAPGEF3	0.957047274	0.002727783
MSTRG.7690	ENSOARG00000019400	RAPGEF3	0.947883019	0.00400349
MSTRG.7703	ENSOARG00000019400	RAPGEF3	-0.927484252	0.007697137
MSTRG.7708	ENSOARG00000019400	RAPGEF3	0.943005327	0.004780019
MSTRG.7729	ENSOARG00000019400	RAPGEF3	-0.97100818	0.001248604
MSTRG.7752	ENSOARG00000019400	RAPGEF3	0.954584021	0.003047079
MSTRG.7848	ENSOARG00000019400	RAPGEF3	0.94705555	0.004130468
MSTRG.7916	ENSOARG00000019400	RAPGEF3	0.929062365	0.007369738
MSTRG.80	ENSOARG00000019400	RAPGEF3	0.936820781	0.005861327
MSTRG.802	ENSOARG00000019400	RAPGEF3	0.946699941	0.004185634
MSTRG.8035	ENSOARG00000019400	RAPGEF3	0.967592354	0.001558365
MSTRG.8043	ENSOARG00000019400	RAPGEF3	-0.930693398	0.007038654
MSTRG.8116	ENSOARG00000019400	RAPGEF3	0.945478478	0.004377859
MSTRG.8223	ENSOARG00000019400	RAPGEF3	0.941138925	0.005094973
MSTRG.8233	ENSOARG00000019400	RAPGEF3	-0.942212206	0.004912655
MSTRG.8261	ENSOARG00000019400	RAPGEF3	0.982571091	0.000453003
MSTRG.8285	ENSOARG00000019400	RAPGEF3	-0.942425541	0.004876803
MSTRG.8328	ENSOARG00000019400	RAPGEF3	0.983755928	0.000393662
MSTRG.8332	ENSOARG00000019400	RAPGEF3	0.945087282	0.004440318
MSTRG.8387	ENSOARG00000019400	RAPGEF3	0.928293744	0.007528332
MSTRG.8573	ENSOARG00000019400	RAPGEF3	0.932118603	0.006755431
MSTRG.8574	ENSOARG00000019400	RAPGEF3	0.96133205	0.002213907
MSTRG.8595	ENSOARG00000019400	RAPGEF3	0.938575415	0.005543593
MSTRG.8605	ENSOARG00000019400	RAPGEF3	0.921588044	0.008981597
MSTRG.8616	ENSOARG00000019400	RAPGEF3	0.932257424	0.006728148
MSTRG.8618	ENSOARG00000019400	RAPGEF3	0.937139037	0.005803053
MSTRG.8663	ENSOARG00000019400	RAPGEF3	0.935023615	0.006195733
MSTRG.8722	ENSOARG00000019400	RAPGEF3	0.935400565	0.006124841
MSTRG.8934	ENSOARG00000019400	RAPGEF3	-0.92307401	0.008648803
MSTRG.8940	ENSOARG00000019400	RAPGEF3	0.946438257	0.00422646
MSTRG.9068	ENSOARG00000019400	RAPGEF3	-0.979040689	0.000654335
MSTRG.914	ENSOARG00000019400	RAPGEF3	0.940303271	0.005239179
MSTRG.9145	ENSOARG00000019400	RAPGEF3	0.925994738	0.008012513
MSTRG.9172	ENSOARG00000019400	RAPGEF3	0.981895173	0.00048871
MSTRG.9190	ENSOARG00000019400	RAPGEF3	0.990605189	0.000131979
MSTRG.9218	ENSOARG00000019400	RAPGEF3	-0.978350962	0.000697948
MSTRG.9221	ENSOARG00000019400	RAPGEF3	-0.947779862	0.004019214
MSTRG.9287	ENSOARG00000019400	RAPGEF3	-0.968554853	0.001467649
MSTRG.9401	ENSOARG00000019400	RAPGEF3	-0.946985627	0.004141287
MSTRG.9412	ENSOARG00000019400	RAPGEF3	0.938814015	0.005501055
MSTRG.9531	ENSOARG00000019400	RAPGEF3	0.982258577	0.000469345
MSTRG.9622	ENSOARG00000019400	RAPGEF3	0.917718775	0.00987677
MSTRG.9680	ENSOARG00000019400	RAPGEF3	0.950523061	0.003611392
MSTRG.9768	ENSOARG00000019400	RAPGEF3	0.920935992	0.009129557
MSTRG.9785	ENSOARG00000019400	RAPGEF3	-0.967316717	0.001584839
MSTRG.9796	ENSOARG00000019400	RAPGEF3	-0.954512473	0.003056613
MSTRG.9797	ENSOARG00000019400	RAPGEF3	-0.931626641	0.006852555
MSTRG.9798	ENSOARG00000019400	RAPGEF3	-0.930826645	0.007011934
MSTRG.9884	ENSOARG00000019400	RAPGEF3	0.949635606	0.003740982
MSTRG.991	ENSOARG00000019400	RAPGEF3	0.967427697	0.001574154
MSTRG.9914	ENSOARG00000019400	RAPGEF3	-0.940635325	0.005181642
MSTRG.10040	ENSOARG00000005438	OBSCN	0.968127409	0.001507604
MSTRG.10044	ENSOARG00000005438	OBSCN	0.943558407	0.004688578
MSTRG.10106	ENSOARG00000005438	OBSCN	-0.944227214	0.004579162
MSTRG.10125	ENSOARG00000005438	OBSCN	0.975021008	0.000928132
MSTRG.10126	ENSOARG00000005438	OBSCN	0.964267898	0.001892364
MSTRG.10131	ENSOARG00000005438	OBSCN	0.919256898	0.009515973
MSTRG.10156	ENSOARG00000005438	OBSCN	0.995473346	3.07E-05
MSTRG.10257	ENSOARG00000005438	OBSCN	0.925106544	0.008203505
MSTRG.10272	ENSOARG00000005438	OBSCN	0.917616912	0.009900894
MSTRG.10275	ENSOARG00000005438	OBSCN	0.931996516	0.006779471
MSTRG.10289	ENSOARG00000005438	OBSCN	0.96971881	0.001361542
MSTRG.10303	ENSOARG00000005438	OBSCN	0.9554372	0.002934517
MSTRG.10320	ENSOARG00000005438	OBSCN	-0.955668865	0.002904313
MSTRG.10341	ENSOARG00000005438	OBSCN	0.969682242	0.001364816
MSTRG.10399	ENSOARG00000005438	OBSCN	0.976801065	0.000801043
MSTRG.10421	ENSOARG00000005438	OBSCN	0.940627204	0.005183045
MSTRG.10422	ENSOARG00000005438	OBSCN	-0.95062429	0.003596753
MSTRG.10431	ENSOARG00000005438	OBSCN	-0.921003	0.009114298
MSTRG.10452	ENSOARG00000005438	OBSCN	0.956662285	0.002776539
MSTRG.1049	ENSOARG00000005438	OBSCN	-0.953667777	0.003170282
MSTRG.10541	ENSOARG00000005438	OBSCN	0.933154592	0.00655312
MSTRG.10567	ENSOARG00000005438	OBSCN	-0.978714491	0.000674787
MSTRG.10590	ENSOARG00000005438	OBSCN	0.987110654	0.000248132
MSTRG.10628	ENSOARG00000005438	OBSCN	0.954204255	0.003097853
MSTRG.10658	ENSOARG00000005438	OBSCN	0.955936597	0.002869599
MSTRG.10690	ENSOARG00000005438	OBSCN	-0.952603651	0.003316385
MSTRG.1071	ENSOARG00000005438	OBSCN	0.942883699	0.004800243
MSTRG.10792	ENSOARG00000005438	OBSCN	-0.973010434	0.001082825
MSTRG.10892	ENSOARG00000005438	OBSCN	-0.946630479	0.004196452
MSTRG.10893	ENSOARG00000005438	OBSCN	-0.928709394	0.007442364
MSTRG.10952	ENSOARG00000005438	OBSCN	-0.946347983	0.004240589
MSTRG.10953	ENSOARG00000005438	OBSCN	0.96077749	0.002277438
MSTRG.10990	ENSOARG00000005438	OBSCN	-0.925492706	0.008120198
MSTRG.10998	ENSOARG00000005438	OBSCN	-0.941559999	0.005023057
MSTRG.1102	ENSOARG00000005438	OBSCN	-0.966672295	0.001647595
MSTRG.11022	ENSOARG00000005438	OBSCN	0.963724364	0.001950015
MSTRG.11037	ENSOARG00000005438	OBSCN	0.979608172	0.0006195
MSTRG.11044	ENSOARG00000005438	OBSCN	0.945286034	0.004408531
MSTRG.11048	ENSOARG00000005438	OBSCN	-0.97586888	0.000866441
MSTRG.11099	ENSOARG00000005438	OBSCN	-0.964651641	0.001852176
MSTRG.11103	ENSOARG00000005438	OBSCN	-0.928941472	0.007394573
MSTRG.11156	ENSOARG00000005438	OBSCN	0.951942507	0.003408789
MSTRG.1117	ENSOARG00000005438	OBSCN	0.934462885	0.006301925
MSTRG.11196	ENSOARG00000005438	OBSCN	-0.929276387	0.00732587
MSTRG.11268	ENSOARG00000005438	OBSCN	-0.979856975	0.000604526
MSTRG.11284	ENSOARG00000005438	OBSCN	-0.982681925	0.000447277
MSTRG.11288	ENSOARG00000005438	OBSCN	-0.95816707	0.002588387
MSTRG.11305	ENSOARG00000005438	OBSCN	0.966893158	0.001625951
MSTRG.11311	ENSOARG00000005438	OBSCN	0.970587173	0.001284949
MSTRG.1134	ENSOARG00000005438	OBSCN	0.955691514	0.002901369
MSTRG.11343	ENSOARG00000005438	OBSCN	-0.958269559	0.002575809
MSTRG.11368	ENSOARG00000005438	OBSCN	0.956963416	0.002738366
MSTRG.11402	ENSOARG00000005438	OBSCN	0.940560687	0.005194547
MSTRG.11424	ENSOARG00000005438	OBSCN	-0.950980617	0.003545455
MSTRG.11435	ENSOARG00000005438	OBSCN	-0.921234434	0.00906169
MSTRG.11478	ENSOARG00000005438	OBSCN	-0.952896936	0.003275794
MSTRG.11504	ENSOARG00000005438	OBSCN	-0.970341044	0.001306436
MSTRG.11512	ENSOARG00000005438	OBSCN	-0.932692648	0.006642959
MSTRG.11525	ENSOARG00000005438	OBSCN	-0.925041755	0.008217522
MSTRG.11541	ENSOARG00000005438	OBSCN	0.975728464	0.000876512
MSTRG.11574	ENSOARG00000005438	OBSCN	0.950991737	0.003543861
MSTRG.11665	ENSOARG00000005438	OBSCN	-0.949776235	0.003720297
MSTRG.11689	ENSOARG00000005438	OBSCN	-0.965941082	0.001720261
MSTRG.11720	ENSOARG00000005438	OBSCN	-0.929793262	0.007220455
MSTRG.11723	ENSOARG00000005438	OBSCN	0.953083944	0.003250041
MSTRG.11743	ENSOARG00000005438	OBSCN	0.965291055	0.001786159
MSTRG.11749	ENSOARG00000005438	OBSCN	-0.954937612	0.003000176
MSTRG.11767	ENSOARG00000005438	OBSCN	0.973851686	0.001016662
MSTRG.11814	ENSOARG00000005438	OBSCN	0.945927716	0.004306669
MSTRG.11865	ENSOARG00000005438	OBSCN	-0.929818372	0.007215353
MSTRG.11866	ENSOARG00000005438	OBSCN	-0.951140312	0.003522583
MSTRG.11903	ENSOARG00000005438	OBSCN	0.954069721	0.003115939
MSTRG.11940	ENSOARG00000005438	OBSCN	0.954469667	0.003062324
MSTRG.11975	ENSOARG00000005438	OBSCN	0.925508758	0.008116744
MSTRG.120	ENSOARG00000005438	OBSCN	0.955656537	0.002905917
MSTRG.12057	ENSOARG00000005438	OBSCN	0.923913951	0.008463396
MSTRG.12075	ENSOARG00000005438	OBSCN	0.945402835	0.004389903
MSTRG.1208	ENSOARG00000005438	OBSCN	0.92298284	0.008669045
MSTRG.12117	ENSOARG00000005438	OBSCN	0.960430218	0.002317673
MSTRG.12135	ENSOARG00000005438	OBSCN	-0.958516511	0.002545626
MSTRG.12136	ENSOARG00000005438	OBSCN	-0.923712981	0.00850758
MSTRG.12187	ENSOARG00000005438	OBSCN	0.959447564	0.002433406
MSTRG.12213	ENSOARG00000005438	OBSCN	0.94241525	0.00487853
MSTRG.12227	ENSOARG00000005438	OBSCN	0.934174286	0.006356925
MSTRG.12245	ENSOARG00000005438	OBSCN	-0.966624178	0.001652329
MSTRG.12255	ENSOARG00000005438	OBSCN	-0.984912911	0.000339713
MSTRG.12263	ENSOARG00000005438	OBSCN	-0.972366979	0.001134826
MSTRG.12300	ENSOARG00000005438	OBSCN	0.981331902	0.000519494
MSTRG.12304	ENSOARG00000005438	OBSCN	0.937478354	0.005741237
MSTRG.12308	ENSOARG00000005438	OBSCN	0.952313169	0.00335683
MSTRG.12312	ENSOARG00000005438	OBSCN	0.993685733	5.97E-05
MSTRG.12319	ENSOARG00000005438	OBSCN	0.938539397	0.005550028
MSTRG.1234	ENSOARG00000005438	OBSCN	0.931058727	0.006965513
MSTRG.12374	ENSOARG00000005438	OBSCN	-0.931345817	0.006908298
MSTRG.12397	ENSOARG00000005438	OBSCN	0.948977729	0.003838496
MSTRG.124	ENSOARG00000005438	OBSCN	0.966829004	0.001632223
MSTRG.12413	ENSOARG00000005438	OBSCN	-0.967410343	0.001575822
MSTRG.12420	ENSOARG00000005438	OBSCN	-0.961342502	0.002212718
MSTRG.12426	ENSOARG00000005438	OBSCN	-0.928222051	0.007543208
MSTRG.12444	ENSOARG00000005438	OBSCN	0.935326462	0.006138746
MSTRG.12448	ENSOARG00000005438	OBSCN	0.930685287	0.007040282
MSTRG.12457	ENSOARG00000005438	OBSCN	-0.923199682	0.008620938
MSTRG.12492	ENSOARG00000005438	OBSCN	0.972155291	0.001152197
MSTRG.125	ENSOARG00000005438	OBSCN	0.953910342	0.003137432
MSTRG.12517	ENSOARG00000005438	OBSCN	0.948702272	0.003879691
MSTRG.12518	ENSOARG00000005438	OBSCN	0.924627202	0.008307489
MSTRG.12564	ENSOARG00000005438	OBSCN	-0.932939366	0.006594903
MSTRG.12569	ENSOARG00000005438	OBSCN	0.968687509	0.001455358
MSTRG.12845	ENSOARG00000005438	OBSCN	0.98393161	0.000385215
MSTRG.12869	ENSOARG00000005438	OBSCN	-0.958164744	0.002588673
MSTRG.12870	ENSOARG00000005438	OBSCN	0.967725384	0.001545667
MSTRG.12882	ENSOARG00000005438	OBSCN	-0.944558668	0.004525406
MSTRG.12895	ENSOARG00000005438	OBSCN	-0.921026516	0.009108945
MSTRG.12935	ENSOARG00000005438	OBSCN	0.923706595	0.008508986
MSTRG.12937	ENSOARG00000005438	OBSCN	0.985379142	0.000319092
MSTRG.12948	ENSOARG00000005438	OBSCN	0.924249278	0.008389922
MSTRG.12956	ENSOARG00000005438	OBSCN	0.922800869	0.008709517
MSTRG.12978	ENSOARG00000005438	OBSCN	0.955864214	0.002878964
MSTRG.12984	ENSOARG00000005438	OBSCN	-0.961276871	0.002220189
MSTRG.1300	ENSOARG00000005438	OBSCN	-0.954004979	0.003124661
MSTRG.13019	ENSOARG00000005438	OBSCN	0.920712213	0.009180606
MSTRG.13031	ENSOARG00000005438	OBSCN	0.972162561	0.001151599
MSTRG.13081	ENSOARG00000005438	OBSCN	0.926362271	0.007934122
MSTRG.13086	ENSOARG00000005438	OBSCN	0.918332897	0.009731934
MSTRG.13099	ENSOARG00000005438	OBSCN	-0.918073938	0.00979288
MSTRG.13115	ENSOARG00000005438	OBSCN	0.96817094	0.001503511
MSTRG.13129	ENSOARG00000005438	OBSCN	0.948145363	0.003963639
MSTRG.1313	ENSOARG00000005438	OBSCN	0.940737409	0.005164015
MSTRG.13132	ENSOARG00000005438	OBSCN	0.929235639	0.007334212
MSTRG.13135	ENSOARG00000005438	OBSCN	0.963560409	0.001967573
MSTRG.13184	ENSOARG00000005438	OBSCN	-0.976575158	0.000816658
MSTRG.13203	ENSOARG00000005438	OBSCN	0.954498915	0.003058422
MSTRG.13221	ENSOARG00000005438	OBSCN	0.965167625	0.001798811
MSTRG.13252	ENSOARG00000005438	OBSCN	0.961118463	0.002238271
MSTRG.13354	ENSOARG00000005438	OBSCN	0.961726486	0.00216926
MSTRG.13376	ENSOARG00000005438	OBSCN	0.953641607	0.003173837
MSTRG.13384	ENSOARG00000005438	OBSCN	0.936677558	0.005887644
MSTRG.13450	ENSOARG00000005438	OBSCN	0.957834274	0.002629438
MSTRG.13461	ENSOARG00000005438	OBSCN	0.924255192	0.00838863
MSTRG.13472	ENSOARG00000005438	OBSCN	0.964476769	0.001870437
MSTRG.13506	ENSOARG00000005438	OBSCN	0.924359601	0.008365818
MSTRG.13619	ENSOARG00000005438	OBSCN	-0.917743695	0.009870872
MSTRG.13639	ENSOARG00000005438	OBSCN	-0.994008545	5.37E-05
MSTRG.13676	ENSOARG00000005438	OBSCN	-0.938104014	0.005628104
MSTRG.1373	ENSOARG00000005438	OBSCN	-0.930850389	0.007007178
MSTRG.13762	ENSOARG00000005438	OBSCN	-0.946992253	0.004140261
MSTRG.13772	ENSOARG00000005438	OBSCN	0.94389505	0.004633346
MSTRG.13774	ENSOARG00000005438	OBSCN	0.964622004	0.001855264
MSTRG.13814	ENSOARG00000005438	OBSCN	-0.932616425	0.00665784
MSTRG.13828	ENSOARG00000005438	OBSCN	0.973243206	0.001064311
MSTRG.13830	ENSOARG00000005438	OBSCN	-0.957911176	0.002619924
MSTRG.13833	ENSOARG00000005438	OBSCN	-0.932475323	0.006685431
MSTRG.13836	ENSOARG00000005438	OBSCN	-0.934116677	0.006367931
MSTRG.13849	ENSOARG00000005438	OBSCN	0.943978006	0.004619784
MSTRG.13871	ENSOARG00000005438	OBSCN	0.957465828	0.002675258
MSTRG.13881	ENSOARG00000005438	OBSCN	0.919487976	0.009462332
MSTRG.13892	ENSOARG00000005438	OBSCN	-0.942962619	0.004787116
MSTRG.13923	ENSOARG00000005438	OBSCN	0.924737209	0.008283569
MSTRG.13992	ENSOARG00000005438	OBSCN	0.935348506	0.006134608
MSTRG.14033	ENSOARG00000005438	OBSCN	0.953266985	0.00322493
MSTRG.14059	ENSOARG00000005438	OBSCN	0.918118788	0.009782312
MSTRG.14065	ENSOARG00000005438	OBSCN	-0.930381341	0.007101424
MSTRG.14074	ENSOARG00000005438	OBSCN	0.956367413	0.00281417
MSTRG.14093	ENSOARG00000005438	OBSCN	0.960974048	0.002254819
MSTRG.14130	ENSOARG00000005438	OBSCN	0.953245564	0.003227864
MSTRG.14149	ENSOARG00000005438	OBSCN	0.989853535	0.000153904
MSTRG.14151	ENSOARG00000005438	OBSCN	0.932762295	0.006629376
MSTRG.14164	ENSOARG00000005438	OBSCN	0.983570683	0.000402666
MSTRG.14180	ENSOARG00000005438	OBSCN	0.926856284	0.007829345
MSTRG.14239	ENSOARG00000005438	OBSCN	-0.970649384	0.001279546
MSTRG.14255	ENSOARG00000005438	OBSCN	0.955297217	0.002952843
MSTRG.14285	ENSOARG00000005438	OBSCN	0.930517424	0.007074018
MSTRG.14291	ENSOARG00000005438	OBSCN	-0.961008402	0.002250877
MSTRG.14293	ENSOARG00000005438	OBSCN	0.952652986	0.00330954
MSTRG.1430	ENSOARG00000005438	OBSCN	-0.950354667	0.003635809
MSTRG.14307	ENSOARG00000005438	OBSCN	0.961959438	0.002143103
MSTRG.14320	ENSOARG00000005438	OBSCN	-0.917341036	0.009966373
MSTRG.14353	ENSOARG00000005438	OBSCN	0.939957324	0.005299454
MSTRG.14393	ENSOARG00000005438	OBSCN	0.991400893	0.000110599
MSTRG.144	ENSOARG00000005438	OBSCN	-0.98866501	0.000191995
MSTRG.14402	ENSOARG00000005438	OBSCN	0.923626921	0.008526535
MSTRG.14445	ENSOARG00000005438	OBSCN	0.938707169	0.005520084
MSTRG.14457	ENSOARG00000005438	OBSCN	0.956271121	0.002826513
MSTRG.14460	ENSOARG00000005438	OBSCN	-0.976695517	0.00080832
MSTRG.14468	ENSOARG00000005438	OBSCN	0.994973089	3.78E-05
MSTRG.14481	ENSOARG00000005438	OBSCN	0.932239313	0.006731704
MSTRG.14510	ENSOARG00000005438	OBSCN	0.946810756	0.004168405
MSTRG.14520	ENSOARG00000005438	OBSCN	0.940353911	0.005230384
MSTRG.14545	ENSOARG00000005438	OBSCN	0.991091401	0.000118691
MSTRG.14591	ENSOARG00000005438	OBSCN	0.971431266	0.0012126
MSTRG.1460	ENSOARG00000005438	OBSCN	0.94644411	0.004225545
MSTRG.14622	ENSOARG00000005438	OBSCN	-0.936994027	0.00582957
MSTRG.14626	ENSOARG00000005438	OBSCN	0.952599443	0.003316969
MSTRG.14658	ENSOARG00000005438	OBSCN	0.930476466	0.007082261
MSTRG.14698	ENSOARG00000005438	OBSCN	-0.972978119	0.001085408
MSTRG.14718	ENSOARG00000005438	OBSCN	-0.939721037	0.005340817
MSTRG.14726	ENSOARG00000005438	OBSCN	0.975325608	0.000905727
MSTRG.14755	ENSOARG00000005438	OBSCN	-0.959527148	0.002423929
MSTRG.14766	ENSOARG00000005438	OBSCN	-0.969272462	0.001401766
MSTRG.14801	ENSOARG00000005438	OBSCN	0.944303555	0.004566753
MSTRG.14893	ENSOARG00000005438	OBSCN	0.96963982	0.001368619
MSTRG.14899	ENSOARG00000005438	OBSCN	-0.981294103	0.000521593
MSTRG.14920	ENSOARG00000005438	OBSCN	0.96030307	0.002332491
MSTRG.14938	ENSOARG00000005438	OBSCN	0.930697407	0.007037849
MSTRG.14956	ENSOARG00000005438	OBSCN	0.949677735	0.003734779
MSTRG.1502	ENSOARG00000005438	OBSCN	-0.929005549	0.007381405
MSTRG.15030	ENSOARG00000005438	OBSCN	0.9841419	0.000375225
MSTRG.15071	ENSOARG00000005438	OBSCN	0.965469896	0.001767907
MSTRG.15087	ENSOARG00000005438	OBSCN	0.924646733	0.00830324
MSTRG.15095	ENSOARG00000005438	OBSCN	0.978983812	0.000657879
MSTRG.15112	ENSOARG00000005438	OBSCN	0.950914902	0.003554889
MSTRG.15149	ENSOARG00000005438	OBSCN	0.930068966	0.007164531
MSTRG.15157	ENSOARG00000005438	OBSCN	0.967927736	0.00152645
MSTRG.15170	ENSOARG00000005438	OBSCN	0.941125981	0.005097192
MSTRG.1522	ENSOARG00000005438	OBSCN	0.924066788	0.008429869
MSTRG.15228	ENSOARG00000005438	OBSCN	0.960152214	0.002350133
MSTRG.15301	ENSOARG00000005438	OBSCN	0.972548655	0.001120021
MSTRG.15308	ENSOARG00000005438	OBSCN	0.922227207	0.008837702
MSTRG.15313	ENSOARG00000005438	OBSCN	0.937893954	0.005665965
MSTRG.15369	ENSOARG00000005438	OBSCN	-0.930256101	0.007126693
MSTRG.15373	ENSOARG00000005438	OBSCN	-0.938968709	0.005473562
MSTRG.15387	ENSOARG00000005438	OBSCN	0.961221663	0.002226483
MSTRG.15392	ENSOARG00000005438	OBSCN	0.960547799	0.002304011
MSTRG.15403	ENSOARG00000005438	OBSCN	-0.961174901	0.00223182
MSTRG.15438	ENSOARG00000005438	OBSCN	-0.920051354	0.009332172
MSTRG.15460	ENSOARG00000005438	OBSCN	0.960975741	0.002254624
MSTRG.15466	ENSOARG00000005438	OBSCN	-0.967356252	0.001581029
MSTRG.15519	ENSOARG00000005438	OBSCN	0.983524066	0.000404948
MSTRG.1554	ENSOARG00000005438	OBSCN	0.918006373	0.009808813
MSTRG.15578	ENSOARG00000005438	OBSCN	0.941839445	0.004975607
MSTRG.15585	ENSOARG00000005438	OBSCN	0.953434568	0.003202024
MSTRG.15599	ENSOARG00000005438	OBSCN	0.941597913	0.005016607
MSTRG.15627	ENSOARG00000005438	OBSCN	0.949405506	0.003774948
MSTRG.15633	ENSOARG00000005438	OBSCN	-0.936062051	0.006001401
MSTRG.15657	ENSOARG00000005438	OBSCN	0.972242085	0.001145059
MSTRG.15667	ENSOARG00000005438	OBSCN	0.950993804	0.003543564
MSTRG.15691	ENSOARG00000005438	OBSCN	0.960424861	0.002318296
MSTRG.15700	ENSOARG00000005438	OBSCN	0.938344206	0.005584965
MSTRG.15713	ENSOARG00000005438	OBSCN	-0.962838523	0.002045804
MSTRG.15715	ENSOARG00000005438	OBSCN	0.952683447	0.003305317
MSTRG.15717	ENSOARG00000005438	OBSCN	-0.950974385	0.00354635
MSTRG.15719	ENSOARG00000005438	OBSCN	0.978724959	0.000674126
MSTRG.15735	ENSOARG00000005438	OBSCN	-0.93700781	0.005827047
MSTRG.15760	ENSOARG00000005438	OBSCN	0.947106023	0.004122667
MSTRG.15782	ENSOARG00000005438	OBSCN	-0.972583155	0.001117221
MSTRG.15807	ENSOARG00000005438	OBSCN	0.977101514	0.000780508
MSTRG.1581	ENSOARG00000005438	OBSCN	-0.946211593	0.004261979
MSTRG.15847	ENSOARG00000005438	OBSCN	-0.97359161	0.001036896
MSTRG.15874	ENSOARG00000005438	OBSCN	-0.977608728	0.00074644
MSTRG.15875	ENSOARG00000005438	OBSCN	0.99141821	0.000110155
MSTRG.15967	ENSOARG00000005438	OBSCN	0.97075751	0.001270182
MSTRG.16010	ENSOARG00000005438	OBSCN	-0.967390609	0.001577721
MSTRG.16019	ENSOARG00000005438	OBSCN	0.985961362	0.000294242
MSTRG.16033	ENSOARG00000005438	OBSCN	0.956520688	0.002794578
MSTRG.16037	ENSOARG00000005438	OBSCN	0.927909126	0.00760831
MSTRG.1607	ENSOARG00000005438	OBSCN	0.994187119	5.06E-05
MSTRG.161	ENSOARG00000005438	OBSCN	0.928744252	0.007435176
MSTRG.16133	ENSOARG00000005438	OBSCN	0.941628388	0.005011424
MSTRG.16154	ENSOARG00000005438	OBSCN	0.92935073	0.007310663
MSTRG.16164	ENSOARG00000005438	OBSCN	0.969350833	0.001394662
MSTRG.1618	ENSOARG00000005438	OBSCN	0.942830089	0.004809171
MSTRG.16205	ENSOARG00000005438	OBSCN	0.976582764	0.00081613
MSTRG.16272	ENSOARG00000005438	OBSCN	0.950297291	0.003644147
MSTRG.16284	ENSOARG00000005438	OBSCN	0.953910258	0.003137443
MSTRG.163	ENSOARG00000005438	OBSCN	0.96629102	0.001685291
MSTRG.16397	ENSOARG00000005438	OBSCN	0.923077728	0.008647978
MSTRG.16409	ENSOARG00000005438	OBSCN	0.968846965	0.00144065
MSTRG.16423	ENSOARG00000005438	OBSCN	-0.966730971	0.001641831
MSTRG.16432	ENSOARG00000005438	OBSCN	-0.953253106	0.003226831
MSTRG.16435	ENSOARG00000005438	OBSCN	-0.924697401	0.008292221
MSTRG.16446	ENSOARG00000005438	OBSCN	0.959652962	0.002408985
MSTRG.16453	ENSOARG00000005438	OBSCN	-0.978532529	0.000686332
MSTRG.16463	ENSOARG00000005438	OBSCN	0.960238152	0.002340075
MSTRG.1647	ENSOARG00000005438	OBSCN	0.966753855	0.001639586
MSTRG.16509	ENSOARG00000005438	OBSCN	0.948791208	0.003866367
MSTRG.16512	ENSOARG00000005438	OBSCN	0.941443252	0.005042947
MSTRG.16531	ENSOARG00000005438	OBSCN	-0.955673564	0.002903702
MSTRG.16537	ENSOARG00000005438	OBSCN	0.986203962	0.000284183
MSTRG.16551	ENSOARG00000005438	OBSCN	0.924997399	0.008227126
MSTRG.16552	ENSOARG00000005438	OBSCN	0.980881116	0.000544803
MSTRG.16556	ENSOARG00000005438	OBSCN	-0.933513222	0.006483785
MSTRG.16605	ENSOARG00000005438	OBSCN	-0.932942075	0.006594376
MSTRG.16608	ENSOARG00000005438	OBSCN	-0.927769391	0.007637468
MSTRG.16638	ENSOARG00000005438	OBSCN	-0.920138382	0.009312143
MSTRG.16687	ENSOARG00000005438	OBSCN	0.98407041	0.000378607
MSTRG.16725	ENSOARG00000005438	OBSCN	-0.934041728	0.006382265
MSTRG.1674	ENSOARG00000005438	OBSCN	0.969125665	0.001415122
MSTRG.16776	ENSOARG00000005438	OBSCN	-0.944663439	0.004508478
MSTRG.16788	ENSOARG00000005438	OBSCN	0.923835542	0.008480621
MSTRG.168	ENSOARG00000005438	OBSCN	0.919383646	0.009486532
MSTRG.16804	ENSOARG00000005438	OBSCN	0.946104343	0.004278836
MSTRG.16826	ENSOARG00000005438	OBSCN	0.961831761	0.00215742
MSTRG.16831	ENSOARG00000005438	OBSCN	0.968422792	0.001479937
MSTRG.16838	ENSOARG00000005438	OBSCN	0.964172753	0.001902394
MSTRG.16856	ENSOARG00000005438	OBSCN	-0.942230351	0.0049096
MSTRG.16873	ENSOARG00000005438	OBSCN	-0.962452112	0.002088297
MSTRG.16903	ENSOARG00000005438	OBSCN	-0.928340257	0.007518687
MSTRG.16906	ENSOARG00000005438	OBSCN	-0.947000263	0.004139021
MSTRG.16918	ENSOARG00000005438	OBSCN	-0.954190446	0.003099707
MSTRG.17103	ENSOARG00000005438	OBSCN	0.925503949	0.008117779
MSTRG.17104	ENSOARG00000005438	OBSCN	-0.994515109	4.50E-05
MSTRG.17165	ENSOARG00000005438	OBSCN	-0.950437398	0.003623803
MSTRG.17176	ENSOARG00000005438	OBSCN	-0.967890032	0.001530022
MSTRG.17255	ENSOARG00000005438	OBSCN	-0.93607117	0.005999708
MSTRG.17261	ENSOARG00000005438	OBSCN	-0.938088633	0.005630872
MSTRG.1728	ENSOARG00000005438	OBSCN	0.951186573	0.003515971
MSTRG.17294	ENSOARG00000005438	OBSCN	0.948477119	0.003913524
MSTRG.17297	ENSOARG00000005438	OBSCN	0.98085156	0.000546484
MSTRG.17300	ENSOARG00000005438	OBSCN	0.953984964	0.00312736
MSTRG.17316	ENSOARG00000005438	OBSCN	0.950923942	0.00355359
MSTRG.17325	ENSOARG00000005438	OBSCN	-0.924411088	0.00835458
MSTRG.1733	ENSOARG00000005438	OBSCN	-0.928644888	0.007455674
MSTRG.1735	ENSOARG00000005438	OBSCN	0.951327332	0.003495889
MSTRG.1737	ENSOARG00000005438	OBSCN	-0.933715645	0.00644481
MSTRG.1740	ENSOARG00000005438	OBSCN	0.986713753	0.000263614
MSTRG.17429	ENSOARG00000005438	OBSCN	0.936358406	0.005946497
MSTRG.17480	ENSOARG00000005438	OBSCN	0.962486153	0.002084537
MSTRG.17542	ENSOARG00000005438	OBSCN	0.989360723	0.000169189
MSTRG.17603	ENSOARG00000005438	OBSCN	0.95875171	0.002517042
MSTRG.17610	ENSOARG00000005438	OBSCN	0.952678669	0.003305979
MSTRG.1767	ENSOARG00000005438	OBSCN	-0.930872642	0.007002722
MSTRG.1768	ENSOARG00000005438	OBSCN	0.976992757	0.000787911
MSTRG.17682	ENSOARG00000005438	OBSCN	-0.940587676	0.005189879
MSTRG.17709	ENSOARG00000005438	OBSCN	-0.92155011	0.008990172
MSTRG.17716	ENSOARG00000005438	OBSCN	-0.9612252	0.002226079
MSTRG.17729	ENSOARG00000005438	OBSCN	0.983059693	0.00042803
MSTRG.17738	ENSOARG00000005438	OBSCN	0.949193493	0.003806378
MSTRG.17746	ENSOARG00000005438	OBSCN	-0.954559625	0.003050328
MSTRG.17773	ENSOARG00000005438	OBSCN	0.942480996	0.004867505
MSTRG.17789	ENSOARG00000005438	OBSCN	0.962552225	0.002077247
MSTRG.17792	ENSOARG00000005438	OBSCN	0.94624404	0.004256886
MSTRG.17841	ENSOARG00000005438	OBSCN	-0.951928128	0.003410813
MSTRG.17849	ENSOARG00000005438	OBSCN	-0.95885008	0.002505134
MSTRG.17880	ENSOARG00000005438	OBSCN	0.960167849	0.002348302
MSTRG.17896	ENSOARG00000005438	OBSCN	-0.97641178	0.000828044
MSTRG.1792	ENSOARG00000005438	OBSCN	-0.972998853	0.00108375
MSTRG.17927	ENSOARG00000005438	OBSCN	0.955662734	0.002905111
MSTRG.1793	ENSOARG00000005438	OBSCN	-0.942438514	0.004874627
MSTRG.17981	ENSOARG00000005438	OBSCN	0.950878945	0.003560056
MSTRG.17983	ENSOARG00000005438	OBSCN	-0.93791273	0.005662576
MSTRG.18000	ENSOARG00000005438	OBSCN	0.961131026	0.002236834
MSTRG.18003	ENSOARG00000005438	OBSCN	0.959401764	0.002438868
MSTRG.18041	ENSOARG00000005438	OBSCN	0.95700335	0.002733324
MSTRG.18064	ENSOARG00000005438	OBSCN	0.940257453	0.005247142
MSTRG.18127	ENSOARG00000005438	OBSCN	0.92615969	0.007977284
MSTRG.18132	ENSOARG00000005438	OBSCN	0.939557324	0.005369568
MSTRG.18142	ENSOARG00000005438	OBSCN	0.945382271	0.004393179
MSTRG.18149	ENSOARG00000005438	OBSCN	-0.976589391	0.00081567
MSTRG.18191	ENSOARG00000005438	OBSCN	0.980530117	0.000564924
MSTRG.18202	ENSOARG00000005438	OBSCN	0.970523454	0.001290495
MSTRG.18250	ENSOARG00000005438	OBSCN	0.926637291	0.007875708
MSTRG.18311	ENSOARG00000005438	OBSCN	0.919764066	0.009398436
MSTRG.18322	ENSOARG00000005438	OBSCN	0.968018676	0.001517852
MSTRG.18329	ENSOARG00000005438	OBSCN	0.980478267	0.000567927
MSTRG.18331	ENSOARG00000005438	OBSCN	0.994669368	4.25E-05
MSTRG.18332	ENSOARG00000005438	OBSCN	-0.922063278	0.0088745
MSTRG.18381	ENSOARG00000005438	OBSCN	0.934275959	0.006337522
MSTRG.18399	ENSOARG00000005438	OBSCN	-0.955298	0.00295274
MSTRG.18419	ENSOARG00000005438	OBSCN	-0.934721031	0.006252928
MSTRG.18489	ENSOARG00000005438	OBSCN	0.960935888	0.002259201
MSTRG.18494	ENSOARG00000005438	OBSCN	-0.932396183	0.00670093
MSTRG.1850	ENSOARG00000005438	OBSCN	0.963028658	0.002025053
MSTRG.18517	ENSOARG00000005438	OBSCN	-0.965075999	0.001808231
MSTRG.18523	ENSOARG00000005438	OBSCN	-0.981448486	0.000513046
MSTRG.18540	ENSOARG00000005438	OBSCN	-0.972726399	0.00110563
MSTRG.18544	ENSOARG00000005438	OBSCN	-0.98518867	0.000327439
MSTRG.18557	ENSOARG00000005438	OBSCN	-0.928171771	0.00755365
MSTRG.18568	ENSOARG00000005438	OBSCN	0.968177631	0.001502882
MSTRG.1858	ENSOARG00000005438	OBSCN	-0.920278327	0.00927998
MSTRG.18603	ENSOARG00000005438	OBSCN	0.986882132	0.000256989
MSTRG.1863	ENSOARG00000005438	OBSCN	-0.990077458	0.000147197
MSTRG.18657	ENSOARG00000005438	OBSCN	-0.958592251	0.002536404
MSTRG.18666	ENSOARG00000005438	OBSCN	-0.983833384	0.000389927
MSTRG.18687	ENSOARG00000005438	OBSCN	0.946191714	0.004265101
MSTRG.18691	ENSOARG00000005438	OBSCN	0.971312987	0.001222613
MSTRG.18720	ENSOARG00000005438	OBSCN	0.92695881	0.007807685
MSTRG.18768	ENSOARG00000005438	OBSCN	0.935859394	0.006039088
MSTRG.18790	ENSOARG00000005438	OBSCN	0.935969815	0.006018539
MSTRG.18811	ENSOARG00000005438	OBSCN	0.924994181	0.008227823
MSTRG.18840	ENSOARG00000005438	OBSCN	0.941586027	0.005018629
MSTRG.18884	ENSOARG00000005438	OBSCN	-0.934527937	0.00628956
MSTRG.18944	ENSOARG00000005438	OBSCN	0.933828227	0.006423182
MSTRG.18963	ENSOARG00000005438	OBSCN	0.981224566	0.000525466
MSTRG.18972	ENSOARG00000005438	OBSCN	0.920527132	0.009222932
MSTRG.18978	ENSOARG00000005438	OBSCN	0.964948956	0.001821332
MSTRG.19002	ENSOARG00000005438	OBSCN	0.993083664	7.16E-05
MSTRG.19004	ENSOARG00000005438	OBSCN	0.935702743	0.006068299
MSTRG.19011	ENSOARG00000005438	OBSCN	0.943497484	0.004698608
MSTRG.19077	ENSOARG00000005438	OBSCN	0.979290542	0.000638881
MSTRG.19089	ENSOARG00000005438	OBSCN	0.968096059	0.001510555
MSTRG.19094	ENSOARG00000005438	OBSCN	0.979358352	0.000634719
MSTRG.191	ENSOARG00000005438	OBSCN	-0.95154871	0.003464421
MSTRG.19168	ENSOARG00000005438	OBSCN	-0.952188883	0.003374209
MSTRG.19177	ENSOARG00000005438	OBSCN	0.977649564	0.00074373
MSTRG.19184	ENSOARG00000005438	OBSCN	0.954874659	0.0030085
MSTRG.19192	ENSOARG00000005438	OBSCN	0.950289586	0.003645268
MSTRG.19202	ENSOARG00000005438	OBSCN	0.939111417	0.00544826
MSTRG.19232	ENSOARG00000005438	OBSCN	0.95046475	0.003619838
MSTRG.19265	ENSOARG00000005438	OBSCN	0.923856735	0.008475964
MSTRG.1927	ENSOARG00000005438	OBSCN	-0.976686412	0.000808949
MSTRG.19270	ENSOARG00000005438	OBSCN	0.937064181	0.005816734
MSTRG.19303	ENSOARG00000005438	OBSCN	0.929157231	0.007350278
MSTRG.19304	ENSOARG00000005438	OBSCN	0.945019152	0.00445124
MSTRG.1936	ENSOARG00000005438	OBSCN	0.924380476	0.008361261
MSTRG.1937	ENSOARG00000005438	OBSCN	-0.973036323	0.001080758
MSTRG.1941	ENSOARG00000005438	OBSCN	0.957301555	0.002695813
MSTRG.19423	ENSOARG00000005438	OBSCN	0.964250936	0.00189415
MSTRG.19500	ENSOARG00000005438	OBSCN	0.920844993	0.009150299
MSTRG.19547	ENSOARG00000005438	OBSCN	-0.942941508	0.004790625
MSTRG.19552	ENSOARG00000005438	OBSCN	0.925247567	0.008173034
MSTRG.19603	ENSOARG00000005438	OBSCN	-0.959218651	0.002460766
MSTRG.19664	ENSOARG00000005438	OBSCN	0.956351131	0.002816255
MSTRG.19702	ENSOARG00000005438	OBSCN	0.961207383	0.002228112
MSTRG.19755	ENSOARG00000005438	OBSCN	0.942296634	0.004898451
MSTRG.1977	ENSOARG00000005438	OBSCN	-0.929937244	0.007191223
MSTRG.19773	ENSOARG00000005438	OBSCN	-0.968308754	0.001490588
MSTRG.19796	ENSOARG00000005438	OBSCN	-0.952706467	0.003302127
MSTRG.19807	ENSOARG00000005438	OBSCN	-0.936430786	0.005933124
MSTRG.19826	ENSOARG00000005438	OBSCN	0.993459096	6.40E-05
MSTRG.19838	ENSOARG00000005438	OBSCN	0.941859472	0.004972215
MSTRG.19840	ENSOARG00000005438	OBSCN	0.93764447	0.005711092
MSTRG.19843	ENSOARG00000005438	OBSCN	0.934205688	0.006350929
MSTRG.1987	ENSOARG00000005438	OBSCN	-0.964060448	0.001914266
MSTRG.19875	ENSOARG00000005438	OBSCN	-0.972783886	0.001100996
MSTRG.19878	ENSOARG00000005438	OBSCN	-0.929116354	0.00735866
MSTRG.19882	ENSOARG00000005438	OBSCN	0.982990811	0.000431508
MSTRG.19911	ENSOARG00000005438	OBSCN	0.964382	0.00188037
MSTRG.19925	ENSOARG00000005438	OBSCN	-0.974287404	0.000983207
MSTRG.19967	ENSOARG00000005438	OBSCN	0.971895745	0.001173675
MSTRG.1999	ENSOARG00000005438	OBSCN	-0.926744587	0.007852976
MSTRG.19992	ENSOARG00000005438	OBSCN	0.948684004	0.003882431
MSTRG.19996	ENSOARG00000005438	OBSCN	0.9606552	0.002291567
MSTRG.200	ENSOARG00000005438	OBSCN	-0.974998409	0.000929805
MSTRG.20020	ENSOARG00000005438	OBSCN	0.979079849	0.000651901
MSTRG.20042	ENSOARG00000005438	OBSCN	0.936029137	0.006007514
MSTRG.2007	ENSOARG00000005438	OBSCN	0.94101271	0.005116627
MSTRG.20121	ENSOARG00000005438	OBSCN	0.942598075	0.004847902
MSTRG.20130	ENSOARG00000005438	OBSCN	0.936641532	0.005894273
MSTRG.20155	ENSOARG00000005438	OBSCN	0.961305356	0.002216945
MSTRG.20160	ENSOARG00000005438	OBSCN	0.961152303	0.002234402
MSTRG.20167	ENSOARG00000005438	OBSCN	-0.93888001	0.005489318
MSTRG.20187	ENSOARG00000005438	OBSCN	-0.934248853	0.006342692
MSTRG.20214	ENSOARG00000005438	OBSCN	0.97591529	0.000863124
MSTRG.20215	ENSOARG00000005438	OBSCN	-0.920191761	0.009299869
MSTRG.2023	ENSOARG00000005438	OBSCN	0.970427921	0.001298831
MSTRG.20251	ENSOARG00000005438	OBSCN	0.918362852	0.009724895
MSTRG.20260	ENSOARG00000005438	OBSCN	0.933413795	0.006502972
MSTRG.20310	ENSOARG00000005438	OBSCN	-0.922398961	0.008799228
MSTRG.20312	ENSOARG00000005438	OBSCN	-0.935601775	0.006087163
MSTRG.20335	ENSOARG00000005438	OBSCN	0.945424152	0.004386507
MSTRG.20354	ENSOARG00000005438	OBSCN	0.939540746	0.005372483
MSTRG.20380	ENSOARG00000005438	OBSCN	-0.960973994	0.002254825
MSTRG.20437	ENSOARG00000005438	OBSCN	-0.929803085	0.007218459
MSTRG.20443	ENSOARG00000005438	OBSCN	-0.954504669	0.003057654
MSTRG.20450	ENSOARG00000005438	OBSCN	-0.957047404	0.002727766
MSTRG.20454	ENSOARG00000005438	OBSCN	0.960951045	0.00225746
MSTRG.20476	ENSOARG00000005438	OBSCN	-0.941061582	0.005108237
MSTRG.20483	ENSOARG00000005438	OBSCN	0.953386304	0.003208613
MSTRG.20487	ENSOARG00000005438	OBSCN	0.976945402	0.000791145
MSTRG.20496	ENSOARG00000005438	OBSCN	-0.930243392	0.007129259
MSTRG.2052	ENSOARG00000005438	OBSCN	0.93601468	0.0060102
MSTRG.20534	ENSOARG00000005438	OBSCN	-0.958186539	0.002585996
MSTRG.20538	ENSOARG00000005438	OBSCN	0.972872263	0.001093889
MSTRG.20572	ENSOARG00000005438	OBSCN	0.941385991	0.005052716
MSTRG.2058	ENSOARG00000005438	OBSCN	-0.925275968	0.008166904
MSTRG.20583	ENSOARG00000005438	OBSCN	-0.951426541	0.00348177
MSTRG.20586	ENSOARG00000005438	OBSCN	-0.91976634	0.00939791
MSTRG.20597	ENSOARG00000005438	OBSCN	0.939137792	0.005443589
MSTRG.20626	ENSOARG00000005438	OBSCN	-0.931703627	0.006837311
MSTRG.20634	ENSOARG00000005438	OBSCN	-0.948374012	0.003929066
MSTRG.20636	ENSOARG00000005438	OBSCN	0.958609256	0.002534335
MSTRG.20654	ENSOARG00000005438	OBSCN	-0.985922979	0.000295849
MSTRG.20658	ENSOARG00000005438	OBSCN	0.962163024	0.002120371
MSTRG.2066	ENSOARG00000005438	OBSCN	0.988023601	0.000214292
MSTRG.20668	ENSOARG00000005438	OBSCN	0.936751481	0.005874054
MSTRG.20724	ENSOARG00000005438	OBSCN	0.931593444	0.006859133
MSTRG.20762	ENSOARG00000005438	OBSCN	-0.969309847	0.001398375
MSTRG.20817	ENSOARG00000005438	OBSCN	0.934524194	0.006290272
MSTRG.20819	ENSOARG00000005438	OBSCN	-0.957719669	0.002643649
MSTRG.20833	ENSOARG00000005438	OBSCN	-0.919187008	0.009532225
MSTRG.20835	ENSOARG00000005438	OBSCN	0.927756273	0.007640209
MSTRG.20860	ENSOARG00000005438	OBSCN	-0.941249026	0.005076121
MSTRG.20867	ENSOARG00000005438	OBSCN	-0.917378997	0.00995735
MSTRG.2087	ENSOARG00000005438	OBSCN	-0.92229306	0.008822941
MSTRG.20881	ENSOARG00000005438	OBSCN	-0.937056647	0.005818112
MSTRG.20919	ENSOARG00000005438	OBSCN	0.994836358	3.99E-05
MSTRG.21016	ENSOARG00000005438	OBSCN	-0.974856869	0.000940318
MSTRG.2102	ENSOARG00000005438	OBSCN	0.948582257	0.003897708
MSTRG.21047	ENSOARG00000005438	OBSCN	0.952375167	0.003348178
MSTRG.21059	ENSOARG00000005438	OBSCN	0.944898429	0.004470625
MSTRG.21087	ENSOARG00000005438	OBSCN	-0.929619712	0.007255767
MSTRG.21156	ENSOARG00000005438	OBSCN	-0.989783402	0.000156035
MSTRG.21170	ENSOARG00000005438	OBSCN	0.942440548	0.004874286
MSTRG.21181	ENSOARG00000005438	OBSCN	-0.945597485	0.004358945
MSTRG.21213	ENSOARG00000005438	OBSCN	0.93785725	0.005672593
MSTRG.21239	ENSOARG00000005438	OBSCN	-0.941619902	0.005012867
MSTRG.21254	ENSOARG00000005438	OBSCN	0.934956353	0.006208425
MSTRG.21268	ENSOARG00000005438	OBSCN	-0.983670727	0.000397791
MSTRG.21286	ENSOARG00000005438	OBSCN	0.951514329	0.003469299
MSTRG.21421	ENSOARG00000005438	OBSCN	-0.921799362	0.008933898
MSTRG.21441	ENSOARG00000005438	OBSCN	-0.949038361	0.003829457
MSTRG.21462	ENSOARG00000005438	OBSCN	-0.928921172	0.007398747
MSTRG.21466	ENSOARG00000005438	OBSCN	-0.917672364	0.009887758
MSTRG.2157	ENSOARG00000005438	OBSCN	0.973642688	0.001032907
MSTRG.21595	ENSOARG00000005438	OBSCN	0.961143663	0.002235389
MSTRG.21597	ENSOARG00000005438	OBSCN	0.9745862	0.000960585
MSTRG.21624	ENSOARG00000005438	OBSCN	0.992208712	9.08E-05
MSTRG.21660	ENSOARG00000005438	OBSCN	0.974704315	0.000951715
MSTRG.21688	ENSOARG00000005438	OBSCN	0.965960055	0.001718355
MSTRG.21701	ENSOARG00000005438	OBSCN	-0.983431384	0.000409504
MSTRG.2173	ENSOARG00000005438	OBSCN	-0.92623491	0.007961244
MSTRG.21733	ENSOARG00000005438	OBSCN	-0.976538888	0.000819179
MSTRG.21755	ENSOARG00000005438	OBSCN	-0.923776892	0.008493517
MSTRG.21762	ENSOARG00000005438	OBSCN	-0.931133221	0.006950645
MSTRG.21770	ENSOARG00000005438	OBSCN	-0.961347219	0.002212182
MSTRG.21802	ENSOARG00000005438	OBSCN	0.98459063	0.000354344
MSTRG.21821	ENSOARG00000005438	OBSCN	-0.961195271	0.002229494
MSTRG.2183	ENSOARG00000005438	OBSCN	-0.95076127	0.00357699
MSTRG.21832	ENSOARG00000005438	OBSCN	-0.93794918	0.005655999
MSTRG.21836	ENSOARG00000005438	OBSCN	-0.924318525	0.008374789
MSTRG.21914	ENSOARG00000005438	OBSCN	-0.984739573	0.000347544
MSTRG.21932	ENSOARG00000005438	OBSCN	-0.949333066	0.003785673
MSTRG.21943	ENSOARG00000005438	OBSCN	0.944023626	0.004612335
MSTRG.21963	ENSOARG00000005438	OBSCN	0.954988487	0.002993457
MSTRG.21982	ENSOARG00000005438	OBSCN	-0.930363672	0.007104986
MSTRG.22000	ENSOARG00000005438	OBSCN	0.935364038	0.006131693
MSTRG.22025	ENSOARG00000005438	OBSCN	-0.917717582	0.009877052
MSTRG.22051	ENSOARG00000005438	OBSCN	0.991962857	9.66E-05
MSTRG.22086	ENSOARG00000005438	OBSCN	-0.918272748	0.009746073
MSTRG.22092	ENSOARG00000005438	OBSCN	0.964553959	0.001862365
MSTRG.22112	ENSOARG00000005438	OBSCN	-0.940052533	0.005282832
MSTRG.22140	ENSOARG00000005438	OBSCN	-0.922358193	0.008808353
MSTRG.22149	ENSOARG00000005438	OBSCN	0.966556056	0.001659043
MSTRG.22155	ENSOARG00000005438	OBSCN	0.960228154	0.002341244
MSTRG.22156	ENSOARG00000005438	OBSCN	-0.924217218	0.008396934
MSTRG.22157	ENSOARG00000005438	OBSCN	0.942814299	0.004811802
MSTRG.2216	ENSOARG00000005438	OBSCN	0.947107974	0.004122365
MSTRG.22164	ENSOARG00000005438	OBSCN	0.986312266	0.000279749
MSTRG.22166	ENSOARG00000005438	OBSCN	-0.974836115	0.000941865
MSTRG.22207	ENSOARG00000005438	OBSCN	0.939926486	0.005304843
MSTRG.22239	ENSOARG00000005438	OBSCN	0.945069352	0.004443191
MSTRG.22252	ENSOARG00000005438	OBSCN	-0.987145578	0.000246792
MSTRG.2227	ENSOARG00000005438	OBSCN	0.959510113	0.002425956
MSTRG.22289	ENSOARG00000005438	OBSCN	0.96814113	0.001506313
MSTRG.2230	ENSOARG00000005438	OBSCN	0.979688298	0.000614658
MSTRG.22305	ENSOARG00000005438	OBSCN	0.950672062	0.003589855
MSTRG.22328	ENSOARG00000005438	OBSCN	-0.939164495	0.005438863
MSTRG.22360	ENSOARG00000005438	OBSCN	0.985210176	0.000326491
MSTRG.22386	ENSOARG00000005438	OBSCN	0.925278452	0.008166368
MSTRG.22401	ENSOARG00000005438	OBSCN	-0.954960663	0.002997131
MSTRG.22425	ENSOARG00000005438	OBSCN	0.953351835	0.003213322
MSTRG.22460	ENSOARG00000005438	OBSCN	0.92951137	0.007277854
MSTRG.22466	ENSOARG00000005438	OBSCN	0.92514566	0.008195048
MSTRG.2251	ENSOARG00000005438	OBSCN	0.968629745	0.001460704
MSTRG.22550	ENSOARG00000005438	OBSCN	-0.986890308	0.000256669
MSTRG.22560	ENSOARG00000005438	OBSCN	-0.947101244	0.004123405
MSTRG.22585	ENSOARG00000005438	OBSCN	0.944303128	0.004566823
MSTRG.22589	ENSOARG00000005438	OBSCN	-0.928542964	0.007476728
MSTRG.22607	ENSOARG00000005438	OBSCN	-0.937415018	0.005752751
MSTRG.22625	ENSOARG00000005438	OBSCN	-0.982329977	0.000465586
MSTRG.22654	ENSOARG00000005438	OBSCN	-0.932723879	0.006636866
MSTRG.22657	ENSOARG00000005438	OBSCN	-0.940213822	0.005254731
MSTRG.22675	ENSOARG00000005438	OBSCN	-0.979120081	0.000649405
MSTRG.22695	ENSOARG00000005438	OBSCN	0.927321124	0.007731376
MSTRG.22734	ENSOARG00000005438	OBSCN	0.993611104	6.11E-05
MSTRG.22754	ENSOARG00000005438	OBSCN	-0.940171397	0.005262116
MSTRG.2276	ENSOARG00000005438	OBSCN	0.91871873	0.009641469
MSTRG.22765	ENSOARG00000005438	OBSCN	0.980714143	0.00055433
MSTRG.22775	ENSOARG00000005438	OBSCN	-0.925639267	0.008088688
MSTRG.22779	ENSOARG00000005438	OBSCN	0.981950882	0.000485716
MSTRG.22786	ENSOARG00000005438	OBSCN	-0.986635701	0.000266713
MSTRG.22787	ENSOARG00000005438	OBSCN	-0.928164671	0.007555125
MSTRG.22792	ENSOARG00000005438	OBSCN	-0.948183485	0.003957864
MSTRG.22794	ENSOARG00000005438	OBSCN	-0.990349296	0.000139255
MSTRG.22849	ENSOARG00000005438	OBSCN	0.951990325	0.003402064
MSTRG.2285	ENSOARG00000005438	OBSCN	0.946142108	0.004272897
MSTRG.22869	ENSOARG00000005438	OBSCN	0.97850256	0.000688243
MSTRG.2292	ENSOARG00000005438	OBSCN	0.938038898	0.005639827
MSTRG.22928	ENSOARG00000005438	OBSCN	-0.951322114	0.003496633
MSTRG.22953	ENSOARG00000005438	OBSCN	0.964558793	0.00186186
MSTRG.22962	ENSOARG00000005438	OBSCN	0.959659589	0.002408199
MSTRG.23001	ENSOARG00000005438	OBSCN	0.959917449	0.002377718
MSTRG.23003	ENSOARG00000005438	OBSCN	-0.928242905	0.00753888
MSTRG.23008	ENSOARG00000005438	OBSCN	0.926240846	0.007959979
MSTRG.23036	ENSOARG00000005438	OBSCN	-0.918397928	0.009716657
MSTRG.23039	ENSOARG00000005438	OBSCN	0.946949039	0.004146953
MSTRG.23139	ENSOARG00000005438	OBSCN	-0.953553671	0.003185794
MSTRG.23162	ENSOARG00000005438	OBSCN	0.981870796	0.000490023
MSTRG.23223	ENSOARG00000005438	OBSCN	0.948149608	0.003962996
MSTRG.23225	ENSOARG00000005438	OBSCN	0.938528715	0.005551937
MSTRG.23234	ENSOARG00000005438	OBSCN	-0.928468045	0.007492223
MSTRG.23236	ENSOARG00000005438	OBSCN	0.977471628	0.000755574
MSTRG.23265	ENSOARG00000005438	OBSCN	0.93409812	0.006371479
MSTRG.23274	ENSOARG00000005438	OBSCN	-0.935567531	0.006093567
MSTRG.23281	ENSOARG00000005438	OBSCN	0.968160285	0.001504512
MSTRG.23284	ENSOARG00000005438	OBSCN	0.9321652	0.006746267
MSTRG.23291	ENSOARG00000005438	OBSCN	-0.969210364	0.001407408
MSTRG.23308	ENSOARG00000005438	OBSCN	0.927208827	0.007754988
MSTRG.23316	ENSOARG00000005438	OBSCN	-0.94570347	0.004342134
MSTRG.23320	ENSOARG00000005438	OBSCN	0.958660583	0.002528098
MSTRG.23325	ENSOARG00000005438	OBSCN	-0.9697272	0.001360792
MSTRG.23367	ENSOARG00000005438	OBSCN	-0.948492831	0.003911159
MSTRG.23377	ENSOARG00000005438	OBSCN	0.935656115	0.006077007
MSTRG.23384	ENSOARG00000005438	OBSCN	-0.953290753	0.003221677
MSTRG.23400	ENSOARG00000005438	OBSCN	0.98937125	0.000168855
MSTRG.23445	ENSOARG00000005438	OBSCN	0.96650212	0.001664368
MSTRG.23446	ENSOARG00000005438	OBSCN	0.929634443	0.007252766
MSTRG.23512	ENSOARG00000005438	OBSCN	0.963104363	0.002016819
MSTRG.23527	ENSOARG00000005438	OBSCN	-0.943894413	0.00463345
MSTRG.23533	ENSOARG00000005438	OBSCN	-0.939552127	0.005370481
MSTRG.23541	ENSOARG00000005438	OBSCN	-0.924854573	0.008258086
MSTRG.23558	ENSOARG00000005438	OBSCN	-0.935340371	0.006136135
MSTRG.23571	ENSOARG00000005438	OBSCN	0.939054034	0.005458427
MSTRG.23594	ENSOARG00000005438	OBSCN	0.991355141	0.000111777
MSTRG.23610	ENSOARG00000005438	OBSCN	0.921496415	0.009002318
MSTRG.2364	ENSOARG00000005438	OBSCN	-0.931409089	0.006895719
MSTRG.23652	ENSOARG00000005438	OBSCN	-0.951857714	0.00342073
MSTRG.23692	ENSOARG00000005438	OBSCN	-0.931784479	0.00682132
MSTRG.23745	ENSOARG00000005438	OBSCN	0.922611867	0.008751649
MSTRG.23755	ENSOARG00000005438	OBSCN	0.989900437	0.000152487
MSTRG.23791	ENSOARG00000005438	OBSCN	0.990524884	0.000134241
MSTRG.23803	ENSOARG00000005438	OBSCN	0.942809099	0.004812669
MSTRG.23813	ENSOARG00000005438	OBSCN	0.945174285	0.004426389
MSTRG.23819	ENSOARG00000005438	OBSCN	-0.932628463	0.006655489
MSTRG.23843	ENSOARG00000005438	OBSCN	0.938089049	0.005630797
MSTRG.23854	ENSOARG00000005438	OBSCN	-0.9539834	0.003127571
MSTRG.23887	ENSOARG00000005438	OBSCN	0.945707634	0.004341474
MSTRG.23899	ENSOARG00000005438	OBSCN	0.981507309	0.000509807
MSTRG.2395	ENSOARG00000005438	OBSCN	0.940675395	0.005174719
MSTRG.24007	ENSOARG00000005438	OBSCN	-0.921489486	0.009003886
MSTRG.24051	ENSOARG00000005438	OBSCN	-0.944848233	0.004478698
MSTRG.2407	ENSOARG00000005438	OBSCN	-0.961798121	0.0021612
MSTRG.24072	ENSOARG00000005438	OBSCN	0.975937417	0.000861546
MSTRG.2409	ENSOARG00000005438	OBSCN	0.923565572	0.008540059
MSTRG.24138	ENSOARG00000005438	OBSCN	0.958730698	0.002519589
MSTRG.24145	ENSOARG00000005438	OBSCN	-0.940855806	0.005143609
MSTRG.2419	ENSOARG00000005438	OBSCN	0.929933485	0.007191985
MSTRG.2427	ENSOARG00000005438	OBSCN	0.951878595	0.003417788
MSTRG.24280	ENSOARG00000005438	OBSCN	-0.938408401	0.005573463
MSTRG.24289	ENSOARG00000005438	OBSCN	-0.928268255	0.007533619
MSTRG.24326	ENSOARG00000005438	OBSCN	-0.924098191	0.008422989
MSTRG.24402	ENSOARG00000005438	OBSCN	-0.968746521	0.001449906
MSTRG.24408	ENSOARG00000005438	OBSCN	-0.932185005	0.006742374
MSTRG.24412	ENSOARG00000005438	OBSCN	-0.950174081	0.003662084
MSTRG.24422	ENSOARG00000005438	OBSCN	0.930280826	0.007121701
MSTRG.24432	ENSOARG00000005438	OBSCN	0.992250751	8.98E-05
MSTRG.24455	ENSOARG00000005438	OBSCN	0.921201011	0.009069279
MSTRG.24473	ENSOARG00000005438	OBSCN	0.983661282	0.00039825
MSTRG.24489	ENSOARG00000005438	OBSCN	0.920494902	0.009230313
MSTRG.24505	ENSOARG00000005438	OBSCN	0.956652135	0.00277783
MSTRG.24550	ENSOARG00000005438	OBSCN	-0.931271302	0.006923126
MSTRG.24592	ENSOARG00000005438	OBSCN	0.937312698	0.005771376
MSTRG.246	ENSOARG00000005438	OBSCN	0.971418426	0.001213685
MSTRG.24607	ENSOARG00000005438	OBSCN	0.947147855	0.004116207
MSTRG.24850	ENSOARG00000005438	OBSCN	0.976910069	0.000793562
MSTRG.24874	ENSOARG00000005438	OBSCN	0.961853854	0.002154939
MSTRG.24881	ENSOARG00000005438	OBSCN	0.948765772	0.003870176
MSTRG.24892	ENSOARG00000005438	OBSCN	-0.929641275	0.007251375
MSTRG.2490	ENSOARG00000005438	OBSCN	0.978092406	0.000714657
MSTRG.24949	ENSOARG00000005438	OBSCN	0.931153837	0.006946533
MSTRG.25031	ENSOARG00000005438	OBSCN	0.972460415	0.0011272
MSTRG.25061	ENSOARG00000005438	OBSCN	-0.964953645	0.001820848
MSTRG.25115	ENSOARG00000005438	OBSCN	-0.959823103	0.002388848
MSTRG.25116	ENSOARG00000005438	OBSCN	0.943252239	0.00473909
MSTRG.25162	ENSOARG00000005438	OBSCN	-0.917939406	0.009824616
MSTRG.2573	ENSOARG00000005438	OBSCN	-0.923722967	0.008505382
MSTRG.2590	ENSOARG00000005438	OBSCN	-0.956808606	0.002757958
MSTRG.2625	ENSOARG00000005438	OBSCN	0.957525053	0.002667867
MSTRG.2633	ENSOARG00000005438	OBSCN	-0.961865304	0.002153654
MSTRG.2651	ENSOARG00000005438	OBSCN	-0.92661577	0.007880272
MSTRG.2659	ENSOARG00000005438	OBSCN	0.967351606	0.001581476
MSTRG.2688	ENSOARG00000005438	OBSCN	0.953948188	0.003132321
MSTRG.2710	ENSOARG00000005438	OBSCN	0.944350242	0.004559173
MSTRG.2735	ENSOARG00000005438	OBSCN	-0.943671407	0.004670003
MSTRG.2750	ENSOARG00000005438	OBSCN	-0.968720136	0.001452342
MSTRG.2783	ENSOARG00000005438	OBSCN	0.971489913	0.001207651
MSTRG.2784	ENSOARG00000005438	OBSCN	0.919352655	0.009493726
MSTRG.2825	ENSOARG00000005438	OBSCN	0.960714485	0.002284712
MSTRG.2906	ENSOARG00000005438	OBSCN	-0.921641008	0.00896963
MSTRG.2927	ENSOARG00000005438	OBSCN	0.989345155	0.000169684
MSTRG.2945	ENSOARG00000005438	OBSCN	0.937426359	0.005750688
MSTRG.2959	ENSOARG00000005438	OBSCN	-0.928526675	0.007480096
MSTRG.300	ENSOARG00000005438	OBSCN	0.918394088	0.009717559
MSTRG.3019	ENSOARG00000005438	OBSCN	0.971426372	0.001213014
MSTRG.3060	ENSOARG00000005438	OBSCN	0.982479871	0.000457743
MSTRG.3073	ENSOARG00000005438	OBSCN	0.932696038	0.006642297
MSTRG.3081	ENSOARG00000005438	OBSCN	0.941433612	0.005044591
MSTRG.3084	ENSOARG00000005438	OBSCN	0.935604149	0.006086719
MSTRG.3100	ENSOARG00000005438	OBSCN	-0.925477833	0.008123399
MSTRG.3112	ENSOARG00000005438	OBSCN	0.934942007	0.006211133
MSTRG.3117	ENSOARG00000005438	OBSCN	0.972500818	0.00112391
MSTRG.3118	ENSOARG00000005438	OBSCN	0.952036019	0.003395644
MSTRG.3122	ENSOARG00000005438	OBSCN	0.944796735	0.004486987
MSTRG.3123	ENSOARG00000005438	OBSCN	-0.988968334	0.000181875
MSTRG.3134	ENSOARG00000005438	OBSCN	-0.937880946	0.005668314
MSTRG.320	ENSOARG00000005438	OBSCN	-0.985746526	0.000303294
MSTRG.3247	ENSOARG00000005438	OBSCN	0.989563519	0.000162812
MSTRG.326	ENSOARG00000005438	OBSCN	0.970450126	0.001296891
MSTRG.3290	ENSOARG00000005438	OBSCN	0.977595503	0.000747319
MSTRG.3293	ENSOARG00000005438	OBSCN	0.948458066	0.003916394
MSTRG.3314	ENSOARG00000005438	OBSCN	-0.95991731	0.002377734
MSTRG.3320	ENSOARG00000005438	OBSCN	0.964794704	0.001837302
MSTRG.3322	ENSOARG00000005438	OBSCN	0.981573383	0.000506182
MSTRG.335	ENSOARG00000005438	OBSCN	0.946767636	0.004175105
MSTRG.3360	ENSOARG00000005438	OBSCN	0.976989836	0.00078811
MSTRG.3388	ENSOARG00000005438	OBSCN	0.92564742	0.008086937
MSTRG.3400	ENSOARG00000005438	OBSCN	0.941033037	0.005113137
MSTRG.3407	ENSOARG00000005438	OBSCN	0.961272161	0.002220725
MSTRG.3422	ENSOARG00000005438	OBSCN	0.958282495	0.002574224
MSTRG.3435	ENSOARG00000005438	OBSCN	0.917850903	0.009845521
MSTRG.3515	ENSOARG00000005438	OBSCN	0.944557987	0.004525516
MSTRG.3528	ENSOARG00000005438	OBSCN	-0.942209086	0.00491318
MSTRG.3634	ENSOARG00000005438	OBSCN	-0.935309209	0.006141986
MSTRG.3731	ENSOARG00000005438	OBSCN	0.954913339	0.003003384
MSTRG.3759	ENSOARG00000005438	OBSCN	0.951730992	0.003438615
MSTRG.3780	ENSOARG00000005438	OBSCN	0.954543809	0.003052436
MSTRG.3784	ENSOARG00000005438	OBSCN	0.924440286	0.00834821
MSTRG.3804	ENSOARG00000005438	OBSCN	0.976472297	0.000823817
MSTRG.3809	ENSOARG00000005438	OBSCN	0.972037782	0.001161897
MSTRG.3825	ENSOARG00000005438	OBSCN	0.937572129	0.00572421
MSTRG.3836	ENSOARG00000005438	OBSCN	0.93798827	0.00564895
MSTRG.3848	ENSOARG00000005438	OBSCN	0.983490835	0.000406579
MSTRG.3860	ENSOARG00000005438	OBSCN	0.966579758	0.001656705
MSTRG.3873	ENSOARG00000005438	OBSCN	0.953189565	0.003235539
MSTRG.3894	ENSOARG00000005438	OBSCN	0.948150607	0.003962844
MSTRG.3953	ENSOARG00000005438	OBSCN	0.940928669	0.005131071
MSTRG.3959	ENSOARG00000005438	OBSCN	0.950381224	0.003631953
MSTRG.3980	ENSOARG00000005438	OBSCN	0.963656222	0.001957303
MSTRG.3981	ENSOARG00000005438	OBSCN	0.942076246	0.00493557
MSTRG.4016	ENSOARG00000005438	OBSCN	0.951583065	0.00345955
MSTRG.4040	ENSOARG00000005438	OBSCN	0.955592052	0.002914311
MSTRG.4045	ENSOARG00000005438	OBSCN	0.948761972	0.003870745
MSTRG.4059	ENSOARG00000005438	OBSCN	0.981030357	0.000536358
MSTRG.407	ENSOARG00000005438	OBSCN	-0.933127837	0.006558307
MSTRG.4111	ENSOARG00000005438	OBSCN	0.968210209	0.001499823
MSTRG.4141	ENSOARG00000005438	OBSCN	0.953676189	0.00316914
MSTRG.4147	ENSOARG00000005438	OBSCN	0.921757395	0.008943361
MSTRG.4157	ENSOARG00000005438	OBSCN	0.971297067	0.001223964
MSTRG.4240	ENSOARG00000005438	OBSCN	0.92451517	0.008331885
MSTRG.425	ENSOARG00000005438	OBSCN	0.921643134	0.00896915
MSTRG.4287	ENSOARG00000005438	OBSCN	-0.992526377	8.36E-05
MSTRG.4296	ENSOARG00000005438	OBSCN	-0.97268289	0.001109144
MSTRG.43	ENSOARG00000005438	OBSCN	0.969003634	0.001426272
MSTRG.4312	ENSOARG00000005438	OBSCN	0.984078754	0.000378211
MSTRG.4318	ENSOARG00000005438	OBSCN	0.966155602	0.001698781
MSTRG.432	ENSOARG00000005438	OBSCN	0.93496696	0.006206422
MSTRG.434	ENSOARG00000005438	OBSCN	0.956217976	0.002833336
MSTRG.4357	ENSOARG00000005438	OBSCN	-0.973942671	0.00100963
MSTRG.444	ENSOARG00000005438	OBSCN	-0.929814622	0.007216115
MSTRG.4497	ENSOARG00000005438	OBSCN	0.946642278	0.004194614
MSTRG.4522	ENSOARG00000005438	OBSCN	0.930134962	0.007151175
MSTRG.4566	ENSOARG00000005438	OBSCN	0.917299853	0.009976165
MSTRG.4591	ENSOARG00000005438	OBSCN	0.945583089	0.004361231
MSTRG.4606	ENSOARG00000005438	OBSCN	-0.959542447	0.00242211
MSTRG.4637	ENSOARG00000005438	OBSCN	-0.98477336	0.000346011
MSTRG.4683	ENSOARG00000005438	OBSCN	0.973517595	0.00104269
MSTRG.4768	ENSOARG00000005438	OBSCN	0.936136549	0.005987576
MSTRG.4791	ENSOARG00000005438	OBSCN	0.935124793	0.006176666
MSTRG.4826	ENSOARG00000005438	OBSCN	-0.959489086	0.002428459
MSTRG.4843	ENSOARG00000005438	OBSCN	0.983920765	0.000385734
MSTRG.4867	ENSOARG00000005438	OBSCN	-0.929953896	0.007187846
MSTRG.4901	ENSOARG00000005438	OBSCN	-0.943386801	0.004716857
MSTRG.4908	ENSOARG00000005438	OBSCN	-0.979226339	0.000642835
MSTRG.4911	ENSOARG00000005438	OBSCN	0.917678196	0.009886377
MSTRG.4940	ENSOARG00000005438	OBSCN	0.943657283	0.004672323
MSTRG.5	ENSOARG00000005438	OBSCN	0.921388916	0.009026657
MSTRG.5025	ENSOARG00000005438	OBSCN	0.979523064	0.000624664
MSTRG.5029	ENSOARG00000005438	OBSCN	0.986713109	0.000263639
MSTRG.5034	ENSOARG00000005438	OBSCN	0.945238971	0.004416047
MSTRG.5064	ENSOARG00000005438	OBSCN	0.937567705	0.005725013
MSTRG.5083	ENSOARG00000005438	OBSCN	0.943529032	0.004693413
MSTRG.5084	ENSOARG00000005438	OBSCN	0.960061356	0.00236079
MSTRG.5136	ENSOARG00000005438	OBSCN	0.928134001	0.007561499
MSTRG.52	ENSOARG00000005438	OBSCN	0.989162563	0.000175539
MSTRG.5300	ENSOARG00000005438	OBSCN	0.988429388	0.000200044
MSTRG.5304	ENSOARG00000005438	OBSCN	0.979592767	0.000620433
MSTRG.5315	ENSOARG00000005438	OBSCN	0.985654067	0.000307232
MSTRG.5345	ENSOARG00000005438	OBSCN	0.919469987	0.009466503
MSTRG.535	ENSOARG00000005438	OBSCN	0.953304335	0.003219818
MSTRG.5370	ENSOARG00000005438	OBSCN	0.942168073	0.004920087
MSTRG.5414	ENSOARG00000005438	OBSCN	0.939016128	0.005465148
MSTRG.5486	ENSOARG00000005438	OBSCN	-0.936655371	0.005891727
MSTRG.5492	ENSOARG00000005438	OBSCN	-0.927913713	0.007607353
MSTRG.5502	ENSOARG00000005438	OBSCN	0.919631078	0.009429187
MSTRG.5511	ENSOARG00000005438	OBSCN	-0.950584407	0.003602517
MSTRG.5521	ENSOARG00000005438	OBSCN	0.95909415	0.002475709
MSTRG.5560	ENSOARG00000005438	OBSCN	0.970248694	0.001314543
MSTRG.5588	ENSOARG00000005438	OBSCN	0.931694384	0.00683914
MSTRG.5591	ENSOARG00000005438	OBSCN	0.935172917	0.006167607
MSTRG.5616	ENSOARG00000005438	OBSCN	0.993688576	5.96E-05
MSTRG.5628	ENSOARG00000005438	OBSCN	0.983651792	0.000398711
MSTRG.5630	ENSOARG00000005438	OBSCN	0.980614211	0.000560071
MSTRG.5631	ENSOARG00000005438	OBSCN	0.937745284	0.005692836
MSTRG.5648	ENSOARG00000005438	OBSCN	0.975462594	0.00089574
MSTRG.5667	ENSOARG00000005438	OBSCN	-0.963017036	0.002026318
MSTRG.5692	ENSOARG00000005438	OBSCN	0.969716224	0.001361774
MSTRG.5713	ENSOARG00000005438	OBSCN	-0.917995909	0.009811281
MSTRG.5719	ENSOARG00000005438	OBSCN	0.946911208	0.004152816
MSTRG.5732	ENSOARG00000005438	OBSCN	-0.960770547	0.002278239
MSTRG.5771	ENSOARG00000005438	OBSCN	0.938519205	0.005553637
MSTRG.5860	ENSOARG00000005438	OBSCN	0.962631709	0.002068493
MSTRG.5927	ENSOARG00000005438	OBSCN	0.940487738	0.005207177
MSTRG.5953	ENSOARG00000005438	OBSCN	0.928611656	0.007462535
MSTRG.5990	ENSOARG00000005438	OBSCN	0.955592253	0.002914285
MSTRG.6010	ENSOARG00000005438	OBSCN	0.974794975	0.000944934
MSTRG.6011	ENSOARG00000005438	OBSCN	0.958826824	0.002507947
MSTRG.6040	ENSOARG00000005438	OBSCN	0.974267593	0.000984716
MSTRG.6041	ENSOARG00000005438	OBSCN	0.965614017	0.001753265
MSTRG.6044	ENSOARG00000005438	OBSCN	0.928347146	0.00751726
MSTRG.6050	ENSOARG00000005438	OBSCN	0.958199919	0.002584353
MSTRG.610	ENSOARG00000005438	OBSCN	0.950649684	0.003593085
MSTRG.6108	ENSOARG00000005438	OBSCN	0.941423644	0.005046291
MSTRG.612	ENSOARG00000005438	OBSCN	0.932291455	0.006721468
MSTRG.6135	ENSOARG00000005438	OBSCN	-0.919473047	0.009465793
MSTRG.6176	ENSOARG00000005438	OBSCN	0.978847334	0.000666421
MSTRG.6182	ENSOARG00000005438	OBSCN	0.963953411	0.001925616
MSTRG.619	ENSOARG00000005438	OBSCN	-0.930974292	0.006982384
MSTRG.6201	ENSOARG00000005438	OBSCN	-0.982463176	0.000458614
MSTRG.627	ENSOARG00000005438	OBSCN	0.980866157	0.000545653
MSTRG.6275	ENSOARG00000005438	OBSCN	-0.963127438	0.002014313
MSTRG.628	ENSOARG00000005438	OBSCN	0.958787823	0.002512667
MSTRG.6287	ENSOARG00000005438	OBSCN	-0.964375226	0.001881081
MSTRG.630	ENSOARG00000005438	OBSCN	-0.93309984	0.006563737
MSTRG.635	ENSOARG00000005438	OBSCN	-0.961168959	0.002232499
MSTRG.6353	ENSOARG00000005438	OBSCN	0.922226302	0.008837906
MSTRG.6356	ENSOARG00000005438	OBSCN	0.963253441	0.002000655
MSTRG.638	ENSOARG00000005438	OBSCN	0.935448239	0.006115904
MSTRG.6476	ENSOARG00000005438	OBSCN	0.948331862	0.003935428
MSTRG.6496	ENSOARG00000005438	OBSCN	0.950486684	0.00361666
MSTRG.6503	ENSOARG00000005438	OBSCN	0.961930711	0.00214632
MSTRG.6544	ENSOARG00000005438	OBSCN	0.924094166	0.00842387
MSTRG.6586	ENSOARG00000005438	OBSCN	0.950636522	0.003594986
MSTRG.6589	ENSOARG00000005438	OBSCN	-0.988934314	0.000182997
MSTRG.659	ENSOARG00000005438	OBSCN	-0.933895056	0.006410361
MSTRG.6627	ENSOARG00000005438	OBSCN	0.939591145	0.005363622
MSTRG.6638	ENSOARG00000005438	OBSCN	0.952823578	0.003285924
MSTRG.6679	ENSOARG00000005438	OBSCN	0.974794823	0.000944945
MSTRG.6686	ENSOARG00000005438	OBSCN	-0.946706763	0.004184573
MSTRG.6694	ENSOARG00000005438	OBSCN	0.951358096	0.003491508
MSTRG.6698	ENSOARG00000005438	OBSCN	-0.936375029	0.005943424
MSTRG.6797	ENSOARG00000005438	OBSCN	-0.971938648	0.001170111
MSTRG.6980	ENSOARG00000005438	OBSCN	-0.927314625	0.007732741
MSTRG.7014	ENSOARG00000005438	OBSCN	0.93667886	0.005887405
MSTRG.7027	ENSOARG00000005438	OBSCN	0.968883722	0.00143727
MSTRG.7044	ENSOARG00000005438	OBSCN	0.940738697	0.005163793
MSTRG.7069	ENSOARG00000005438	OBSCN	0.942137814	0.004925187
MSTRG.7105	ENSOARG00000005438	OBSCN	-0.971198456	0.001232348
MSTRG.711	ENSOARG00000005438	OBSCN	0.982853338	0.000438491
MSTRG.7118	ENSOARG00000005438	OBSCN	0.919526367	0.009453434
MSTRG.7123	ENSOARG00000005438	OBSCN	-0.927758082	0.007639831
MSTRG.7133	ENSOARG00000005438	OBSCN	0.930171178	0.007143852
MSTRG.7190	ENSOARG00000005438	OBSCN	-0.932736019	0.006634499
MSTRG.7191	ENSOARG00000005438	OBSCN	-0.924115019	0.008419303
MSTRG.7221	ENSOARG00000005438	OBSCN	0.960132501	0.002352443
MSTRG.7251	ENSOARG00000005438	OBSCN	0.927774687	0.007636362
MSTRG.7333	ENSOARG00000005438	OBSCN	0.944217434	0.004580753
MSTRG.7428	ENSOARG00000005438	OBSCN	-0.987696962	0.000226116
MSTRG.7450	ENSOARG00000005438	OBSCN	0.988436363	0.000199803
MSTRG.7454	ENSOARG00000005438	OBSCN	0.922559836	0.008763265
MSTRG.7506	ENSOARG00000005438	OBSCN	-0.927485921	0.007696787
MSTRG.7555	ENSOARG00000005438	OBSCN	0.943247518	0.004739871
MSTRG.7645	ENSOARG00000005438	OBSCN	-0.9416939	0.005000293
MSTRG.7651	ENSOARG00000005438	OBSCN	-0.934309235	0.006331178
MSTRG.7657	ENSOARG00000005438	OBSCN	0.972663369	0.001110723
MSTRG.7662	ENSOARG00000005438	OBSCN	0.971187578	0.001233274
MSTRG.7667	ENSOARG00000005438	OBSCN	0.94063198	0.00518222
MSTRG.7687	ENSOARG00000005438	OBSCN	0.945611776	0.004356676
MSTRG.769	ENSOARG00000005438	OBSCN	0.935398628	0.006125204
MSTRG.7703	ENSOARG00000005438	OBSCN	-0.926072938	0.007995802
MSTRG.7706	ENSOARG00000005438	OBSCN	0.924043165	0.008435047
MSTRG.7708	ENSOARG00000005438	OBSCN	0.979035906	0.000654633
MSTRG.771	ENSOARG00000005438	OBSCN	0.937476328	0.005741605
MSTRG.7719	ENSOARG00000005438	OBSCN	0.947113778	0.004121469
MSTRG.7727	ENSOARG00000005438	OBSCN	0.989278924	0.000171796
MSTRG.7729	ENSOARG00000005438	OBSCN	-0.957671898	0.002649583
MSTRG.7791	ENSOARG00000005438	OBSCN	0.964662983	0.001850994
MSTRG.7802	ENSOARG00000005438	OBSCN	-0.948697352	0.003880429
MSTRG.7803	ENSOARG00000005438	OBSCN	0.929167104	0.007348254
MSTRG.7826	ENSOARG00000005438	OBSCN	-0.980531377	0.000564851
MSTRG.7838	ENSOARG00000005438	OBSCN	-0.931711303	0.006835792
MSTRG.7848	ENSOARG00000005438	OBSCN	0.971233105	0.001229399
MSTRG.7868	ENSOARG00000005438	OBSCN	0.97444801	0.000971015
MSTRG.7926	ENSOARG00000005438	OBSCN	-0.979540992	0.000623575
MSTRG.7933	ENSOARG00000005438	OBSCN	-0.944430359	0.004546178
MSTRG.7975	ENSOARG00000005438	OBSCN	-0.932125551	0.006754064
MSTRG.80	ENSOARG00000005438	OBSCN	0.955587537	0.002914899
MSTRG.802	ENSOARG00000005438	OBSCN	0.97201801	0.001163533
MSTRG.8035	ENSOARG00000005438	OBSCN	0.925755503	0.008063741
MSTRG.8068	ENSOARG00000005438	OBSCN	0.922700759	0.008731821
MSTRG.8074	ENSOARG00000005438	OBSCN	0.972462606	0.001127021
MSTRG.8083	ENSOARG00000005438	OBSCN	0.958011059	0.002607592
MSTRG.8089	ENSOARG00000005438	OBSCN	0.969183356	0.001409866
MSTRG.8101	ENSOARG00000005438	OBSCN	0.948810864	0.003863425
MSTRG.8116	ENSOARG00000005438	OBSCN	0.964442478	0.001874028
MSTRG.8180	ENSOARG00000005438	OBSCN	0.972811228	0.001098795
MSTRG.8218	ENSOARG00000005438	OBSCN	0.937534148	0.005731104
MSTRG.8233	ENSOARG00000005438	OBSCN	-0.931737531	0.006830603
MSTRG.8261	ENSOARG00000005438	OBSCN	0.945582334	0.004361351
MSTRG.8285	ENSOARG00000005438	OBSCN	-0.992990831	7.35E-05
MSTRG.8328	ENSOARG00000005438	OBSCN	0.961105329	0.002239773
MSTRG.8332	ENSOARG00000005438	OBSCN	0.958628525	0.002531993
MSTRG.8361	ENSOARG00000005438	OBSCN	0.967245003	0.001591764
MSTRG.8430	ENSOARG00000005438	OBSCN	0.952339822	0.003353109
MSTRG.8438	ENSOARG00000005438	OBSCN	-0.94000708	0.005290764
MSTRG.8521	ENSOARG00000005438	OBSCN	-0.958907197	0.002498233
MSTRG.8535	ENSOARG00000005438	OBSCN	0.987622289	0.000228863
MSTRG.8536	ENSOARG00000005438	OBSCN	-0.964862749	0.001830249
MSTRG.8541	ENSOARG00000005438	OBSCN	-0.923233321	0.008613487
MSTRG.8570	ENSOARG00000005438	OBSCN	0.955458567	0.002931725
MSTRG.8573	ENSOARG00000005438	OBSCN	0.946471113	0.004221323
MSTRG.8574	ENSOARG00000005438	OBSCN	0.952480361	0.003333522
MSTRG.8575	ENSOARG00000005438	OBSCN	0.988326407	0.000203614
MSTRG.8595	ENSOARG00000005438	OBSCN	0.924343123	0.008369416
MSTRG.8618	ENSOARG00000005438	OBSCN	0.926428096	0.007920122
MSTRG.8620	ENSOARG00000005438	OBSCN	0.92602471	0.008006106
MSTRG.8637	ENSOARG00000005438	OBSCN	0.956836277	0.002754451
MSTRG.8660	ENSOARG00000005438	OBSCN	0.978669329	0.000677644
MSTRG.8708	ENSOARG00000005438	OBSCN	0.920381094	0.009256396
MSTRG.8711	ENSOARG00000005438	OBSCN	0.982071559	0.000479262
MSTRG.8722	ENSOARG00000005438	OBSCN	0.980356255	0.000575025
MSTRG.8756	ENSOARG00000005438	OBSCN	0.944323419	0.004563527
MSTRG.8763	ENSOARG00000005438	OBSCN	0.97306614	0.00107838
MSTRG.8774	ENSOARG00000005438	OBSCN	0.934086841	0.006373635
MSTRG.8789	ENSOARG00000005438	OBSCN	0.967093014	0.001606488
MSTRG.8857	ENSOARG00000005438	OBSCN	0.970218886	0.001317165
MSTRG.8890	ENSOARG00000005438	OBSCN	0.934798126	0.006238331
MSTRG.8934	ENSOARG00000005438	OBSCN	-0.982701756	0.000446256
MSTRG.8959	ENSOARG00000005438	OBSCN	0.976181187	0.000844247
MSTRG.8969	ENSOARG00000005438	OBSCN	0.987743088	0.000224427
MSTRG.9060	ENSOARG00000005438	OBSCN	-0.975933255	0.000861842
MSTRG.9112	ENSOARG00000005438	OBSCN	0.94186197	0.004971792
MSTRG.9135	ENSOARG00000005438	OBSCN	0.918294199	0.00974103
MSTRG.914	ENSOARG00000005438	OBSCN	0.929504677	0.007279219
MSTRG.9145	ENSOARG00000005438	OBSCN	0.984405245	0.000362898
MSTRG.915	ENSOARG00000005438	OBSCN	0.928138709	0.00756052
MSTRG.9168	ENSOARG00000005438	OBSCN	0.963993766	0.001921333
MSTRG.9190	ENSOARG00000005438	OBSCN	0.949586802	0.003748173
MSTRG.9212	ENSOARG00000005438	OBSCN	0.91882862	0.009615779
MSTRG.9221	ENSOARG00000005438	OBSCN	-0.941968331	0.004953796
MSTRG.9287	ENSOARG00000005438	OBSCN	-0.979041406	0.000654291
MSTRG.9299	ENSOARG00000005438	OBSCN	-0.992802767	7.75E-05
MSTRG.9325	ENSOARG00000005438	OBSCN	0.945657534	0.004349416
MSTRG.9394	ENSOARG00000005438	OBSCN	-0.94257244	0.004852191
MSTRG.9401	ENSOARG00000005438	OBSCN	-0.9608941	0.002264005
MSTRG.9412	ENSOARG00000005438	OBSCN	0.986152567	0.000286299
MSTRG.9448	ENSOARG00000005438	OBSCN	0.934796808	0.00623858
MSTRG.9531	ENSOARG00000005438	OBSCN	0.929450751	0.007290226
MSTRG.9560	ENSOARG00000005438	OBSCN	-0.987255264	0.000242607
MSTRG.9585	ENSOARG00000005438	OBSCN	0.978633533	0.000679912
MSTRG.9622	ENSOARG00000005438	OBSCN	0.955616272	0.002911157
MSTRG.964	ENSOARG00000005438	OBSCN	-0.935503482	0.006105555
MSTRG.9747	ENSOARG00000005438	OBSCN	0.938370562	0.005580241
MSTRG.9757	ENSOARG00000005438	OBSCN	0.968061045	0.001513855
MSTRG.9761	ENSOARG00000005438	OBSCN	-0.938106485	0.00562766
MSTRG.9768	ENSOARG00000005438	OBSCN	0.952464151	0.003335778
MSTRG.9788	ENSOARG00000005438	OBSCN	0.967695072	0.001548556
MSTRG.9796	ENSOARG00000005438	OBSCN	-0.973476422	0.001045921
MSTRG.9798	ENSOARG00000005438	OBSCN	-0.926942502	0.007811128
MSTRG.9823	ENSOARG00000005438	OBSCN	-0.96632631	0.001681785
MSTRG.9880	ENSOARG00000005438	OBSCN	0.926525158	0.0078995
MSTRG.991	ENSOARG00000005438	OBSCN	0.943088072	0.004766283
MSTRG.9914	ENSOARG00000005438	OBSCN	-0.941269442	0.005072629
MSTRG.9926	ENSOARG00000005438	OBSCN	-0.930960342	0.006985174
MSTRG.9954	ENSOARG00000005438	OBSCN	0.975219878	0.000913473
MSTRG.9968	ENSOARG00000005438	OBSCN	0.927721987	0.007647373
MSTRG.9971	ENSOARG00000005438	OBSCN	0.981101506	0.000532355
MSTRG.10040	ENSOARG00000007775	AQP1	0.957824258	0.002630679
MSTRG.10044	ENSOARG00000007775	AQP1	0.962788664	0.002051262
MSTRG.10125	ENSOARG00000007775	AQP1	0.941092277	0.005102971
MSTRG.10126	ENSOARG00000007775	AQP1	0.949144568	0.003813649
MSTRG.10156	ENSOARG00000007775	AQP1	0.976890075	0.000794932
MSTRG.10275	ENSOARG00000007775	AQP1	0.943849051	0.004640874
MSTRG.10287	ENSOARG00000007775	AQP1	-0.927899281	0.007610362
MSTRG.10303	ENSOARG00000007775	AQP1	0.919293516	0.009507463
MSTRG.10320	ENSOARG00000007775	AQP1	-0.991020244	0.000120592
MSTRG.10341	ENSOARG00000007775	AQP1	0.945310889	0.004404563
MSTRG.10370	ENSOARG00000007775	AQP1	0.944477908	0.004538475
MSTRG.10399	ENSOARG00000007775	AQP1	0.947690451	0.004032866
MSTRG.10452	ENSOARG00000007775	AQP1	0.965181191	0.001797418
MSTRG.1049	ENSOARG00000007775	AQP1	-0.940699933	0.005170483
MSTRG.10541	ENSOARG00000007775	AQP1	0.937527092	0.005732385
MSTRG.10590	ENSOARG00000007775	AQP1	0.98852253	0.000196843
MSTRG.10637	ENSOARG00000007775	AQP1	0.923838434	0.008479985
MSTRG.10690	ENSOARG00000007775	AQP1	-0.920894817	0.009138939
MSTRG.10740	ENSOARG00000007775	AQP1	-0.950022097	0.003684269
MSTRG.10804	ENSOARG00000007775	AQP1	-0.92089731	0.009138371
MSTRG.10825	ENSOARG00000007775	AQP1	0.918510103	0.009690334
MSTRG.10893	ENSOARG00000007775	AQP1	-0.926462033	0.007912908
MSTRG.10952	ENSOARG00000007775	AQP1	-0.962139772	0.002122961
MSTRG.11022	ENSOARG00000007775	AQP1	0.928260133	0.007535304
MSTRG.11037	ENSOARG00000007775	AQP1	0.944757005	0.004493388
MSTRG.11099	ENSOARG00000007775	AQP1	-0.952160035	0.003378249
MSTRG.11121	ENSOARG00000007775	AQP1	0.945279173	0.004409626
MSTRG.11156	ENSOARG00000007775	AQP1	0.948676364	0.003883577
MSTRG.1117	ENSOARG00000007775	AQP1	0.919315053	0.009502459
MSTRG.11268	ENSOARG00000007775	AQP1	-0.928921468	0.007398687
MSTRG.11284	ENSOARG00000007775	AQP1	-0.971408779	0.001214501
MSTRG.11305	ENSOARG00000007775	AQP1	0.921837079	0.008925397
MSTRG.11314	ENSOARG00000007775	AQP1	0.962209804	0.002115164
MSTRG.11368	ENSOARG00000007775	AQP1	0.925356681	0.008149495
MSTRG.11389	ENSOARG00000007775	AQP1	-0.939414942	0.005394634
MSTRG.11402	ENSOARG00000007775	AQP1	0.962937569	0.002034981
MSTRG.11424	ENSOARG00000007775	AQP1	-0.926350673	0.00793659
MSTRG.11478	ENSOARG00000007775	AQP1	-0.968201754	0.001500617
MSTRG.11510	ENSOARG00000007775	AQP1	-0.937448338	0.005746692
MSTRG.11541	ENSOARG00000007775	AQP1	0.979641412	0.000617489
MSTRG.11665	ENSOARG00000007775	AQP1	-0.952700247	0.003302989
MSTRG.11689	ENSOARG00000007775	AQP1	-0.91976489	0.009398246
MSTRG.11723	ENSOARG00000007775	AQP1	0.935123358	0.006176936
MSTRG.11725	ENSOARG00000007775	AQP1	-0.94189033	0.00496699
MSTRG.11865	ENSOARG00000007775	AQP1	-0.931568569	0.006864064
MSTRG.11866	ENSOARG00000007775	AQP1	-0.930410118	0.007095624
MSTRG.11877	ENSOARG00000007775	AQP1	0.922902313	0.008686944
MSTRG.11903	ENSOARG00000007775	AQP1	0.984589004	0.000354418
MSTRG.11940	ENSOARG00000007775	AQP1	0.972657164	0.001111225
MSTRG.11971	ENSOARG00000007775	AQP1	0.960139273	0.002351649
MSTRG.120	ENSOARG00000007775	AQP1	0.943117826	0.004761349
MSTRG.12057	ENSOARG00000007775	AQP1	0.929657781	0.007248014
MSTRG.12075	ENSOARG00000007775	AQP1	0.946542985	0.004210098
MSTRG.1208	ENSOARG00000007775	AQP1	0.924604707	0.008312385
MSTRG.12117	ENSOARG00000007775	AQP1	0.932417066	0.006696839
MSTRG.12187	ENSOARG00000007775	AQP1	0.998440734	3.65E-06
MSTRG.12194	ENSOARG00000007775	AQP1	-0.918681757	0.00965012
MSTRG.12213	ENSOARG00000007775	AQP1	0.92449425	0.008336444
MSTRG.12300	ENSOARG00000007775	AQP1	0.941183146	0.005087397
MSTRG.12312	ENSOARG00000007775	AQP1	0.943088345	0.004766238
MSTRG.12374	ENSOARG00000007775	AQP1	-0.927345942	0.007726162
MSTRG.12397	ENSOARG00000007775	AQP1	0.968475745	0.001475004
MSTRG.124	ENSOARG00000007775	AQP1	0.954595124	0.003045601
MSTRG.12413	ENSOARG00000007775	AQP1	-0.94770057	0.00403132
MSTRG.12492	ENSOARG00000007775	AQP1	0.980363981	0.000574574
MSTRG.125	ENSOARG00000007775	AQP1	0.923585302	0.008535709
MSTRG.12781	ENSOARG00000007775	AQP1	-0.945193696	0.004423285
MSTRG.12798	ENSOARG00000007775	AQP1	0.969849415	0.001349882
MSTRG.12845	ENSOARG00000007775	AQP1	0.922154262	0.008854067
MSTRG.12869	ENSOARG00000007775	AQP1	-0.953950349	0.00313203
MSTRG.12870	ENSOARG00000007775	AQP1	0.987569233	0.000230826
MSTRG.12935	ENSOARG00000007775	AQP1	0.964667981	0.001850474
MSTRG.12937	ENSOARG00000007775	AQP1	0.962353229	0.002099241
MSTRG.12984	ENSOARG00000007775	AQP1	-0.951687993	0.003444694
MSTRG.13031	ENSOARG00000007775	AQP1	0.974600611	0.000959501
MSTRG.13086	ENSOARG00000007775	AQP1	0.931148911	0.006947515
MSTRG.13099	ENSOARG00000007775	AQP1	-0.948367976	0.003929977
MSTRG.13115	ENSOARG00000007775	AQP1	0.983634242	0.000399565
MSTRG.13221	ENSOARG00000007775	AQP1	0.923806727	0.008486956
MSTRG.13252	ENSOARG00000007775	AQP1	0.96964125	0.00136849
MSTRG.13376	ENSOARG00000007775	AQP1	0.976567476	0.000817192
MSTRG.13384	ENSOARG00000007775	AQP1	0.950827779	0.003567414
MSTRG.13450	ENSOARG00000007775	AQP1	0.963790724	0.00194293
MSTRG.13461	ENSOARG00000007775	AQP1	0.917955421	0.009820836
MSTRG.13472	ENSOARG00000007775	AQP1	0.95286972	0.003279551
MSTRG.13639	ENSOARG00000007775	AQP1	-0.979912014	0.000601238
MSTRG.13774	ENSOARG00000007775	AQP1	0.941425292	0.00504601
MSTRG.13787	ENSOARG00000007775	AQP1	0.944253481	0.004574891
MSTRG.13814	ENSOARG00000007775	AQP1	-0.927778323	0.007635603
MSTRG.13828	ENSOARG00000007775	AQP1	0.969547051	0.001376952
MSTRG.13833	ENSOARG00000007775	AQP1	-0.957902884	0.002620949
MSTRG.13872	ENSOARG00000007775	AQP1	0.927982062	0.007593112
MSTRG.13881	ENSOARG00000007775	AQP1	0.961211387	0.002227655
MSTRG.13890	ENSOARG00000007775	AQP1	0.945094091	0.004439227
MSTRG.13923	ENSOARG00000007775	AQP1	0.923272498	0.008604813
MSTRG.14033	ENSOARG00000007775	AQP1	0.941007831	0.005117465
MSTRG.14074	ENSOARG00000007775	AQP1	0.950973666	0.003546453
MSTRG.14081	ENSOARG00000007775	AQP1	0.953660725	0.00317124
MSTRG.14092	ENSOARG00000007775	AQP1	0.926412268	0.007923487
MSTRG.14093	ENSOARG00000007775	AQP1	0.986117918	0.000287731
MSTRG.14126	ENSOARG00000007775	AQP1	-0.947013638	0.004136951
MSTRG.14149	ENSOARG00000007775	AQP1	0.943977825	0.004619814
MSTRG.14164	ENSOARG00000007775	AQP1	0.985781866	0.000301796
MSTRG.14239	ENSOARG00000007775	AQP1	-0.932147384	0.00674977
MSTRG.14255	ENSOARG00000007775	AQP1	0.92730874	0.007733978
MSTRG.14291	ENSOARG00000007775	AQP1	-0.927377456	0.007719544
MSTRG.14293	ENSOARG00000007775	AQP1	0.959494421	0.002427824
MSTRG.1430	ENSOARG00000007775	AQP1	-0.921052052	0.009103135
MSTRG.14378	ENSOARG00000007775	AQP1	0.971724935	0.001187916
MSTRG.14393	ENSOARG00000007775	AQP1	0.965959694	0.001718392
MSTRG.144	ENSOARG00000007775	AQP1	-0.943135509	0.004758418
MSTRG.14402	ENSOARG00000007775	AQP1	0.943083647	0.004767017
MSTRG.14404	ENSOARG00000007775	AQP1	0.944303638	0.00456674
MSTRG.14445	ENSOARG00000007775	AQP1	0.943263988	0.004737147
MSTRG.14457	ENSOARG00000007775	AQP1	0.965367771	0.001778318
MSTRG.14466	ENSOARG00000007775	AQP1	0.923634365	0.008524894
MSTRG.14468	ENSOARG00000007775	AQP1	0.964108297	0.001909203
MSTRG.14481	ENSOARG00000007775	AQP1	0.970340699	0.001306466
MSTRG.14510	ENSOARG00000007775	AQP1	0.973004368	0.00108331
MSTRG.14520	ENSOARG00000007775	AQP1	0.920842347	0.009150903
MSTRG.14545	ENSOARG00000007775	AQP1	0.960006685	0.002367214
MSTRG.14591	ENSOARG00000007775	AQP1	0.94326898	0.004736321
MSTRG.1460	ENSOARG00000007775	AQP1	0.947619928	0.004043651
MSTRG.14658	ENSOARG00000007775	AQP1	0.945348278	0.004398599
MSTRG.14714	ENSOARG00000007775	AQP1	0.93639753	0.005939267
MSTRG.14726	ENSOARG00000007775	AQP1	0.925120442	0.008200499
MSTRG.14729	ENSOARG00000007775	AQP1	0.962616626	0.002070153
MSTRG.14755	ENSOARG00000007775	AQP1	-0.924376155	0.008362204
MSTRG.14766	ENSOARG00000007775	AQP1	-0.922824512	0.008704253
MSTRG.14893	ENSOARG00000007775	AQP1	0.993430527	6.46E-05
MSTRG.14899	ENSOARG00000007775	AQP1	-0.948820402	0.003861998
MSTRG.14920	ENSOARG00000007775	AQP1	0.928162525	0.007555571
MSTRG.15016	ENSOARG00000007775	AQP1	0.944617296	0.00451593
MSTRG.1502	ENSOARG00000007775	AQP1	-0.926907116	0.007818603
MSTRG.15030	ENSOARG00000007775	AQP1	0.955808446	0.002886189
MSTRG.15071	ENSOARG00000007775	AQP1	0.960136326	0.002351995
MSTRG.15095	ENSOARG00000007775	AQP1	0.922083229	0.008870018
MSTRG.15112	ENSOARG00000007775	AQP1	0.983531208	0.000404598
MSTRG.15149	ENSOARG00000007775	AQP1	0.983402868	0.000410911
MSTRG.15268	ENSOARG00000007775	AQP1	0.928007275	0.007587861
MSTRG.15301	ENSOARG00000007775	AQP1	0.972630813	0.001113358
MSTRG.15373	ENSOARG00000007775	AQP1	-0.925693723	0.008076996
MSTRG.15387	ENSOARG00000007775	AQP1	0.973193261	0.00106827
MSTRG.15466	ENSOARG00000007775	AQP1	-0.937468545	0.00574302
MSTRG.15519	ENSOARG00000007775	AQP1	0.979732109	0.000612018
MSTRG.15578	ENSOARG00000007775	AQP1	0.970223317	0.001316776
MSTRG.15585	ENSOARG00000007775	AQP1	0.942745021	0.004823354
MSTRG.15627	ENSOARG00000007775	AQP1	0.95143394	0.003480718
MSTRG.15657	ENSOARG00000007775	AQP1	0.920995315	0.009116047
MSTRG.15670	ENSOARG00000007775	AQP1	-0.918947174	0.0095881
MSTRG.15683	ENSOARG00000007775	AQP1	0.950867474	0.003561705
MSTRG.15700	ENSOARG00000007775	AQP1	0.958499965	0.002547643
MSTRG.15719	ENSOARG00000007775	AQP1	0.940805155	0.005152334
MSTRG.15760	ENSOARG00000007775	AQP1	0.954555036	0.00305094
MSTRG.15782	ENSOARG00000007775	AQP1	-0.937021215	0.005824594
MSTRG.15807	ENSOARG00000007775	AQP1	0.975903325	0.000863979
MSTRG.15847	ENSOARG00000007775	AQP1	-0.936986504	0.005830947
MSTRG.15875	ENSOARG00000007775	AQP1	0.935643032	0.006079452
MSTRG.15967	ENSOARG00000007775	AQP1	0.924019316	0.008440276
MSTRG.16010	ENSOARG00000007775	AQP1	-0.960305512	0.002332206
MSTRG.16019	ENSOARG00000007775	AQP1	0.929579253	0.007264011
MSTRG.16043	ENSOARG00000007775	AQP1	0.931495494	0.00687856
MSTRG.1607	ENSOARG00000007775	AQP1	0.961478878	0.002197235
MSTRG.16096	ENSOARG00000007775	AQP1	0.921843869	0.008923868
MSTRG.16154	ENSOARG00000007775	AQP1	0.964365776	0.001882073
MSTRG.16164	ENSOARG00000007775	AQP1	0.965368222	0.001778272
MSTRG.16205	ENSOARG00000007775	AQP1	0.971147699	0.001236674
MSTRG.16272	ENSOARG00000007775	AQP1	0.971962191	0.001168158
MSTRG.163	ENSOARG00000007775	AQP1	0.918365713	0.009724223
MSTRG.16397	ENSOARG00000007775	AQP1	0.929155569	0.007350618
MSTRG.16446	ENSOARG00000007775	AQP1	0.937846909	0.005674461
MSTRG.16453	ENSOARG00000007775	AQP1	-0.945538783	0.00436827
MSTRG.16463	ENSOARG00000007775	AQP1	0.958991513	0.002488062
MSTRG.1647	ENSOARG00000007775	AQP1	0.954532663	0.003053921
MSTRG.16531	ENSOARG00000007775	AQP1	-0.963741721	0.001948161
MSTRG.16535	ENSOARG00000007775	AQP1	-0.962001325	0.002138416
MSTRG.16537	ENSOARG00000007775	AQP1	0.942298274	0.004898175
MSTRG.16552	ENSOARG00000007775	AQP1	0.933690232	0.006449696
MSTRG.16608	ENSOARG00000007775	AQP1	-0.918411419	0.00971349
MSTRG.16638	ENSOARG00000007775	AQP1	-0.924693508	0.008293068
MSTRG.16687	ENSOARG00000007775	AQP1	0.970080612	0.001329363
MSTRG.16776	ENSOARG00000007775	AQP1	-0.930739742	0.007029355
MSTRG.16804	ENSOARG00000007775	AQP1	0.968351374	0.001486603
MSTRG.16826	ENSOARG00000007775	AQP1	0.964471525	0.001870986
MSTRG.16831	ENSOARG00000007775	AQP1	0.975780517	0.000872772
MSTRG.16838	ENSOARG00000007775	AQP1	0.934314972	0.006330085
MSTRG.16873	ENSOARG00000007775	AQP1	-0.918787389	0.009625414
MSTRG.16918	ENSOARG00000007775	AQP1	-0.920129219	0.009314251
MSTRG.16967	ENSOARG00000007775	AQP1	-0.927301699	0.007735458
MSTRG.17080	ENSOARG00000007775	AQP1	0.947023767	0.004135384
MSTRG.17104	ENSOARG00000007775	AQP1	-0.959924812	0.00237685
MSTRG.17261	ENSOARG00000007775	AQP1	-0.928462834	0.007493301
MSTRG.1728	ENSOARG00000007775	AQP1	0.939936532	0.005303087
MSTRG.17294	ENSOARG00000007775	AQP1	0.941539936	0.005026473
MSTRG.17297	ENSOARG00000007775	AQP1	0.966067803	0.001707556
MSTRG.17316	ENSOARG00000007775	AQP1	0.962366651	0.002097754
MSTRG.17325	ENSOARG00000007775	AQP1	-0.923808543	0.008486556
MSTRG.1735	ENSOARG00000007775	AQP1	0.966903184	0.001624972
MSTRG.1740	ENSOARG00000007775	AQP1	0.970006868	0.001335891
MSTRG.17429	ENSOARG00000007775	AQP1	0.924042448	0.008435204
MSTRG.17542	ENSOARG00000007775	AQP1	0.953335929	0.003215497
MSTRG.17610	ENSOARG00000007775	AQP1	0.942740161	0.004824165
MSTRG.17729	ENSOARG00000007775	AQP1	0.942777407	0.004817952
MSTRG.17769	ENSOARG00000007775	AQP1	-0.960223627	0.002341773
MSTRG.17773	ENSOARG00000007775	AQP1	0.980869971	0.000545437
MSTRG.17789	ENSOARG00000007775	AQP1	0.993236393	6.85E-05
MSTRG.17792	ENSOARG00000007775	AQP1	0.987436045	0.000235788
MSTRG.17862	ENSOARG00000007775	AQP1	-0.9383487	0.00558416
MSTRG.17892	ENSOARG00000007775	AQP1	-0.91848977	0.009695103
MSTRG.17896	ENSOARG00000007775	AQP1	-0.941131062	0.005096321
MSTRG.17927	ENSOARG00000007775	AQP1	0.93567582	0.006073326
MSTRG.1793	ENSOARG00000007775	AQP1	-0.923736319	0.008502443
MSTRG.17983	ENSOARG00000007775	AQP1	-0.919888493	0.009369708
MSTRG.18000	ENSOARG00000007775	AQP1	0.927016762	0.007795455
MSTRG.18003	ENSOARG00000007775	AQP1	0.956288575	0.002824273
MSTRG.18041	ENSOARG00000007775	AQP1	0.96042726	0.002318017
MSTRG.18111	ENSOARG00000007775	AQP1	0.932031893	0.0067725
MSTRG.18127	ENSOARG00000007775	AQP1	0.988892944	0.000184365
MSTRG.18191	ENSOARG00000007775	AQP1	0.95088253	0.00355954
MSTRG.18202	ENSOARG00000007775	AQP1	0.986271975	0.000281394
MSTRG.18250	ENSOARG00000007775	AQP1	0.964639538	0.001853437
MSTRG.18331	ENSOARG00000007775	AQP1	0.936367384	0.005944837
MSTRG.18399	ENSOARG00000007775	AQP1	-0.931917075	0.006795135
MSTRG.18419	ENSOARG00000007775	AQP1	-0.929065529	0.007369088
MSTRG.18489	ENSOARG00000007775	AQP1	0.987318838	0.000240198
MSTRG.1850	ENSOARG00000007775	AQP1	0.917717784	0.009877004
MSTRG.18517	ENSOARG00000007775	AQP1	-0.92797528	0.007594524
MSTRG.18523	ENSOARG00000007775	AQP1	-0.97437034	0.000976901
MSTRG.18540	ENSOARG00000007775	AQP1	-0.985919058	0.000296013
MSTRG.18544	ENSOARG00000007775	AQP1	-0.945769754	0.004331636
MSTRG.18603	ENSOARG00000007775	AQP1	0.924932487	0.00824119
MSTRG.18610	ENSOARG00000007775	AQP1	-0.922055244	0.008876305
MSTRG.1863	ENSOARG00000007775	AQP1	-0.965722539	0.001742279
MSTRG.18657	ENSOARG00000007775	AQP1	-0.942641147	0.004840701
MSTRG.18666	ENSOARG00000007775	AQP1	-0.953367019	0.003211247
MSTRG.18691	ENSOARG00000007775	AQP1	0.934125479	0.006366249
MSTRG.18694	ENSOARG00000007775	AQP1	0.966463245	0.001668211
MSTRG.18840	ENSOARG00000007775	AQP1	0.955163782	0.002970363
MSTRG.18958	ENSOARG00000007775	AQP1	-0.939792558	0.00532828
MSTRG.18978	ENSOARG00000007775	AQP1	0.970166246	0.001321803
[truncated: 7,728 more rows]
