# Supplementary material for: Genome-Wide Network of lncRNA–mRNA During Ovine Oocyte Development From Germinal Vesicle to Metaphase II in vitro
Source: Front Physiol. 2020 Aug 18;11:1019. doi: 10.3389/fphys.2020.01019 (PMC7461901; doi:10.3389/fphys.2020.01019)
Supplement: TABLE S7 — cAMP cis-gene pathway. [file Data_Sheet_5.CSV]

isBest	lncRNA_gene	lncRNA_transcript	partnerRNA_gene	partnerRNA_transcript	direction	type	distance	subtype	location
1	MSTRG.9617	MSTRG.9617.1	ENSOARG00000016501	ENSOART00000017971	antisense	genic	0	overlapping	exonic
1	MSTRG.23448	MSTRG.23448.2	ENSOARG00000004844	ENSOART00000005277	antisense	intergenic	69012	convergent	downstream
1	MSTRG.24331	MSTRG.24331.1	ENSOARG00000013513	ENSOART00000014692	antisense	genic	0	containing	intronic
1	MSTRG.23317	MSTRG.23317.1	ENSOARG00000020165	ENSOART00000021955	antisense	intergenic	9074	convergent	downstream
1	MSTRG.19858	MSTRG.19858.6	ENSOARG00000025299	ENSOART00000027208	antisense	intergenic	4454	divergent	upstream
1	MSTRG.20975	MSTRG.20975.2	ENSOARG00000015669	ENSOART00000017052	sense	genic	0	nested	intronic
1	MSTRG.17280	MSTRG.17280.12	ENSOARG00000015768	ENSOART00000017164	antisense	genic	0	overlapping	exonic
1	MSTRG.3419	MSTRG.3419.3	ENSOARG00000026366	ENSOART00000028369	antisense	genic	0	nested	intronic
1	MSTRG.1893	MSTRG.1893.1	ENSOARG00000002811	ENSOART00000003056	antisense	genic	0	overlapping	exonic
1	MSTRG.21983	MSTRG.21983.1	ENSOARG00000020860	ENSOART00000022726	sense	intergenic	4080	same_strand	downstream
1	MSTRG.16423	MSTRG.16423.2	ENSOARG00000017366	ENSOART00000018906	antisense	genic	0	nested	intronic
1	MSTRG.4681	MSTRG.4681.23	ENSOARG00000024283	ENSOART00000026185	antisense	intergenic	43571	convergent	downstream
1	MSTRG.808	MSTRG.808.6	ENSOARG00000019791	ENSOART00000021551	sense	intergenic	48255	same_strand	downstream
1	MSTRG.12516	MSTRG.12516.2	ENSOARG00000014719	ENSOART00000016019	sense	intergenic	17438	same_strand	upstream
1	MSTRG.6927	MSTRG.6927.6	ENSOARG00000026811	ENSOART00000028848	sense	genic	0	nested	exonic
1	MSTRG.5427	MSTRG.5427.2	ENSOARG00000012471	ENSOART00000013561	antisense	intergenic	10296	convergent	downstream
1	MSTRG.15744	MSTRG.15744.4	ENSOARG00000006804	ENSOART00000007398	antisense	intergenic	8221	convergent	downstream
1	MSTRG.10422	MSTRG.10422.8	ENSOARG00000007570	ENSOART00000008241	sense	intergenic	20441	same_strand	upstream
1	MSTRG.7257	MSTRG.7257.2	ENSOARG00000016069	ENSOART00000017501	antisense	intergenic	19138	divergent	upstream
1	MSTRG.14756	MSTRG.14756.2	ENSOARG00000006923	ENSOART00000007528	sense	intergenic	5017	same_strand	downstream
1	MSTRG.246	MSTRG.246.1	ENSOARG00000020471	ENSOART00000022295	antisense	genic	0	overlapping	exonic
1	MSTRG.11531	MSTRG.11531.5	ENSOARG00000010462	ENSOART00000011387	antisense	intergenic	74915	divergent	upstream
1	MSTRG.15071	MSTRG.15071.1	ENSOARG00000013203	ENSOART00000014367	antisense	genic	0	nested	intronic
1	MSTRG.13811	MSTRG.13811.2	ENSOARG00000003009	ENSOART00000003267	sense	intergenic	26834	same_strand	upstream
1	MSTRG.16727	MSTRG.16727.1	ENSOARG00000020904	ENSOART00000022775	antisense	intergenic	181	divergent	upstream
1	MSTRG.18568	MSTRG.18568.1	ENSOARG00000018579	ENSOART00000020221	antisense	genic	0	overlapping	exonic
1	MSTRG.3863	MSTRG.3863.1	ENSOARG00000006412	ENSOART00000006974	antisense	intergenic	20839	convergent	downstream
1	MSTRG.7962	MSTRG.7962.1	ENSOARG00000010940	ENSOART00000011900	antisense	genic	0	nested	intronic
1	MSTRG.20422	MSTRG.20422.4	ENSOARG00000015534	ENSOART00000016896	sense	intergenic	97298	same_strand	downstream
1	MSTRG.20189	MSTRG.20189.1	ENSOARG00000004018	ENSOART00000004380	antisense	genic	0	overlapping	exonic
1	MSTRG.13774	MSTRG.13774.12	ENSOARG00000016866	ENSOART00000018368	sense	intergenic	472	same_strand	downstream
1	MSTRG.4240	MSTRG.4240.1	ENSOARG00000004655	ENSOART00000005068	antisense	intergenic	10277	convergent	downstream
1	MSTRG.10278	MSTRG.10278.1	ENSOARG00000005833	ENSOART00000006351	antisense	genic	0	nested	intronic
1	MSTRG.18468	MSTRG.18468.10	ENSOARG00000009920	ENSOART00000010795	sense	intergenic	44496	same_strand	downstream
1	MSTRG.19878	MSTRG.19878.7	ENSOARG00000001733	ENSOART00000001862	antisense	intergenic	3661	convergent	downstream
1	MSTRG.9285	MSTRG.9285.40	ENSOARG00000007930	ENSOART00000008634	antisense	intergenic	43386	convergent	downstream
1	MSTRG.4205	MSTRG.4205.1	ENSOARG00000017859	ENSOART00000019428	sense	intergenic	11700	same_strand	downstream
1	MSTRG.20623	MSTRG.20623.5	ENSOARG00000014520	ENSOART00000015812	antisense	intergenic	121	divergent	upstream
1	MSTRG.15680	MSTRG.15680.1	ENSOARG00000002534	ENSOART00000002758	antisense	intergenic	57	divergent	upstream
1	MSTRG.3435	MSTRG.3435.3	ENSOARG00000002365	ENSOART00000002563	sense	intergenic	24668	same_strand	upstream
1	MSTRG.11620	MSTRG.11620.1	ENSOARG00000014183	ENSOART00000015447	sense	intergenic	69370	same_strand	downstream
1	MSTRG.13013	MSTRG.13013.29	ENSOARG00000014427	ENSOART00000015706	sense	intergenic	442	same_strand	upstream
1	MSTRG.4500	MSTRG.4500.5	ENSOARG00000005247	ENSOART00000005720	antisense	genic	0	containing	exonic
1	MSTRG.7478	MSTRG.7478.3	ENSOARG00000019117	ENSOART00000020816	antisense	genic	0	containing	intronic
1	MSTRG.18822	MSTRG.18822.7	ENSOARG00000021305	ENSOART00000023207	antisense	genic	0	containing	intronic
1	MSTRG.5659	MSTRG.5659.1	ENSOARG00000026258	ENSOART00000028255	antisense	intergenic	38892	divergent	upstream
1	MSTRG.10738	MSTRG.10738.2	ENSOARG00000008344	ENSOART00000009076	antisense	intergenic	16930	convergent	downstream
1	MSTRG.14709	MSTRG.14709.1	ENSOARG00000005135	ENSOART00000005594	antisense	intergenic	92171	divergent	upstream
1	MSTRG.1340	MSTRG.1340.1	ENSOARG00000015924	ENSOART00000017341	antisense	intergenic	96113	convergent	downstream
1	MSTRG.16759	MSTRG.16759.5	ENSOARG00000022613	ENSOART00000024515	sense	genic	0	containing	intronic
1	MSTRG.22067	MSTRG.22067.1	ENSOARG00000020992	ENSOART00000022870	antisense	genic	0	nested	intronic
1	MSTRG.17960	MSTRG.17960.7	ENSOARG00000020894	ENSOART00000022765	antisense	genic	0	overlapping	exonic
1	MSTRG.24245	MSTRG.24245.12	ENSOARG00000008904	ENSOART00000009697	sense	intergenic	62227	same_strand	upstream
1	MSTRG.15912	MSTRG.15912.2	ENSOARG00000024118	ENSOART00000026020	sense	intergenic	83936	same_strand	upstream
1	MSTRG.21917	MSTRG.21917.1	ENSOARG00000020797	ENSOART00000022658	antisense	intergenic	44927	divergent	upstream
1	MSTRG.3073	MSTRG.3073.1	ENSOARG00000005553	ENSOART00000006050	antisense	genic	0	containing	intronic
1	MSTRG.7258	MSTRG.7258.8	ENSOARG00000016115	ENSOART00000017545	sense	intergenic	39793	same_strand	upstream
1	MSTRG.20011	MSTRG.20011.1	ENSOARG00000013524	ENSOART00000014711	antisense	intergenic	328	divergent	upstream
1	MSTRG.25169	MSTRG.25169.3	ENSOARG00000025405	ENSOART00000027322	antisense	genic	0	overlapping	exonic
1	MSTRG.5759	MSTRG.5759.2	ENSOARG00000010942	ENSOART00000011901	antisense	intergenic	85183	divergent	upstream
1	MSTRG.8035	MSTRG.8035.2	ENSOARG00000021547	ENSOART00000023449	sense	genic	0	containing	intronic
1	MSTRG.3328	MSTRG.3328.1	ENSOARG00000006444	ENSOART00000007008	antisense	genic	0	nested	exonic
1	MSTRG.8610	MSTRG.8610.1	ENSOARG00000010548	ENSOART00000011476	antisense	genic	0	overlapping	exonic
1	MSTRG.13244	MSTRG.13244.2	ENSOARG00000015633	ENSOART00000017007	sense	genic	0	containing	exonic
1	MSTRG.22779	MSTRG.22779.1	ENSOARG00000011739	ENSOART00000012770	sense	intergenic	18559	same_strand	upstream
1	MSTRG.18389	MSTRG.18389.1	ENSOARG00000004307	ENSOART00000004688	sense	intergenic	86617	same_strand	downstream
1	MSTRG.6023	MSTRG.6023.3	ENSOARG00000026913	ENSOART00000028957	antisense	intergenic	26816	convergent	downstream
1	MSTRG.13682	MSTRG.13682.11	ENSOARG00000006055	ENSOART00000006595	sense	genic	0	nested	intronic
1	MSTRG.14455	MSTRG.14455.1	ENSOARG00000005150	ENSOART00000005607	antisense	intergenic	24909	convergent	downstream
1	MSTRG.17326	MSTRG.17326.2	ENSOARG00000016251	ENSOART00000017698	antisense	intergenic	6506	convergent	downstream
1	MSTRG.19875	MSTRG.19875.4	ENSOARG00000016662	ENSOART00000018142	sense	genic	0	overlapping	exonic
1	MSTRG.10972	MSTRG.10972.3	ENSOARG00000014276	ENSOART00000015546	antisense	intergenic	16552	convergent	downstream
1	MSTRG.22233	MSTRG.22233.16	ENSOARG00000021141	ENSOART00000023036	sense	intergenic	17313	same_strand	downstream
1	MSTRG.6862	MSTRG.6862.2	ENSOARG00000003949	ENSOART00000004293	sense	intergenic	638	same_strand	upstream
1	MSTRG.15967	MSTRG.15967.3	ENSOARG00000002359	ENSOART00000002555	antisense	intergenic	2109	convergent	downstream
1	MSTRG.9823	MSTRG.9823.14	ENSOARG00000022226	ENSOART00000024128	sense	genic	0	containing	intronic
1	MSTRG.13013	MSTRG.13013.18	ENSOARG00000014427	ENSOART00000015706	sense	genic	0	containing	intronic
1	MSTRG.19735	MSTRG.19735.3	ENSOARG00000025296	ENSOART00000027205	sense	genic	0	nested	intronic
1	MSTRG.6304	MSTRG.6304.1	ENSOARG00000011308	ENSOART00000012293	antisense	intergenic	174	convergent	downstream
1	MSTRG.5525	MSTRG.5525.3	ENSOARG00000003351	ENSOART00000003640	sense	intergenic	6827	same_strand	downstream
1	MSTRG.23224	MSTRG.23224.1	ENSOARG00000004606	ENSOART00000005030	antisense	intergenic	36231	divergent	upstream
1	MSTRG.19018	MSTRG.19018.1	ENSOARG00000007638	ENSOART00000008316	sense	intergenic	26820	same_strand	downstream
1	MSTRG.7632	MSTRG.7632.1	ENSOARG00000011795	ENSOART00000012825	antisense	intergenic	9424	convergent	downstream
1	MSTRG.3435	MSTRG.3435.2	ENSOARG00000002365	ENSOART00000002563	sense	intergenic	24633	same_strand	upstream
1	MSTRG.17210	MSTRG.17210.2	ENSOARG00000015145	ENSOART00000016483	antisense	intergenic	725	convergent	downstream
1	MSTRG.15765	MSTRG.15765.14	ENSOARG00000024239	ENSOART00000026141	sense	genic	0	containing	intronic
1	MSTRG.20167	MSTRG.20167.18	ENSOARG00000021912	ENSOART00000023814	antisense	genic	0	containing	intronic
1	MSTRG.9378	MSTRG.9378.1	ENSOARG00000012011	ENSOART00000013067	sense	intergenic	13156	same_strand	upstream
1	MSTRG.1832	MSTRG.1832.1	ENSOARG00000014783	ENSOART00000016090	antisense	intergenic	27432	convergent	downstream
1	MSTRG.4878	MSTRG.4878.16	ENSOARG00000015405	ENSOART00000016762	sense	intergenic	11037	same_strand	downstream
1	MSTRG.9285	MSTRG.9285.31	ENSOARG00000007930	ENSOART00000008634	antisense	intergenic	43386	convergent	downstream
1	MSTRG.20154	MSTRG.20154.20	ENSOARG00000024489	ENSOART00000026391	antisense	genic	0	containing	intronic
1	MSTRG.11103	MSTRG.11103.2	ENSOARG00000009055	ENSOART00000009860	sense	intergenic	28	same_strand	downstream
1	MSTRG.18894	MSTRG.18894.19	ENSOARG00000017838	ENSOART00000019409	antisense	intergenic	19715	divergent	upstream
1	MSTRG.5366	MSTRG.5366.2	ENSOARG00000001573	ENSOART00000001692	antisense	intergenic	3651	divergent	upstream
1	MSTRG.5591	MSTRG.5591.3	ENSOARG00000022425	ENSOART00000024327	sense	intergenic	41573	same_strand	downstream
1	MSTRG.13774	MSTRG.13774.7	ENSOARG00000016866	ENSOART00000018369	sense	intergenic	7253	same_strand	downstream
1	MSTRG.4701	MSTRG.4701.3	ENSOARG00000014258	ENSOART00000015530	antisense	intergenic	8739	divergent	upstream
1	MSTRG.601	MSTRG.601.1	ENSOARG00000024945	ENSOART00000026847	antisense	intergenic	60812	convergent	downstream
1	MSTRG.10093	MSTRG.10093.5	ENSOARG00000008620	ENSOART00000009392	sense	intergenic	2550	same_strand	downstream
1	MSTRG.5414	MSTRG.5414.1	ENSOARG00000009982	ENSOART00000010857	antisense	intergenic	312	convergent	downstream
1	MSTRG.24874	MSTRG.24874.1	ENSOARG00000021423	ENSOART00000023325	sense	intergenic	22754	same_strand	downstream
1	MSTRG.23784	MSTRG.23784.1	ENSOARG00000018173	ENSOART00000019777	antisense	genic	0	containing	exonic
1	MSTRG.11179	MSTRG.11179.3	ENSOARG00000015710	ENSOART00000017140	antisense	intergenic	447	divergent	upstream
1	MSTRG.3585	MSTRG.3585.1	ENSOARG00000017099	ENSOART00000018612	sense	intergenic	4068	same_strand	downstream
1	MSTRG.15230	MSTRG.15230.1	ENSOARG00000018018	ENSOART00000019609	sense	genic	0	containing	exonic
1	MSTRG.18371	MSTRG.18371.5	ENSOARG00000023173	ENSOART00000025075	sense	intergenic	35665	same_strand	downstream
1	MSTRG.3369	MSTRG.3369.2	ENSOARG00000016845	ENSOART00000018345	sense	intergenic	1306	same_strand	upstream
1	MSTRG.5051	MSTRG.5051.20	ENSOARG00000004560	ENSOART00000004964	sense	intergenic	24588	same_strand	upstream
1	MSTRG.20860	MSTRG.20860.7	ENSOARG00000024988	ENSOART00000026890	sense	intergenic	8869	same_strand	downstream
1	MSTRG.19192	MSTRG.19192.1	ENSOARG00000002327	ENSOART00000002521	sense	genic	0	overlapping	exonic
1	MSTRG.24972	MSTRG.24972.2	ENSOARG00000012996	ENSOART00000014125	sense	intergenic	20235	same_strand	upstream
1	MSTRG.9802	MSTRG.9802.14	ENSOARG00000023522	ENSOART00000025424	antisense	intergenic	38899	convergent	downstream
1	MSTRG.9692	MSTRG.9692.16	ENSOARG00000004010	ENSOART00000004360	sense	intergenic	47792	same_strand	upstream
1	MSTRG.15228	MSTRG.15228.8	ENSOARG00000004277	ENSOART00000004657	antisense	genic	0	nested	intronic
1	MSTRG.22200	MSTRG.22200.5	ENSOARG00000021114	ENSOART00000023004	antisense	intergenic	89349	convergent	downstream
1	MSTRG.4843	MSTRG.4843.2	ENSOARG00000013242	ENSOART00000014401	antisense	genic	0	nested	intronic
1	MSTRG.12207	MSTRG.12207.1	ENSOARG00000010708	ENSOART00000011651	antisense	intergenic	36022	convergent	downstream
1	MSTRG.10911	MSTRG.10911.16	ENSOARG00000013822	ENSOART00000015040	sense	genic	0	containing	intronic
1	MSTRG.23090	MSTRG.23090.2	ENSOARG00000005022	ENSOART00000005470	sense	intergenic	44809	same_strand	downstream
1	MSTRG.16554	MSTRG.16554.1	ENSOARG00000019681	ENSOART00000021433	antisense	intergenic	11351	divergent	upstream
1	MSTRG.10906	MSTRG.10906.4	ENSOARG00000023469	ENSOART00000025371	sense	genic	0	containing	intronic
1	MSTRG.883	MSTRG.883.15	ENSOARG00000025548	ENSOART00000027477	sense	genic	0	nested	intronic
1	MSTRG.21741	MSTRG.21741.4	ENSOARG00000019972	ENSOART00000021743	sense	intergenic	42697	same_strand	downstream
1	MSTRG.10328	MSTRG.10328.1	ENSOARG00000023709	ENSOART00000025611	sense	intergenic	29154	same_strand	upstream
1	MSTRG.13575	MSTRG.13575.19	ENSOARG00000023422	ENSOART00000025324	antisense	genic	0	containing	intronic
1	MSTRG.6441	MSTRG.6441.1	ENSOARG00000024971	ENSOART00000026873	sense	intergenic	8023	same_strand	upstream
1	MSTRG.7051	MSTRG.7051.1	ENSOARG00000009830	ENSOART00000010708	sense	intergenic	8506	same_strand	upstream
1	MSTRG.13065	MSTRG.13065.20	ENSOARG00000022771	ENSOART00000024673	sense	genic	0	containing	intronic
1	MSTRG.14419	MSTRG.14419.5	ENSOARG00000026193	ENSOART00000028186	antisense	intergenic	2251	divergent	upstream
1	MSTRG.11040	MSTRG.11040.2	ENSOARG00000014643	ENSOART00000015937	antisense	genic	0	overlapping	exonic
1	MSTRG.10763	MSTRG.10763.17	ENSOARG00000008374	ENSOART00000009111	sense	intergenic	1263	same_strand	upstream
1	MSTRG.7798	MSTRG.7798.19	ENSOARG00000005870	ENSOART00000006390	antisense	intergenic	72688	convergent	downstream
1	MSTRG.4805	MSTRG.4805.1	ENSOARG00000011036	ENSOART00000012007	antisense	genic	0	nested	intronic
1	MSTRG.21959	MSTRG.21959.28	ENSOARG00000020821	ENSOART00000022687	sense	intergenic	12383	same_strand	downstream
1	MSTRG.16453	MSTRG.16453.1	ENSOARG00000017925	ENSOART00000019509	antisense	intergenic	1321	divergent	upstream
1	MSTRG.10972	MSTRG.10972.2	ENSOARG00000014276	ENSOART00000015546	antisense	intergenic	16540	convergent	downstream
1	MSTRG.11278	MSTRG.11278.9	ENSOARG00000016924	ENSOART00000018437	sense	intergenic	18854	same_strand	downstream
1	MSTRG.1681	MSTRG.1681.8	ENSOARG00000020504	ENSOART00000022334	antisense	intergenic	30202	divergent	upstream
1	MSTRG.23477	MSTRG.23477.22	ENSOARG00000026534	ENSOART00000028554	antisense	intergenic	15152	divergent	upstream
1	MSTRG.20467	MSTRG.20467.3	ENSOARG00000024846	ENSOART00000026748	sense	intergenic	23529	same_strand	downstream
1	MSTRG.1460	MSTRG.1460.1	ENSOARG00000019134	ENSOART00000020836	antisense	intergenic	28873	divergent	upstream
1	MSTRG.22863	MSTRG.22863.1	ENSOARG00000013284	ENSOART00000014442	antisense	intergenic	185	convergent	downstream
1	MSTRG.7483	MSTRG.7483.17	ENSOARG00000021829	ENSOART00000023731	antisense	intergenic	74752	divergent	upstream
1	MSTRG.4369	MSTRG.4369.1	ENSOARG00000010374	ENSOART00000011292	sense	intergenic	683	same_strand	downstream
1	MSTRG.24990	MSTRG.24990.16	ENSOARG00000013416	ENSOART00000014593	antisense	intergenic	89940	divergent	upstream
1	MSTRG.14172	MSTRG.14172.12	ENSOARG00000021272	ENSOART00000023174	sense	intergenic	78081	same_strand	upstream
1	MSTRG.19843	MSTRG.19843.8	ENSOARG00000018873	ENSOART00000020552	sense	intergenic	231	same_strand	upstream
1	MSTRG.23471	MSTRG.23471.1	ENSOARG00000006376	ENSOART00000006931	antisense	genic	0	overlapping	exonic
1	MSTRG.4623	MSTRG.4623.2	ENSOARG00000008368	ENSOART00000009112	sense	intergenic	66906	same_strand	downstream
1	MSTRG.9877	MSTRG.9877.9	ENSOARG00000024974	ENSOART00000026876	antisense	genic	0	containing	intronic
1	MSTRG.20204	MSTRG.20204.10	ENSOARG00000003419	ENSOART00000003718	antisense	genic	0	overlapping	intronic
1	MSTRG.2473	MSTRG.2473.9	ENSOARG00000011616	ENSOART00000012631	antisense	genic	0	nested	intronic
1	MSTRG.24310	MSTRG.24310.8	ENSOARG00000012832	ENSOART00000013948	antisense	intergenic	85283	divergent	upstream
1	MSTRG.13065	MSTRG.13065.9	ENSOARG00000022771	ENSOART00000024673	sense	genic	0	containing	intronic
1	MSTRG.7574	MSTRG.7574.2	ENSOARG00000008382	ENSOART00000009122	sense	genic	0	nested	exonic
1	MSTRG.24959	MSTRG.24959.5	ENSOARG00000022772	ENSOART00000024674	antisense	intergenic	5886	convergent	downstream
1	MSTRG.5300	MSTRG.5300.5	ENSOARG00000004777	ENSOART00000005199	sense	genic	0	overlapping	exonic
1	MSTRG.19803	MSTRG.19803.18	ENSOARG00000017760	ENSOART00000019324	antisense	genic	0	overlapping	intronic
1	MSTRG.10917	MSTRG.10917.10	ENSOARG00000013755	ENSOART00000014973	antisense	genic	0	nested	intronic
1	MSTRG.20218	MSTRG.20218.8	ENSOARG00000005121	ENSOART00000005579	antisense	genic	0	nested	exonic
1	MSTRG.18003	MSTRG.18003.1	ENSOARG00000005156	ENSOART00000005616	antisense	genic	0	containing	exonic
1	MSTRG.20167	MSTRG.20167.16	ENSOARG00000021912	ENSOART00000023814	antisense	genic	0	containing	intronic
1	MSTRG.10848	MSTRG.10848.2	ENSOARG00000023725	ENSOART00000025627	sense	intergenic	16667	same_strand	upstream
1	MSTRG.8605	MSTRG.8605.9	ENSOARG00000010295	ENSOART00000011213	antisense	intergenic	1745	divergent	upstream
1	MSTRG.14497	MSTRG.14497.1	ENSOARG00000005894	ENSOART00000006413	antisense	intergenic	10678	divergent	upstream
1	MSTRG.10897	MSTRG.10897.58	ENSOARG00000025775	ENSOART00000027736	sense	intergenic	21178	same_strand	downstream
1	MSTRG.14752	MSTRG.14752.2	ENSOARG00000010696	ENSOART00000011637	sense	intergenic	5227	same_strand	downstream
1	MSTRG.15921	MSTRG.15921.2	ENSOARG00000025116	ENSOART00000027018	sense	genic	0	containing	intronic
1	MSTRG.18674	MSTRG.18674.3	ENSOARG00000002320	ENSOART00000002508	sense	intergenic	468	same_strand	downstream
1	MSTRG.11903	MSTRG.11903.3	ENSOARG00000025853	ENSOART00000027818	antisense	genic	0	nested	exonic
1	MSTRG.20504	MSTRG.20504.1	ENSOARG00000022674	ENSOART00000024576	antisense	intergenic	27025	divergent	upstream
1	MSTRG.12981	MSTRG.12981.1	ENSOARG00000003206	ENSOART00000003479	antisense	intergenic	22176	divergent	upstream
1	MSTRG.7845	MSTRG.7845.7	ENSOARG00000025108	ENSOART00000027010	antisense	genic	0	containing	intronic
1	MSTRG.23569	MSTRG.23569.6	ENSOARG00000015495	ENSOART00000016856	sense	intergenic	5862	same_strand	downstream
1	MSTRG.21959	MSTRG.21959.10	ENSOARG00000020821	ENSOART00000022687	sense	intergenic	12354	same_strand	downstream
1	MSTRG.6665	MSTRG.6665.1	ENSOARG00000000134	ENSOART00000000137	sense	intergenic	48199	same_strand	upstream
1	MSTRG.3140	MSTRG.3140.1	ENSOARG00000014479	ENSOART00000015768	antisense	intergenic	38	convergent	downstream
1	MSTRG.19018	MSTRG.19018.2	ENSOARG00000007638	ENSOART00000008316	sense	intergenic	26820	same_strand	downstream
1	MSTRG.6135	MSTRG.6135.9	ENSOARG00000003637	ENSOART00000003951	antisense	intergenic	35412	divergent	upstream
1	MSTRG.22015	MSTRG.22015.1	ENSOARG00000021601	ENSOART00000023503	sense	intergenic	53363	same_strand	downstream
1	MSTRG.5582	MSTRG.5582.8	ENSOARG00000009276	ENSOART00000010097	antisense	genic	0	nested	intronic
1	MSTRG.20909	MSTRG.20909.3	ENSOARG00000009322	ENSOART00000010145	antisense	intergenic	29679	convergent	downstream
1	MSTRG.24326	MSTRG.24326.3	ENSOARG00000013320	ENSOART00000014491	sense	intergenic	44084	same_strand	downstream
1	MSTRG.2744	MSTRG.2744.4	ENSOARG00000005160	ENSOART00000005618	antisense	genic	0	containing	intronic
1	MSTRG.23600	MSTRG.23600.4	ENSOARG00000018014	ENSOART00000019607	sense	intergenic	13146	same_strand	downstream
1	MSTRG.20281	MSTRG.20281.7	ENSOARG00000009291	ENSOART00000010112	antisense	genic	0	containing	intronic
1	MSTRG.13830	MSTRG.13830.8	ENSOARG00000008134	ENSOART00000008859	sense	intergenic	8957	same_strand	downstream
1	MSTRG.13013	MSTRG.13013.22	ENSOARG00000014427	ENSOART00000015706	sense	genic	0	containing	intronic
1	MSTRG.5015	MSTRG.5015.9	ENSOARG00000012882	ENSOART00000014004	sense	intergenic	51586	same_strand	upstream
1	MSTRG.4508	MSTRG.4508.1	ENSOARG00000014669	ENSOART00000015969	antisense	intergenic	6819	divergent	upstream
1	MSTRG.19864	MSTRG.19864.1	ENSOARG00000000565	ENSOART00000000604	sense	intergenic	8166	same_strand	upstream
1	MSTRG.16992	MSTRG.16992.1	ENSOARG00000011205	ENSOART00000012182	sense	intergenic	2303	same_strand	upstream
1	MSTRG.2881	MSTRG.2881.4	ENSOARG00000011574	ENSOART00000012587	antisense	intergenic	25655	convergent	downstream
1	MSTRG.10957	MSTRG.10957.5	ENSOARG00000014106	ENSOART00000015363	sense	intergenic	15855	same_strand	downstream
1	MSTRG.1736	MSTRG.1736.14	ENSOARG00000024347	ENSOART00000026249	antisense	intergenic	39472	divergent	upstream
1	MSTRG.22420	MSTRG.22420.1	ENSOARG00000001992	ENSOART00000002182	antisense	genic	0	nested	intronic
1	MSTRG.20283	MSTRG.20283.15	ENSOARG00000010304	ENSOART00000011207	antisense	genic	0	containing	intronic
1	MSTRG.11053	MSTRG.11053.15	ENSOARG00000008996	ENSOART00000009798	sense	intergenic	5946	same_strand	downstream
1	MSTRG.12209	MSTRG.12209.1	ENSOARG00000010902	ENSOART00000011856	sense	intergenic	20028	same_strand	upstream
1	MSTRG.19882	MSTRG.19882.9	ENSOARG00000023348	ENSOART00000025250	sense	intergenic	36084	same_strand	upstream
1	MSTRG.23473	MSTRG.23473.1	ENSOARG00000014567	ENSOART00000015856	antisense	genic	0	containing	exonic
1	MSTRG.9641	MSTRG.9641.18	ENSOARG00000001512	ENSOART00000001616	sense	intergenic	33208	same_strand	downstream
1	MSTRG.18981	MSTRG.18981.1	ENSOARG00000006085	ENSOART00000006616	sense	intergenic	119	same_strand	downstream
1	MSTRG.8262	MSTRG.8262.1	ENSOARG00000015093	ENSOART00000016427	sense	intergenic	2945	same_strand	downstream
1	MSTRG.20504	MSTRG.20504.5	ENSOARG00000022674	ENSOART00000024576	antisense	intergenic	27026	divergent	upstream
1	MSTRG.9750	MSTRG.9750.20	ENSOARG00000007719	ENSOART00000008402	sense	intergenic	80086	same_strand	downstream
1	MSTRG.21043	MSTRG.21043.1	ENSOARG00000004859	ENSOART00000005296	antisense	intergenic	22716	divergent	upstream
1	MSTRG.10906	MSTRG.10906.23	ENSOARG00000013783	ENSOART00000014998	antisense	genic	0	containing	intronic
1	MSTRG.16537	MSTRG.16537.2	ENSOARG00000019515	ENSOART00000021258	antisense	genic	0	overlapping	exonic
1	MSTRG.10979	MSTRG.10979.1	ENSOARG00000014276	ENSOART00000015546	antisense	intergenic	2183	divergent	upstream
1	MSTRG.1831	MSTRG.1831.6	ENSOARG00000014783	ENSOART00000016090	sense	genic	0	containing	exonic
1	MSTRG.23574	MSTRG.23574.1	ENSOARG00000015316	ENSOART00000016670	antisense	genic	0	nested	intronic
1	MSTRG.20021	MSTRG.20021.16	ENSOARG00000013615	ENSOART00000014815	sense	intergenic	25350	same_strand	upstream
1	MSTRG.1209	MSTRG.1209.1	ENSOARG00000011189	ENSOART00000012170	antisense	intergenic	4040	divergent	upstream
1	MSTRG.11023	MSTRG.11023.1	ENSOARG00000014477	ENSOART00000015757	antisense	intergenic	57386	divergent	upstream
1	MSTRG.16068	MSTRG.16068.2	ENSOARG00000004373	ENSOART00000004759	antisense	genic	0	nested	intronic
1	MSTRG.24949	MSTRG.24949.5	ENSOARG00000012184	ENSOART00000013247	antisense	intergenic	504	divergent	upstream
1	MSTRG.10897	MSTRG.10897.15	ENSOARG00000025775	ENSOART00000027736	sense	genic	0	overlapping	exonic
1	MSTRG.10753	MSTRG.10753.44	ENSOARG00000012354	ENSOART00000013434	sense	intergenic	13567	same_strand	downstream
1	MSTRG.19829	MSTRG.19829.2	ENSOARG00000018452	ENSOART00000020083	antisense	intergenic	31476	divergent	upstream
1	MSTRG.16541	MSTRG.16541.1	ENSOARG00000019636	ENSOART00000021384	antisense	genic	0	overlapping	exonic
1	MSTRG.23524	MSTRG.23524.8	ENSOARG00000010483	ENSOART00000011409	sense	intergenic	12841	same_strand	downstream
1	MSTRG.20771	MSTRG.20771.2	ENSOARG00000012132	ENSOART00000013194	antisense	intergenic	1121	divergent	upstream
1	MSTRG.12130	MSTRG.12130.3	ENSOARG00000007158	ENSOART00000007787	antisense	intergenic	954	divergent	upstream
1	MSTRG.10822	MSTRG.10822.7	ENSOARG00000013055	ENSOART00000014190	antisense	intergenic	9579	divergent	upstream
1	MSTRG.12350	MSTRG.12350.1	ENSOARG00000011785	ENSOART00000012815	antisense	intergenic	1088	convergent	downstream
1	MSTRG.20813	MSTRG.20813.10	ENSOARG00000017161	ENSOART00000018678	sense	intergenic	40232	same_strand	upstream
1	MSTRG.15912	MSTRG.15912.5	ENSOARG00000024118	ENSOART00000026020	sense	intergenic	83936	same_strand	upstream
1	MSTRG.13592	MSTRG.13592.18	ENSOARG00000024902	ENSOART00000026804	antisense	intergenic	69503	divergent	upstream
1	MSTRG.11951	MSTRG.11951.2	ENSOARG00000020854	ENSOART00000022719	antisense	genic	0	overlapping	exonic
1	MSTRG.18235	MSTRG.18235.1	ENSOARG00000019420	ENSOART00000021150	antisense	intergenic	636	convergent	downstream
1	MSTRG.1663	MSTRG.1663.9	ENSOARG00000020441	ENSOART00000022261	sense	intergenic	17630	same_strand	downstream
1	MSTRG.13031	MSTRG.13031.7	ENSOARG00000005183	ENSOART00000005647	sense	intergenic	11028	same_strand	downstream
1	MSTRG.9300	MSTRG.9300.5	ENSOARG00000008021	ENSOART00000008732	sense	intergenic	31592	same_strand	downstream
1	MSTRG.10935	MSTRG.10935.1	ENSOARG00000014032	ENSOART00000015288	antisense	intergenic	99739	convergent	downstream
1	MSTRG.6698	MSTRG.6698.3	ENSOARG00000000299	ENSOART00000000315	antisense	intergenic	6606	convergent	downstream
1	MSTRG.18357	MSTRG.18357.3	ENSOARG00000018184	ENSOART00000019788	antisense	intergenic	4856	convergent	downstream
1	MSTRG.15399	MSTRG.15399.2	ENSOARG00000004195	ENSOART00000004566	sense	intergenic	4516	same_strand	downstream
1	MSTRG.15410	MSTRG.15410.2	ENSOARG00000004338	ENSOART00000004723	antisense	genic	0	overlapping	intronic
1	MSTRG.18752	MSTRG.18752.3	ENSOARG00000008903	ENSOART00000009698	antisense	genic	0	overlapping	intronic
1	MSTRG.20771	MSTRG.20771.5	ENSOARG00000012132	ENSOART00000013194	antisense	intergenic	1548	divergent	upstream
1	MSTRG.2626	MSTRG.2626.4	ENSOARG00000026317	ENSOART00000028318	sense	intergenic	91451	same_strand	upstream
1	MSTRG.22953	MSTRG.22953.1	ENSOARG00000002617	ENSOART00000002836	sense	genic	0	containing	exonic
1	MSTRG.9285	MSTRG.9285.25	ENSOARG00000007930	ENSOART00000008634	antisense	intergenic	43386	convergent	downstream
1	MSTRG.5810	MSTRG.5810.1	ENSOARG00000009566	ENSOART00000010416	antisense	genic	0	nested	intronic
1	MSTRG.7845	MSTRG.7845.26	ENSOARG00000024870	ENSOART00000026772	sense	intergenic	20099	same_strand	upstream
1	MSTRG.19460	MSTRG.19460.2	ENSOARG00000006228	ENSOART00000006774	antisense	intergenic	36367	divergent	upstream
1	MSTRG.19111	MSTRG.19111.1	ENSOARG00000014980	ENSOART00000016317	antisense	genic	0	nested	exonic
1	MSTRG.13013	MSTRG.13013.14	ENSOARG00000014427	ENSOART00000015706	sense	genic	0	containing	intronic
1	MSTRG.3089	MSTRG.3089.2	ENSOARG00000009006	ENSOART00000009810	sense	genic	0	overlapping	intronic
1	MSTRG.16272	MSTRG.16272.1	ENSOARG00000012161	ENSOART00000013227	antisense	genic	0	overlapping	exonic
1	MSTRG.16808	MSTRG.16808.4	ENSOARG00000004203	ENSOART00000004573	antisense	genic	0	containing	intronic
1	MSTRG.18472	MSTRG.18472.32	ENSOARG00000009122	ENSOART00000009929	antisense	genic	0	containing	intronic
1	MSTRG.6398	MSTRG.6398.1	ENSOARG00000007718	ENSOART00000008401	sense	intergenic	5026	same_strand	upstream
1	MSTRG.5514	MSTRG.5514.1	ENSOARG00000022881	ENSOART00000024783	antisense	genic	0	containing	intronic
1	MSTRG.12177	MSTRG.12177.1	ENSOARG00000008589	ENSOART00000009356	sense	intergenic	36365	same_strand	downstream
1	MSTRG.20281	MSTRG.20281.17	ENSOARG00000009291	ENSOART00000010112	antisense	intergenic	63511	divergent	upstream
1	MSTRG.25079	MSTRG.25079.11	ENSOARG00000016881	ENSOART00000018390	sense	intergenic	52195	same_strand	downstream
1	MSTRG.13013	MSTRG.13013.30	ENSOARG00000014427	ENSOART00000015706	sense	intergenic	467	same_strand	upstream
1	MSTRG.25116	MSTRG.25116.1	ENSOARG00000017688	ENSOART00000019247	antisense	genic	0	nested	intronic
1	MSTRG.15187	MSTRG.15187.1	ENSOARG00000001667	ENSOART00000001795	sense	intergenic	7500	same_strand	upstream
1	MSTRG.2483	MSTRG.2483.1	ENSOARG00000011916	ENSOART00000012959	antisense	intergenic	8245	convergent	downstream
1	MSTRG.902	MSTRG.902.18	ENSOARG00000020550	ENSOART00000022387	sense	intergenic	14088	same_strand	downstream
1	MSTRG.15020	MSTRG.15020.26	ENSOARG00000022216	ENSOART00000024118	antisense	genic	0	containing	intronic
1	MSTRG.4818	MSTRG.4818.28	ENSOARG00000021915	ENSOART00000023817	antisense	genic	0	containing	intronic
1	MSTRG.17740	MSTRG.17740.1	ENSOARG00000016886	ENSOART00000018391	antisense	genic	0	overlapping	intronic
1	MSTRG.9338	MSTRG.9338.3	ENSOARG00000009030	ENSOART00000009836	antisense	genic	0	containing	intronic
1	MSTRG.24045	MSTRG.24045.11	ENSOARG00000002896	ENSOART00000003134	antisense	genic	0	overlapping	exonic
1	MSTRG.19120	MSTRG.19120.1	ENSOARG00000017457	ENSOART00000019002	sense	intergenic	13945	same_strand	downstream
1	MSTRG.1791	MSTRG.1791.5	ENSOARG00000020744	ENSOART00000022598	sense	intergenic	13324	same_strand	downstream
1	MSTRG.1937	MSTRG.1937.1	ENSOARG00000003893	ENSOART00000004230	sense	intergenic	83914	same_strand	downstream
1	MSTRG.13661	MSTRG.13661.4	ENSOARG00000001556	ENSOART00000001673	sense	intergenic	44454	same_strand	downstream
1	MSTRG.22018	MSTRG.22018.3	ENSOARG00000020928	ENSOART00000022798	sense	intergenic	30771	same_strand	upstream
1	MSTRG.14781	MSTRG.14781.3	ENSOARG00000007323	ENSOART00000007970	antisense	intergenic	41892	convergent	downstream
1	MSTRG.18528	MSTRG.18528.21	ENSOARG00000014903	ENSOART00000016220	antisense	intergenic	28498	divergent	upstream
1	MSTRG.1736	MSTRG.1736.26	ENSOARG00000024347	ENSOART00000026249	antisense	intergenic	39472	divergent	upstream
1	MSTRG.16913	MSTRG.16913.3	ENSOARG00000007841	ENSOART00000008539	antisense	intergenic	83005	divergent	upstream
1	MSTRG.11869	MSTRG.11869.5	ENSOARG00000020289	ENSOART00000022094	sense	intergenic	90127	same_strand	downstream
1	MSTRG.4809	MSTRG.4809.1	ENSOARG00000011613	ENSOART00000012628	antisense	intergenic	7165	divergent	upstream
1	MSTRG.14421	MSTRG.14421.4	ENSOARG00000023248	ENSOART00000025150	sense	genic	0	containing	intronic
1	MSTRG.10896	MSTRG.10896.4	ENSOARG00000013702	ENSOART00000014915	antisense	genic	0	overlapping	intronic
1	MSTRG.22794	MSTRG.22794.1	ENSOARG00000012094	ENSOART00000013155	antisense	intergenic	14123	convergent	downstream
1	MSTRG.432	MSTRG.432.1	ENSOARG00000022804	ENSOART00000024706	sense	intergenic	13971	same_strand	upstream
1	MSTRG.6795	MSTRG.6795.1	ENSOARG00000003426	ENSOART00000003723	antisense	intergenic	2927	convergent	downstream
1	MSTRG.16069	MSTRG.16069.1	ENSOARG00000004373	ENSOART00000004759	sense	genic	0	nested	intronic
1	MSTRG.1768	MSTRG.1768.1	ENSOARG00000020719	ENSOART00000022572	antisense	intergenic	10171	divergent	upstream
1	MSTRG.5922	MSTRG.5922.2	ENSOARG00000016998	ENSOART00000018508	antisense	intergenic	670	divergent	upstream
1	MSTRG.8615	MSTRG.8615.1	ENSOARG00000009871	ENSOART00000010741	antisense	genic	0	nested	exonic
1	MSTRG.20203	MSTRG.20203.1	ENSOARG00000014320	ENSOART00000015591	sense	intergenic	6707	same_strand	upstream
1	MSTRG.10999	MSTRG.10999.5	ENSOARG00000014387	ENSOART00000015662	antisense	genic	0	nested	intronic
1	MSTRG.3914	MSTRG.3914.1	ENSOARG00000009548	ENSOART00000010396	sense	intergenic	154	same_strand	upstream
1	MSTRG.9080	MSTRG.9080.3	ENSOARG00000015918	ENSOART00000017329	sense	intergenic	56706	same_strand	upstream
1	MSTRG.21214	MSTRG.21214.2	ENSOARG00000004427	ENSOART00000004818	antisense	intergenic	65875	divergent	upstream
1	MSTRG.5685	MSTRG.5685.2	ENSOARG00000026259	ENSOART00000028256	antisense	genic	0	nested	intronic
1	MSTRG.21983	MSTRG.21983.26	ENSOARG00000020860	ENSOART00000022726	sense	intergenic	5990	same_strand	downstream
1	MSTRG.12808	MSTRG.12808.1	ENSOARG00000010155	ENSOART00000011050	antisense	intergenic	43262	convergent	downstream
1	MSTRG.419	MSTRG.419.30	ENSOARG00000008349	ENSOART00000009081	sense	genic	0	nested	intronic
1	MSTRG.8034	MSTRG.8034.6	ENSOARG00000021547	ENSOART00000023449	antisense	intergenic	5948	divergent	upstream
1	MSTRG.6831	MSTRG.6831.4	ENSOARG00000003715	ENSOART00000004033	sense	genic	0	overlapping	intronic
1	MSTRG.5015	MSTRG.5015.12	ENSOARG00000012882	ENSOART00000014004	sense	intergenic	38364	same_strand	upstream
1	MSTRG.5097	MSTRG.5097.1	ENSOARG00000002561	ENSOART00000002784	antisense	genic	0	nested	intronic
1	MSTRG.21983	MSTRG.21983.30	ENSOARG00000020860	ENSOART00000022726	sense	intergenic	6006	same_strand	downstream
1	MSTRG.15417	MSTRG.15417.3	ENSOARG00000004265	ENSOART00000004652	antisense	genic	0	overlapping	intronic
1	MSTRG.11386	MSTRG.11386.3	ENSOARG00000004431	ENSOART00000004823	sense	intergenic	66833	same_strand	downstream
1	MSTRG.20667	MSTRG.20667.2	ENSOARG00000018416	ENSOART00000020042	antisense	intergenic	53837	divergent	upstream
1	MSTRG.1527	MSTRG.1527.1	ENSOARG00000019790	ENSOART00000021549	sense	genic	0	nested	intronic
1	MSTRG.20986	MSTRG.20986.1	ENSOARG00000016822	ENSOART00000018318	antisense	intergenic	1948	convergent	downstream
1	MSTRG.17944	MSTRG.17944.2	ENSOARG00000020857	ENSOART00000022723	antisense	intergenic	40834	divergent	upstream
1	MSTRG.1791	MSTRG.1791.3	ENSOARG00000020744	ENSOART00000022598	sense	intergenic	12576	same_strand	downstream
1	MSTRG.9068	MSTRG.9068.21	ENSOARG00000026440	ENSOART00000028449	sense	genic	0	nested	intronic
1	MSTRG.13094	MSTRG.13094.1	ENSOARG00000007178	ENSOART00000007807	sense	intergenic	42090	same_strand	upstream
1	MSTRG.7443	MSTRG.7443.1	ENSOARG00000017929	ENSOART00000019510	antisense	intergenic	19103	divergent	upstream
1	MSTRG.15792	MSTRG.15792.14	ENSOARG00000007647	ENSOART00000008323	antisense	genic	0	containing	intronic
1	MSTRG.23512	MSTRG.23512.3	ENSOARG00000009854	ENSOART00000010730	sense	intergenic	5369	same_strand	upstream
1	MSTRG.18528	MSTRG.18528.1	ENSOARG00000014903	ENSOART00000016220	antisense	intergenic	26017	divergent	upstream
1	MSTRG.13040	MSTRG.13040.1	ENSOARG00000005562	ENSOART00000006062	antisense	genic	0	overlapping	exonic
1	MSTRG.15530	MSTRG.15530.3	ENSOARG00000007226	ENSOART00000007862	antisense	genic	0	overlapping	exonic
1	MSTRG.14295	MSTRG.14295.1	ENSOARG00000003939	ENSOART00000004277	antisense	intergenic	59822	convergent	downstream
1	MSTRG.9269	MSTRG.9269.3	ENSOARG00000026449	ENSOART00000028459	antisense	intergenic	33106	divergent	upstream
1	MSTRG.8458	MSTRG.8458.6	ENSOARG00000005540	ENSOART00000006043	antisense	intergenic	2869	divergent	upstream
1	MSTRG.4818	MSTRG.4818.26	ENSOARG00000021915	ENSOART00000023817	antisense	intergenic	1362	convergent	downstream
1	MSTRG.3999	MSTRG.3999.8	ENSOARG00000015686	ENSOART00000017073	antisense	intergenic	3436	divergent	upstream
1	MSTRG.10373	MSTRG.10373.1	ENSOARG00000007213	ENSOART00000007848	antisense	intergenic	25031	divergent	upstream
1	MSTRG.18674	MSTRG.18674.12	ENSOARG00000002320	ENSOART00000002508	sense	intergenic	521	same_strand	downstream
1	MSTRG.7495	MSTRG.7495.18	ENSOARG00000026842	ENSOART00000028880	sense	intergenic	30209	same_strand	upstream
1	MSTRG.9573	MSTRG.9573.2	ENSOARG00000015016	ENSOART00000016342	sense	intergenic	3133	same_strand	downstream
1	MSTRG.19803	MSTRG.19803.25	ENSOARG00000017760	ENSOART00000019324	antisense	genic	0	nested	intronic
1	MSTRG.4837	MSTRG.4837.1	ENSOARG00000012605	ENSOART00000013710	sense	intergenic	623	same_strand	upstream
1	MSTRG.22305	MSTRG.22305.2	ENSOARG00000001048	ENSOART00000001119	antisense	intergenic	50533	convergent	downstream
1	MSTRG.22625	MSTRG.22625.1	ENSOARG00000019969	ENSOART00000021739	sense	genic	0	containing	intronic
1	MSTRG.2586	MSTRG.2586.1	ENSOARG00000015513	ENSOART00000016874	antisense	intergenic	1292	divergent	upstream
1	MSTRG.16552	MSTRG.16552.1	ENSOARG00000019681	ENSOART00000021433	sense	intergenic	6910	same_strand	downstream
1	MSTRG.11202	MSTRG.11202.2	ENSOARG00000015985	ENSOART00000017406	sense	intergenic	649	same_strand	downstream
1	MSTRG.20564	MSTRG.20564.17	ENSOARG00000023917	ENSOART00000025819	antisense	intergenic	33794	convergent	downstream
1	MSTRG.4878	MSTRG.4878.6	ENSOARG00000015405	ENSOART00000016762	sense	intergenic	10793	same_strand	downstream
1	MSTRG.10105	MSTRG.10105.2	ENSOARG00000009813	ENSOART00000010678	sense	genic	0	nested	intronic
1	MSTRG.11455	MSTRG.11455.1	ENSOARG00000022827	ENSOART00000024729	sense	genic	0	containing	intronic
1	MSTRG.13666	MSTRG.13666.1	ENSOARG00000003477	ENSOART00000003779	antisense	intergenic	768	divergent	upstream
1	MSTRG.8066	MSTRG.8066.2	ENSOARG00000014485	ENSOART00000015772	antisense	genic	0	overlapping	exonic
1	MSTRG.9255	MSTRG.9255.8	ENSOARG00000006681	ENSOART00000007261	sense	intergenic	13263	same_strand	upstream
1	MSTRG.2083	MSTRG.2083.2	ENSOARG00000022912	ENSOART00000024814	antisense	intergenic	60208	convergent	downstream
1	MSTRG.1993	MSTRG.1993.1	ENSOARG00000005732	ENSOART00000006240	antisense	genic	0	overlapping	exonic
1	MSTRG.4225	MSTRG.4225.6	ENSOARG00000004655	ENSOART00000005068	antisense	genic	0	overlapping	exonic
1	MSTRG.20826	MSTRG.20826.2	ENSOARG00000026581	ENSOART00000028602	antisense	intergenic	11840	divergent	upstream
1	MSTRG.16613	MSTRG.16613.4	ENSOARG00000019984	ENSOART00000021758	antisense	intergenic	575	convergent	downstream
1	MSTRG.22355	MSTRG.22355.1	ENSOARG00000021200	ENSOART00000023102	antisense	genic	0	nested	intronic
1	MSTRG.6284	MSTRG.6284.1	ENSOARG00000005340	ENSOART00000005821	antisense	intergenic	21881	convergent	downstream
1	MSTRG.7506	MSTRG.7506.7	ENSOARG00000000479	ENSOART00000000519	antisense	genic	0	overlapping	intronic
1	MSTRG.20218	MSTRG.20218.1	ENSOARG00000005242	ENSOART00000005710	antisense	genic	0	overlapping	exonic
1	MSTRG.16791	MSTRG.16791.1	ENSOARG00000003474	ENSOART00000003794	antisense	genic	0	nested	intronic
1	MSTRG.14432	MSTRG.14432.6	ENSOARG00000004742	ENSOART00000005163	sense	intergenic	10631	same_strand	upstream
1	MSTRG.18674	MSTRG.18674.33	ENSOARG00000002320	ENSOART00000002508	sense	intergenic	503	same_strand	downstream
1	MSTRG.14180	MSTRG.14180.2	ENSOARG00000005828	ENSOART00000006345	antisense	intergenic	7951	convergent	downstream
1	MSTRG.10657	MSTRG.10657.2	ENSOARG00000011082	ENSOART00000012055	antisense	genic	0	nested	intronic
1	MSTRG.19177	MSTRG.19177.1	ENSOARG00000018974	ENSOART00000020658	antisense	intergenic	12	convergent	downstream
1	MSTRG.18604	MSTRG.18604.1	ENSOARG00000004957	ENSOART00000005398	sense	intergenic	42761	same_strand	upstream
1	MSTRG.11882	MSTRG.11882.1	ENSOARG00000019776	ENSOART00000021534	antisense	genic	0	containing	exonic
1	MSTRG.9823	MSTRG.9823.29	ENSOARG00000009751	ENSOART00000010608	antisense	genic	0	containing	intronic
1	MSTRG.4296	MSTRG.4296.36	ENSOARG00000013736	ENSOART00000014949	sense	intergenic	4189	same_strand	downstream
1	MSTRG.1736	MSTRG.1736.15	ENSOARG00000024347	ENSOART00000026249	antisense	intergenic	38844	divergent	upstream
1	MSTRG.7749	MSTRG.7749.11	ENSOARG00000004857	ENSOART00000005293	antisense	genic	0	containing	intronic
1	MSTRG.2770	MSTRG.2770.1	ENSOARG00000021810	ENSOART00000023712	antisense	intergenic	17573	divergent	upstream
1	MSTRG.5181	MSTRG.5181.2	ENSOARG00000018536	ENSOART00000020180	antisense	genic	0	nested	exonic
1	MSTRG.16871	MSTRG.16871.4	ENSOARG00000006111	ENSOART00000006642	antisense	intergenic	4630	convergent	downstream
1	MSTRG.11245	MSTRG.11245.1	ENSOARG00000024199	ENSOART00000026101	antisense	genic	0	containing	intronic
1	MSTRG.19113	MSTRG.19113.1	ENSOARG00000014980	ENSOART00000016317	antisense	genic	0	overlapping	exonic
1	MSTRG.23552	MSTRG.23552.4	ENSOARG00000014426	ENSOART00000015705	antisense	genic	0	overlapping	intronic
1	MSTRG.23306	MSTRG.23306.6	ENSOARG00000009072	ENSOART00000009877	sense	genic	0	nested	intronic
1	MSTRG.3048	MSTRG.3048.1	ENSOARG00000001391	ENSOART00000001493	antisense	genic	0	overlapping	intronic
1	MSTRG.9098	MSTRG.9098.1	ENSOARG00000016482	ENSOART00000017950	antisense	intergenic	4845	divergent	upstream
1	MSTRG.9463	MSTRG.9463.1	ENSOARG00000004698	ENSOART00000005118	antisense	genic	0	overlapping	exonic
1	MSTRG.14185	MSTRG.14185.4	ENSOARG00000006054	ENSOART00000006580	antisense	genic	0	overlapping	intronic
1	MSTRG.19338	MSTRG.19338.2	ENSOARG00000006544	ENSOART00000007112	antisense	intergenic	13704	convergent	downstream
1	MSTRG.10911	MSTRG.10911.21	ENSOARG00000013809	ENSOART00000015027	antisense	genic	0	overlapping	intronic
1	MSTRG.14	MSTRG.14.2	ENSOARG00000018569	ENSOART00000020208	antisense	intergenic	9763	convergent	downstream
1	MSTRG.14151	MSTRG.14151.5	ENSOARG00000005627	ENSOART00000006134	antisense	genic	0	overlapping	intronic
1	MSTRG.9676	MSTRG.9676.1	ENSOARG00000003902	ENSOART00000004239	antisense	intergenic	4060	divergent	upstream
1	MSTRG.16856	MSTRG.16856.1	ENSOARG00000005641	ENSOART00000006145	antisense	intergenic	15420	divergent	upstream
1	MSTRG.11415	MSTRG.11415.2	ENSOARG00000005709	ENSOART00000006226	antisense	genic	0	overlapping	intronic
1	MSTRG.10775	MSTRG.10775.8	ENSOARG00000012515	ENSOART00000013616	sense	intergenic	1388	same_strand	upstream
1	MSTRG.20490	MSTRG.20490.2	ENSOARG00000025329	ENSOART00000027238	sense	intergenic	839	same_strand	downstream
1	MSTRG.22386	MSTRG.22386.7	ENSOARG00000000898	ENSOART00000000972	antisense	intergenic	1923	divergent	upstream
1	MSTRG.17197	MSTRG.17197.7	ENSOARG00000026016	ENSOART00000027994	sense	genic	0	overlapping	exonic
1	MSTRG.24474	MSTRG.24474.1	ENSOARG00000019299	ENSOART00000021017	antisense	intergenic	90199	convergent	downstream
1	MSTRG.20479	MSTRG.20479.7	ENSOARG00000016648	ENSOART00000018131	antisense	intergenic	79197	divergent	upstream
1	MSTRG.757	MSTRG.757.3	ENSOARG00000018957	ENSOART00000020641	antisense	genic	0	nested	exonic
1	MSTRG.15332	MSTRG.15332.1	ENSOARG00000003366	ENSOART00000003666	sense	genic	0	nested	intronic
1	MSTRG.10432	MSTRG.10432.1	ENSOARG00000007598	ENSOART00000008275	antisense	genic	0	nested	intronic
1	MSTRG.7500	MSTRG.7500.3	ENSOARG00000024380	ENSOART00000026282	sense	intergenic	20480	same_strand	downstream
1	MSTRG.12789	MSTRG.12789.9	ENSOARG00000023324	ENSOART00000025226	sense	intergenic	32468	same_strand	upstream
1	MSTRG.17201	MSTRG.17201.1	ENSOARG00000015027	ENSOART00000016353	antisense	genic	0	nested	intronic
1	MSTRG.17114	MSTRG.17114.12	ENSOARG00000013892	ENSOART00000015120	antisense	intergenic	8096	convergent	downstream
1	MSTRG.3864	MSTRG.3864.4	ENSOARG00000006412	ENSOART00000006974	sense	intergenic	18236	same_strand	downstream
1	MSTRG.22778	MSTRG.22778.2	ENSOARG00000011739	ENSOART00000012770	antisense	intergenic	20952	divergent	upstream
1	MSTRG.17475	MSTRG.17475.1	ENSOARG00000019578	ENSOART00000021324	antisense	intergenic	91157	convergent	downstream
1	MSTRG.5659	MSTRG.5659.6	ENSOARG00000026258	ENSOART00000028255	antisense	intergenic	39023	divergent	upstream
1	MSTRG.1942	MSTRG.1942.7	ENSOARG00000004317	ENSOART00000004701	antisense	genic	0	containing	intronic
1	MSTRG.7115	MSTRG.7115.12	ENSOARG00000017078	ENSOART00000018591	antisense	genic	0	containing	intronic
1	MSTRG.9698	MSTRG.9698.9	ENSOARG00000023102	ENSOART00000025004	antisense	intergenic	6214	convergent	downstream
1	MSTRG.9212	MSTRG.9212.6	ENSOARG00000022451	ENSOART00000024353	antisense	genic	0	containing	intronic
1	MSTRG.16910	MSTRG.16910.1	ENSOARG00000007758	ENSOART00000008445	antisense	genic	0	nested	intronic
1	MSTRG.22233	MSTRG.22233.5	ENSOARG00000021141	ENSOART00000023036	sense	intergenic	17313	same_strand	downstream
1	MSTRG.25149	MSTRG.25149.4	ENSOARG00000000436	ENSOART00000000462	antisense	intergenic	6689	convergent	downstream
1	MSTRG.4901	MSTRG.4901.2	ENSOARG00000004432	ENSOART00000004822	sense	genic	0	containing	exonic
1	MSTRG.7190	MSTRG.7190.20	ENSOARG00000008298	ENSOART00000009033	antisense	genic	0	overlapping	intronic
1	MSTRG.5584	MSTRG.5584.3	ENSOARG00000009276	ENSOART00000010097	antisense	genic	0	nested	exonic
1	MSTRG.9157	MSTRG.9157.1	ENSOARG00000002658	ENSOART00000002882	antisense	genic	0	overlapping	exonic
1	MSTRG.24245	MSTRG.24245.5	ENSOARG00000008904	ENSOART00000009699	sense	intergenic	59310	same_strand	upstream
1	MSTRG.14443	MSTRG.14443.1	ENSOARG00000005018	ENSOART00000005468	antisense	genic	0	nested	intronic
1	MSTRG.4878	MSTRG.4878.10	ENSOARG00000015405	ENSOART00000016764	sense	intergenic	10795	same_strand	downstream
1	MSTRG.13829	MSTRG.13829.1	ENSOARG00000008134	ENSOART00000008859	antisense	intergenic	5733	convergent	downstream
1	MSTRG.3777	MSTRG.3777.15	ENSOARG00000000160	ENSOART00000000159	sense	genic	0	containing	exonic
1	MSTRG.6670	MSTRG.6670.1	ENSOARG00000000154	ENSOART00000000156	antisense	intergenic	10707	divergent	upstream
1	MSTRG.7845	MSTRG.7845.15	ENSOARG00000025108	ENSOART00000027010	antisense	genic	0	containing	exonic
1	MSTRG.2227	MSTRG.2227.4	ENSOARG00000014410	ENSOART00000015687	antisense	genic	0	nested	intronic
1	MSTRG.7794	MSTRG.7794.1	ENSOARG00000024195	ENSOART00000026097	antisense	intergenic	60549	divergent	upstream
1	MSTRG.20284	MSTRG.20284.2	ENSOARG00000010304	ENSOART00000011207	antisense	intergenic	908	divergent	upstream
1	MSTRG.10989	MSTRG.10989.1	ENSOARG00000014373	ENSOART00000015647	sense	intergenic	3046	same_strand	upstream
1	MSTRG.21563	MSTRG.21563.3	ENSOARG00000018328	ENSOART00000019949	antisense	genic	0	nested	exonic
1	MSTRG.15913	MSTRG.15913.5	ENSOARG00000000182	ENSOART00000000186	sense	intergenic	4482	same_strand	upstream
1	MSTRG.12213	MSTRG.12213.1	ENSOARG00000011034	ENSOART00000012005	sense	intergenic	10498	same_strand	downstream
1	MSTRG.20176	MSTRG.20176.2	ENSOARG00000002202	ENSOART00000002375	sense	intergenic	65992	same_strand	downstream
1	MSTRG.20442	MSTRG.20442.22	ENSOARG00000015724	ENSOART00000017115	sense	intergenic	54605	same_strand	upstream
1	MSTRG.173	MSTRG.173.1	ENSOARG00000019760	ENSOART00000021517	antisense	intergenic	46751	divergent	upstream
1	MSTRG.739	MSTRG.739.2	ENSOARG00000018899	ENSOART00000020580	antisense	intergenic	223	divergent	upstream
1	MSTRG.12420	MSTRG.12420.2	ENSOARG00000023809	ENSOART00000025711	antisense	intergenic	3001	convergent	downstream
1	MSTRG.2335	MSTRG.2335.1	ENSOARG00000007486	ENSOART00000008147	antisense	intergenic	19367	convergent	downstream
1	MSTRG.20283	MSTRG.20283.25	ENSOARG00000009425	ENSOART00000010263	antisense	intergenic	45830	divergent	upstream
1	MSTRG.1674	MSTRG.1674.3	ENSOARG00000020487	ENSOART00000022314	antisense	intergenic	10651	divergent	upstream
1	MSTRG.6693	MSTRG.6693.1	ENSOARG00000000282	ENSOART00000000297	antisense	intergenic	11668	convergent	downstream
1	MSTRG.13814	MSTRG.13814.2	ENSOARG00000003245	ENSOART00000003518	antisense	genic	0	overlapping	exonic
1	MSTRG.9300	MSTRG.9300.4	ENSOARG00000008021	ENSOART00000008732	sense	intergenic	19142	same_strand	downstream
1	MSTRG.15308	MSTRG.15308.1	ENSOARG00000003127	ENSOART00000003394	antisense	genic	0	nested	exonic
1	MSTRG.11478	MSTRG.11478.3	ENSOARG00000009208	ENSOART00000010024	sense	intergenic	6368	same_strand	downstream
1	MSTRG.22961	MSTRG.22961.1	ENSOARG00000021860	ENSOART00000023762	sense	intergenic	18873	same_strand	upstream
1	MSTRG.14419	MSTRG.14419.7	ENSOARG00000026193	ENSOART00000028186	antisense	intergenic	3042	divergent	upstream
1	MSTRG.21230	MSTRG.21230.1	ENSOARG00000004103	ENSOART00000004473	antisense	genic	0	nested	intronic
1	MSTRG.1597	MSTRG.1597.4	ENSOARG00000024415	ENSOART00000026317	antisense	intergenic	8986	convergent	downstream
1	MSTRG.12245	MSTRG.12245.2	ENSOARG00000005869	ENSOART00000006385	sense	intergenic	15830	same_strand	downstream
1	MSTRG.6098	MSTRG.6098.1	ENSOARG00000003375	ENSOART00000003668	antisense	intergenic	351	divergent	upstream
1	MSTRG.12914	MSTRG.12914.1	ENSOARG00000018347	ENSOART00000019967	sense	intergenic	63220	same_strand	downstream
1	MSTRG.4377	MSTRG.4377.6	ENSOARG00000024686	ENSOART00000026588	sense	intergenic	61085	same_strand	upstream
1	MSTRG.11392	MSTRG.11392.1	ENSOARG00000019653	ENSOART00000021401	antisense	intergenic	12220	divergent	upstream
1	MSTRG.21804	MSTRG.21804.12	ENSOARG00000020293	ENSOART00000022098	antisense	genic	0	overlapping	exonic
1	MSTRG.20390	MSTRG.20390.18	ENSOARG00000014307	ENSOART00000015590	sense	intergenic	65806	same_strand	upstream
1	MSTRG.514	MSTRG.514.1	ENSOARG00000012123	ENSOART00000013184	sense	intergenic	38650	same_strand	upstream
1	MSTRG.1681	MSTRG.1681.9	ENSOARG00000020504	ENSOART00000022334	antisense	intergenic	30202	divergent	upstream
1	MSTRG.13854	MSTRG.13854.1	ENSOARG00000010208	ENSOART00000011108	sense	intergenic	2010	same_strand	downstream
1	MSTRG.9069	MSTRG.9069.1	ENSOARG00000015110	ENSOART00000016445	antisense	intergenic	42513	divergent	upstream
1	MSTRG.17261	MSTRG.17261.2	ENSOARG00000015680	ENSOART00000017065	antisense	intergenic	54008	divergent	upstream
1	MSTRG.19664	MSTRG.19664.2	ENSOARG00000006541	ENSOART00000007109	antisense	genic	0	overlapping	exonic
1	MSTRG.5346	MSTRG.5346.3	ENSOARG00000019012	ENSOART00000020697	antisense	intergenic	10130	convergent	downstream
1	MSTRG.18548	MSTRG.18548.1	ENSOARG00000017069	ENSOART00000018583	antisense	genic	0	overlapping	exonic
1	MSTRG.15191	MSTRG.15191.2	ENSOARG00000018003	ENSOART00000019596	sense	genic	0	containing	exonic
1	MSTRG.14729	MSTRG.14729.1	ENSOARG00000005625	ENSOART00000006130	antisense	intergenic	46099	divergent	upstream
1	MSTRG.2276	MSTRG.2276.2	ENSOARG00000015695	ENSOART00000017083	antisense	intergenic	14254	convergent	downstream
1	MSTRG.12955	MSTRG.12955.1	ENSOARG00000002773	ENSOART00000003003	antisense	genic	0	nested	intronic
1	MSTRG.22183	MSTRG.22183.8	ENSOARG00000021110	ENSOART00000022999	antisense	genic	0	overlapping	exonic
1	MSTRG.16292	MSTRG.16292.1	ENSOARG00000012636	ENSOART00000013732	antisense	genic	0	nested	intronic
1	MSTRG.5756	MSTRG.5756.9	ENSOARG00000007340	ENSOART00000007984	sense	intergenic	7112	same_strand	downstream
1	MSTRG.15039	MSTRG.15039.1	ENSOARG00000011868	ENSOART00000012904	antisense	intergenic	430	convergent	downstream
1	MSTRG.7823	MSTRG.7823.4	ENSOARG00000006621	ENSOART00000007195	antisense	intergenic	6174	convergent	downstream
1	MSTRG.13122	MSTRG.13122.3	ENSOARG00000007892	ENSOART00000008592	antisense	intergenic	47603	convergent	downstream
1	MSTRG.9751	MSTRG.9751.1	ENSOARG00000007668	ENSOART00000008341	antisense	genic	0	nested	intronic
1	MSTRG.14719	MSTRG.14719.2	ENSOARG00000010665	ENSOART00000011599	sense	genic	0	containing	exonic
1	MSTRG.4911	MSTRG.4911.9	ENSOARG00000022021	ENSOART00000023923	sense	genic	0	containing	intronic
1	MSTRG.21959	MSTRG.21959.33	ENSOARG00000020821	ENSOART00000022687	sense	intergenic	12383	same_strand	downstream
1	MSTRG.9102	MSTRG.9102.1	ENSOARG00000016703	ENSOART00000018190	sense	intergenic	7485	same_strand	downstream
1	MSTRG.2200	MSTRG.2200.2	ENSOARG00000013511	ENSOART00000014697	antisense	intergenic	10391	divergent	upstream
1	MSTRG.16996	MSTRG.16996.1	ENSOARG00000011388	ENSOART00000012381	sense	intergenic	22353	same_strand	upstream
1	MSTRG.23431	MSTRG.23431.2	ENSOARG00000002489	ENSOART00000002715	sense	genic	0	nested	intronic
1	MSTRG.9807	MSTRG.9807.2	ENSOARG00000009378	ENSOART00000010212	antisense	genic	0	overlapping	exonic
1	MSTRG.8425	MSTRG.8425.2	ENSOARG00000018177	ENSOART00000019780	antisense	genic	0	overlapping	exonic
1	MSTRG.2677	MSTRG.2677.1	ENSOARG00000001163	ENSOART00000001238	sense	intergenic	56744	same_strand	downstream
1	MSTRG.21983	MSTRG.21983.12	ENSOARG00000020860	ENSOART00000022726	sense	intergenic	5951	same_strand	downstream
1	MSTRG.14466	MSTRG.14466.2	ENSOARG00000005399	ENSOART00000005893	sense	intergenic	74792	same_strand	upstream
1	MSTRG.9219	MSTRG.9219.1	ENSOARG00000004934	ENSOART00000005371	antisense	intergenic	38133	divergent	upstream
1	MSTRG.18545	MSTRG.18545.10	ENSOARG00000008235	ENSOART00000008960	sense	intergenic	18626	same_strand	downstream
1	MSTRG.15374	MSTRG.15374.9	ENSOARG00000003841	ENSOART00000004175	antisense	intergenic	5510	divergent	upstream
1	MSTRG.13918	MSTRG.13918.1	ENSOARG00000018550	ENSOART00000020189	sense	intergenic	30201	same_strand	upstream
1	MSTRG.19878	MSTRG.19878.4	ENSOARG00000001733	ENSOART00000001862	antisense	intergenic	3513	convergent	downstream
1	MSTRG.2058	MSTRG.2058.3	ENSOARG00000007798	ENSOART00000008488	antisense	genic	0	nested	intronic
1	MSTRG.4225	MSTRG.4225.3	ENSOARG00000004655	ENSOART00000005068	antisense	intergenic	1332	convergent	downstream
1	MSTRG.22662	MSTRG.22662.10	ENSOARG00000009347	ENSOART00000010174	antisense	genic	0	nested	exonic
1	MSTRG.7899	MSTRG.7899.2	ENSOARG00000007882	ENSOART00000008576	antisense	intergenic	34	divergent	upstream
1	MSTRG.2490	MSTRG.2490.1	ENSOARG00000022637	ENSOART00000024539	sense	intergenic	4393	same_strand	downstream
1	MSTRG.19684	MSTRG.19684.2	ENSOARG00000008831	ENSOART00000009629	antisense	intergenic	6593	divergent	upstream
1	MSTRG.23285	MSTRG.23285.6	ENSOARG00000026514	ENSOART00000028532	antisense	genic	0	containing	exonic
1	MSTRG.11247	MSTRG.11247.1	ENSOARG00000022281	ENSOART00000024183	sense	intergenic	47298	same_strand	downstream
1	MSTRG.11900	MSTRG.11900.2	ENSOARG00000020473	ENSOART00000022296	sense	intergenic	31917	same_strand	downstream
1	MSTRG.9807	MSTRG.9807.3	ENSOARG00000009378	ENSOART00000010212	antisense	genic	0	overlapping	exonic
1	MSTRG.15418	MSTRG.15418.8	ENSOARG00000004265	ENSOART00000004652	sense	intergenic	7780	same_strand	upstream
1	MSTRG.17567	MSTRG.17567.14	ENSOARG00000017834	ENSOART00000019401	antisense	genic	0	containing	exonic
1	MSTRG.12511	MSTRG.12511.1	ENSOARG00000014372	ENSOART00000015651	antisense	intergenic	140	divergent	upstream
1	MSTRG.22159	MSTRG.22159.2	ENSOARG00000021096	ENSOART00000022985	antisense	intergenic	67578	convergent	downstream
1	MSTRG.21276	MSTRG.21276.4	ENSOARG00000010350	ENSOART00000011258	sense	intergenic	24090	same_strand	downstream
1	MSTRG.10761	MSTRG.10761.7	ENSOARG00000022091	ENSOART00000023993	sense	intergenic	8698	same_strand	downstream
1	MSTRG.4306	MSTRG.4306.5	ENSOARG00000025447	ENSOART00000027367	sense	intergenic	45589	same_strand	upstream
1	MSTRG.628	MSTRG.628.3	ENSOARG00000015662	ENSOART00000017043	sense	intergenic	9237	same_strand	upstream
1	MSTRG.24904	MSTRG.24904.7	ENSOARG00000010774	ENSOART00000011720	sense	intergenic	67741	same_strand	downstream
1	MSTRG.24833	MSTRG.24833.2	ENSOARG00000008347	ENSOART00000009083	sense	intergenic	78361	same_strand	upstream
1	MSTRG.13913	MSTRG.13913.3	ENSOARG00000018096	ENSOART00000019698	antisense	intergenic	1556	convergent	downstream
1	MSTRG.3777	MSTRG.3777.19	ENSOARG00000000160	ENSOART00000000159	sense	genic	0	containing	exonic
1	MSTRG.4710	MSTRG.4710.11	ENSOARG00000015439	ENSOART00000016797	sense	intergenic	32047	same_strand	downstream
1	MSTRG.9221	MSTRG.9221.11	ENSOARG00000021329	ENSOART00000023231	antisense	genic	0	containing	intronic
1	MSTRG.20209	MSTRG.20209.5	ENSOARG00000003419	ENSOART00000003718	antisense	genic	0	nested	exonic
1	MSTRG.2689	MSTRG.2689.1	ENSOARG00000001372	ENSOART00000001491	sense	intergenic	15243	same_strand	downstream
1	MSTRG.21975	MSTRG.21975.6	ENSOARG00000020856	ENSOART00000022722	antisense	genic	0	overlapping	intronic
1	MSTRG.4093	MSTRG.4093.4	ENSOARG00000009057	ENSOART00000009861	sense	genic	0	nested	intronic
1	MSTRG.22775	MSTRG.22775.1	ENSOARG00000027015	ENSOART00000029075	antisense	intergenic	58384	convergent	downstream
1	MSTRG.9170	MSTRG.9170.2	ENSOARG00000002812	ENSOART00000003044	antisense	intergenic	26519	divergent	upstream
1	MSTRG.2925	MSTRG.2925.1	ENSOARG00000016309	ENSOART00000017761	antisense	intergenic	21376	convergent	downstream
1	MSTRG.13053	MSTRG.13053.3	ENSOARG00000005183	ENSOART00000005643	antisense	genic	0	nested	intronic
1	MSTRG.6700	MSTRG.6700.4	ENSOARG00000000299	ENSOART00000000315	sense	genic	0	nested	intronic
1	MSTRG.20193	MSTRG.20193.2	ENSOARG00000004408	ENSOART00000004796	sense	intergenic	3968	same_strand	downstream
1	MSTRG.15760	MSTRG.15760.2	ENSOARG00000007071	ENSOART00000007706	antisense	intergenic	12986	divergent	upstream
1	MSTRG.16133	MSTRG.16133.2	ENSOARG00000007692	ENSOART00000008375	antisense	genic	0	nested	intronic
1	MSTRG.20808	MSTRG.20808.2	ENSOARG00000016907	ENSOART00000018420	antisense	genic	0	nested	intronic
1	MSTRG.2625	MSTRG.2625.3	ENSOARG00000026317	ENSOART00000028318	antisense	intergenic	57027	divergent	upstream
1	MSTRG.13871	MSTRG.13871.5	ENSOARG00000012352	ENSOART00000013433	sense	intergenic	74407	same_strand	downstream
1	MSTRG.12927	MSTRG.12927.3	ENSOARG00000018718	ENSOART00000020375	sense	intergenic	21885	same_strand	upstream
1	MSTRG.1380	MSTRG.1380.2	ENSOARG00000017202	ENSOART00000018717	sense	intergenic	70335	same_strand	downstream
1	MSTRG.5662	MSTRG.5662.3	ENSOARG00000014820	ENSOART00000016130	antisense	intergenic	7556	convergent	downstream
1	MSTRG.13760	MSTRG.13760.1	ENSOARG00000016434	ENSOART00000017896	sense	intergenic	13905	same_strand	downstream
1	MSTRG.9208	MSTRG.9208.1	ENSOARG00000017588	ENSOART00000019139	sense	intergenic	4974	same_strand	upstream
1	MSTRG.15087	MSTRG.15087.3	ENSOARG00000014445	ENSOART00000015726	antisense	genic	0	overlapping	exonic
1	MSTRG.637	MSTRG.637.1	ENSOARG00000016047	ENSOART00000017481	antisense	genic	0	nested	intronic
1	MSTRG.4166	MSTRG.4166.1	ENSOARG00000025435	ENSOART00000027355	sense	intergenic	30999	same_strand	downstream
1	MSTRG.757	MSTRG.757.8	ENSOARG00000018957	ENSOART00000020641	antisense	genic	0	overlapping	exonic
1	MSTRG.11531	MSTRG.11531.3	ENSOARG00000010462	ENSOART00000011387	antisense	intergenic	74915	divergent	upstream
1	MSTRG.8774	MSTRG.8774.1	ENSOARG00000009784	ENSOART00000010652	antisense	genic	0	overlapping	exonic
1	MSTRG.17549	MSTRG.17549.1	ENSOARG00000003359	ENSOART00000003651	sense	intergenic	9111	same_strand	downstream
1	MSTRG.19882	MSTRG.19882.5	ENSOARG00000024202	ENSOART00000026104	antisense	genic	0	containing	intronic
1	MSTRG.18548	MSTRG.18548.17	ENSOARG00000017123	ENSOART00000018636	antisense	genic	0	overlapping	intronic
1	MSTRG.9271	MSTRG.9271.16	ENSOARG00000006629	ENSOART00000007208	antisense	genic	0	containing	intronic
1	MSTRG.12826	MSTRG.12826.8	ENSOARG00000024947	ENSOART00000026849	antisense	intergenic	10367	divergent	upstream
1	MSTRG.7667	MSTRG.7667.1	ENSOARG00000002632	ENSOART00000002850	antisense	intergenic	64778	convergent	downstream
1	MSTRG.1831	MSTRG.1831.11	ENSOARG00000014783	ENSOART00000016090	sense	intergenic	28388	same_strand	downstream
1	MSTRG.10763	MSTRG.10763.4	ENSOARG00000008374	ENSOART00000009111	sense	intergenic	1205	same_strand	upstream
1	MSTRG.21959	MSTRG.21959.15	ENSOARG00000020821	ENSOART00000022687	sense	intergenic	12354	same_strand	downstream
1	MSTRG.20564	MSTRG.20564.12	ENSOARG00000023917	ENSOART00000025819	antisense	intergenic	33794	convergent	downstream
1	MSTRG.4455	MSTRG.4455.1	ENSOARG00000009189	ENSOART00000010005	antisense	intergenic	258	divergent	upstream
1	MSTRG.5194	MSTRG.5194.1	ENSOARG00000002457	ENSOART00000002655	sense	intergenic	760	same_strand	downstream
1	MSTRG.49	MSTRG.49.1	ENSOARG00000018827	ENSOART00000020506	antisense	intergenic	6876	divergent	upstream
1	MSTRG.16916	MSTRG.16916.1	ENSOARG00000007841	ENSOART00000008539	antisense	genic	0	containing	intronic
1	MSTRG.12992	MSTRG.12992.1	ENSOARG00000003362	ENSOART00000003647	antisense	intergenic	10386	divergent	upstream
1	MSTRG.14421	MSTRG.14421.3	ENSOARG00000023248	ENSOART00000025150	sense	intergenic	38404	same_strand	upstream
1	MSTRG.7512	MSTRG.7512.2	ENSOARG00000001281	ENSOART00000001371	antisense	intergenic	8561	divergent	upstream
1	MSTRG.23537	MSTRG.23537.1	ENSOARG00000024399	ENSOART00000026301	antisense	intergenic	74546	divergent	upstream
1	MSTRG.20327	MSTRG.20327.10	ENSOARG00000024255	ENSOART00000026157	sense	genic	0	containing	intronic
1	MSTRG.16902	MSTRG.16902.7	ENSOARG00000024190	ENSOART00000026092	antisense	intergenic	66797	convergent	downstream
1	MSTRG.9691	MSTRG.9691.6	ENSOARG00000023102	ENSOART00000025004	sense	intergenic	7197	same_strand	upstream
1	MSTRG.4570	MSTRG.4570.1	ENSOARG00000018757	ENSOART00000020424	sense	intergenic	20792	same_strand	downstream
1	MSTRG.6052	MSTRG.6052.1	ENSOARG00000011098	ENSOART00000012071	sense	genic	0	containing	exonic
1	MSTRG.15312	MSTRG.15312.1	ENSOARG00000017785	ENSOART00000019350	sense	genic	0	containing	exonic
1	MSTRG.18664	MSTRG.18664.1	ENSOARG00000002000	ENSOART00000002151	antisense	intergenic	52257	divergent	upstream
1	MSTRG.19519	MSTRG.19519.4	ENSOARG00000012729	ENSOART00000013837	sense	intergenic	13003	same_strand	downstream
1	MSTRG.11803	MSTRG.11803.5	ENSOARG00000019294	ENSOART00000021011	sense	intergenic	11324	same_strand	downstream
1	MSTRG.14784	MSTRG.14784.4	ENSOARG00000007471	ENSOART00000008137	antisense	intergenic	3766	convergent	downstream
1	MSTRG.2579	MSTRG.2579.2	ENSOARG00000026311	ENSOART00000028312	sense	intergenic	13995	same_strand	upstream
1	MSTRG.1641	MSTRG.1641.1	ENSOARG00000025598	ENSOART00000027532	sense	genic	0	overlapping	exonic
1	MSTRG.1167	MSTRG.1167.1	ENSOARG00000009086	ENSOART00000009893	sense	intergenic	7884	same_strand	downstream
1	MSTRG.22327	MSTRG.22327.5	ENSOARG00000021183	ENSOART00000023082	antisense	intergenic	2296	convergent	downstream
1	MSTRG.13633	MSTRG.13633.12	ENSOARG00000015736	ENSOART00000017130	sense	intergenic	23008	same_strand	downstream
1	MSTRG.8551	MSTRG.8551.2	ENSOARG00000003569	ENSOART00000003886	antisense	genic	0	overlapping	exonic
1	MSTRG.23455	MSTRG.23455.1	ENSOARG00000004513	ENSOART00000004914	antisense	genic	0	nested	intronic
1	MSTRG.18545	MSTRG.18545.4	ENSOARG00000008235	ENSOART00000008960	sense	intergenic	17517	same_strand	downstream
1	MSTRG.22198	MSTRG.22198.3	ENSOARG00000022432	ENSOART00000024334	antisense	genic	0	containing	intronic
1	MSTRG.6126	MSTRG.6126.3	ENSOARG00000003575	ENSOART00000003881	sense	intergenic	17202	same_strand	downstream
1	MSTRG.16354	MSTRG.16354.1	ENSOARG00000014661	ENSOART00000015961	antisense	intergenic	79295	convergent	downstream
1	MSTRG.20822	MSTRG.20822.1	ENSOARG00000018342	ENSOART00000019963	sense	intergenic	6417	same_strand	downstream
1	MSTRG.8134	MSTRG.8134.5	ENSOARG00000025650	ENSOART00000027587	sense	intergenic	31	same_strand	downstream
1	MSTRG.10289	MSTRG.10289.1	ENSOARG00000003649	ENSOART00000003961	antisense	intergenic	55379	convergent	downstream
1	MSTRG.7452	MSTRG.7452.1	ENSOARG00000018454	ENSOART00000020085	antisense	genic	0	nested	intronic
1	MSTRG.16759	MSTRG.16759.4	ENSOARG00000022613	ENSOART00000024515	sense	intergenic	68979	same_strand	downstream
1	MSTRG.12414	MSTRG.12414.1	ENSOARG00000000592	ENSOART00000000638	sense	intergenic	96794	same_strand	downstream
1	MSTRG.10921	MSTRG.10921.3	ENSOARG00000022981	ENSOART00000024883	antisense	intergenic	86705	divergent	upstream
1	MSTRG.15667	MSTRG.15667.4	ENSOARG00000002472	ENSOART00000002677	sense	intergenic	14603	same_strand	upstream
1	MSTRG.21959	MSTRG.21959.31	ENSOARG00000020821	ENSOART00000022687	sense	intergenic	12383	same_strand	downstream
1	MSTRG.236	MSTRG.236.1	ENSOARG00000020424	ENSOART00000022241	sense	intergenic	3026	same_strand	downstream
1	MSTRG.4357	MSTRG.4357.7	ENSOARG00000008681	ENSOART00000009448	antisense	intergenic	47015	convergent	downstream
1	MSTRG.22453	MSTRG.22453.1	ENSOARG00000002802	ENSOART00000003032	antisense	genic	0	overlapping	exonic
1	MSTRG.23491	MSTRG.23491.1	ENSOARG00000024015	ENSOART00000025917	antisense	intergenic	4470	divergent	upstream
1	MSTRG.1848	MSTRG.1848.2	ENSOARG00000014890	ENSOART00000016204	antisense	genic	0	containing	intronic
1	MSTRG.16916	MSTRG.16916.3	ENSOARG00000007841	ENSOART00000008539	antisense	genic	0	overlapping	exonic
1	MSTRG.19277	MSTRG.19277.3	ENSOARG00000007460	ENSOART00000008124	sense	intergenic	18955	same_strand	upstream
1	MSTRG.13031	MSTRG.13031.3	ENSOARG00000005183	ENSOART00000005647	sense	intergenic	11028	same_strand	downstream
1	MSTRG.18339	MSTRG.18339.4	ENSOARG00000016629	ENSOART00000018112	sense	intergenic	65140	same_strand	downstream
1	MSTRG.8499	MSTRG.8499.1	ENSOARG00000016226	ENSOART00000017674	antisense	intergenic	581	divergent	upstream
1	MSTRG.6711	MSTRG.6711.3	ENSOARG00000001108	ENSOART00000001183	sense	genic	0	overlapping	exonic
1	MSTRG.14151	MSTRG.14151.4	ENSOARG00000005627	ENSOART00000006134	antisense	genic	0	overlapping	intronic
1	MSTRG.2375	MSTRG.2375.1	ENSOARG00000008360	ENSOART00000009096	sense	genic	0	containing	exonic
1	MSTRG.3979	MSTRG.3979.7	ENSOARG00000013779	ENSOART00000014989	sense	intergenic	88825	same_strand	upstream
1	MSTRG.4134	MSTRG.4134.2	ENSOARG00000021492	ENSOART00000023394	antisense	genic	0	containing	intronic
1	MSTRG.1437	MSTRG.1437.25	ENSOARG00000025586	ENSOART00000027517	antisense	genic	0	overlapping	intronic
1	MSTRG.3434	MSTRG.3434.2	ENSOARG00000002805	ENSOART00000003037	antisense	intergenic	2767	convergent	downstream
1	MSTRG.8031	MSTRG.8031.1	ENSOARG00000013160	ENSOART00000014306	sense	intergenic	5646	same_strand	downstream
1	MSTRG.19013	MSTRG.19013.1	ENSOARG00000006769	ENSOART00000007357	sense	intergenic	71261	same_strand	upstream
1	MSTRG.7274	MSTRG.7274.3	ENSOARG00000000818	ENSOART00000000876	sense	genic	0	overlapping	exonic
1	MSTRG.2680	MSTRG.2680.1	ENSOARG00000001543	ENSOART00000001653	sense	intergenic	7349	same_strand	downstream
1	MSTRG.1736	MSTRG.1736.12	ENSOARG00000024347	ENSOART00000026249	antisense	intergenic	39472	divergent	upstream
1	MSTRG.9285	MSTRG.9285.34	ENSOARG00000007930	ENSOART00000008634	antisense	intergenic	43386	convergent	downstream
1	MSTRG.15189	MSTRG.15189.1	ENSOARG00000001803	ENSOART00000001939	antisense	intergenic	1920	divergent	upstream
1	MSTRG.17420	MSTRG.17420.3	ENSOARG00000018879	ENSOART00000020557	sense	intergenic	1223	same_strand	upstream
1	MSTRG.15485	MSTRG.15485.4	ENSOARG00000022108	ENSOART00000024010	sense	genic	0	containing	intronic
1	MSTRG.14151	MSTRG.14151.2	ENSOARG00000005627	ENSOART00000006134	antisense	genic	0	overlapping	intronic
1	MSTRG.2500	MSTRG.2500.1	ENSOARG00000012180	ENSOART00000013253	antisense	genic	0	overlapping	intronic
1	MSTRG.16838	MSTRG.16838.2	ENSOARG00000005419	ENSOART00000005915	antisense	genic	0	nested	exonic
1	MSTRG.20859	MSTRG.20859.1	ENSOARG00000003075	ENSOART00000003333	antisense	intergenic	57628	divergent	upstream
1	MSTRG.20422	MSTRG.20422.6	ENSOARG00000015534	ENSOART00000016896	sense	intergenic	97298	same_strand	downstream
1	MSTRG.5756	MSTRG.5756.6	ENSOARG00000007340	ENSOART00000007984	sense	intergenic	7085	same_strand	downstream
1	MSTRG.21983	MSTRG.21983.18	ENSOARG00000020860	ENSOART00000022726	sense	intergenic	5961	same_strand	downstream
1	MSTRG.21934	MSTRG.21934.1	ENSOARG00000020813	ENSOART00000022677	sense	intergenic	19576	same_strand	downstream
1	MSTRG.5032	MSTRG.5032.10	ENSOARG00000023731	ENSOART00000025633	sense	genic	0	containing	intronic
1	MSTRG.17176	MSTRG.17176.1	ENSOARG00000016700	ENSOART00000018186	sense	genic	0	containing	exonic
1	MSTRG.19735	MSTRG.19735.1	ENSOARG00000025296	ENSOART00000027205	sense	genic	0	nested	intronic
1	MSTRG.7175	MSTRG.7175.1	ENSOARG00000007202	ENSOART00000007832	antisense	genic	0	overlapping	exonic
1	MSTRG.12920	MSTRG.12920.1	ENSOARG00000026888	ENSOART00000028932	sense	genic	0	nested	intronic
1	MSTRG.3687	MSTRG.3687.1	ENSOARG00000021394	ENSOART00000023296	sense	intergenic	9177	same_strand	downstream
1	MSTRG.18367	MSTRG.18367.4	ENSOARG00000023173	ENSOART00000025075	antisense	intergenic	6876	divergent	upstream
1	MSTRG.5707	MSTRG.5707.3	ENSOARG00000010924	ENSOART00000011880	antisense	genic	0	containing	exonic
1	MSTRG.11278	MSTRG.11278.10	ENSOARG00000016924	ENSOART00000018437	sense	intergenic	18854	same_strand	downstream
1	MSTRG.16987	MSTRG.16987.1	ENSOARG00000011187	ENSOART00000012171	sense	intergenic	11154	same_strand	downstream
1	MSTRG.11053	MSTRG.11053.3	ENSOARG00000008996	ENSOART00000009798	sense	intergenic	5946	same_strand	downstream
1	MSTRG.20397	MSTRG.20397.49	ENSOARG00000014250	ENSOART00000015521	sense	intergenic	86535	same_strand	upstream
1	MSTRG.7014	MSTRG.7014.1	ENSOARG00000018028	ENSOART00000019626	sense	intergenic	4111	same_strand	downstream
1	MSTRG.3185	MSTRG.3185.1	ENSOARG00000000274	ENSOART00000000291	antisense	intergenic	163	convergent	downstream
1	MSTRG.20699	MSTRG.20699.4	ENSOARG00000022566	ENSOART00000024468	sense	intergenic	52620	same_strand	downstream
1	MSTRG.22183	MSTRG.22183.6	ENSOARG00000021110	ENSOART00000022999	antisense	genic	0	overlapping	exonic
1	MSTRG.20215	MSTRG.20215.5	ENSOARG00000024955	ENSOART00000026857	sense	intergenic	2418	same_strand	upstream
1	MSTRG.22672	MSTRG.22672.7	ENSOARG00000027009	ENSOART00000029069	sense	intergenic	45168	same_strand	downstream
1	MSTRG.23590	MSTRG.23590.3	ENSOARG00000016993	ENSOART00000018507	sense	intergenic	29822	same_strand	downstream
1	MSTRG.5588	MSTRG.5588.1	ENSOARG00000021282	ENSOART00000023184	antisense	intergenic	95	convergent	downstream
1	MSTRG.10822	MSTRG.10822.6	ENSOARG00000013075	ENSOART00000014216	antisense	genic	0	overlapping	intronic
1	MSTRG.11179	MSTRG.11179.4	ENSOARG00000015710	ENSOART00000017140	antisense	intergenic	459	divergent	upstream
1	MSTRG.9570	MSTRG.9570.1	ENSOARG00000014854	ENSOART00000016170	antisense	intergenic	23450	convergent	downstream
1	MSTRG.13368	MSTRG.13368.1	ENSOARG00000022974	ENSOART00000024876	sense	genic	0	containing	exonic
1	MSTRG.23341	MSTRG.23341.11	ENSOARG00000024845	ENSOART00000026747	antisense	intergenic	5844	divergent	upstream
1	MSTRG.15050	MSTRG.15050.1	ENSOARG00000012120	ENSOART00000013182	antisense	genic	0	overlapping	exonic
1	MSTRG.21792	MSTRG.21792.1	ENSOARG00000020235	ENSOART00000022033	antisense	intergenic	105	convergent	downstream
1	MSTRG.5616	MSTRG.5616.2	ENSOARG00000012845	ENSOART00000013963	antisense	intergenic	30091	convergent	downstream
1	MSTRG.755	MSTRG.755.1	ENSOARG00000019203	ENSOART00000020911	antisense	intergenic	470	divergent	upstream
1	MSTRG.6627	MSTRG.6627.1	ENSOARG00000013801	ENSOART00000015025	antisense	genic	0	overlapping	exonic
1	MSTRG.15931	MSTRG.15931.4	ENSOARG00000000586	ENSOART00000000631	antisense	intergenic	26621	convergent	downstream
1	MSTRG.12187	MSTRG.12187.3	ENSOARG00000009393	ENSOART00000010226	sense	intergenic	572	same_strand	upstream
1	MSTRG.11528	MSTRG.11528.1	ENSOARG00000010382	ENSOART00000011295	sense	intergenic	50275	same_strand	upstream
1	MSTRG.16902	MSTRG.16902.2	ENSOARG00000024190	ENSOART00000026092	antisense	intergenic	38866	convergent	downstream
1	MSTRG.22764	MSTRG.22764.7	ENSOARG00000011375	ENSOART00000012368	antisense	intergenic	97	convergent	downstream
1	MSTRG.15516	MSTRG.15516.2	ENSOARG00000007154	ENSOART00000007782	antisense	intergenic	3510	divergent	upstream
1	MSTRG.18256	MSTRG.18256.1	ENSOARG00000019581	ENSOART00000021325	antisense	genic	0	nested	intronic
1	MSTRG.24326	MSTRG.24326.1	ENSOARG00000013320	ENSOART00000014491	sense	intergenic	44070	same_strand	downstream
1	MSTRG.2430	MSTRG.2430.6	ENSOARG00000009621	ENSOART00000010471	sense	intergenic	11211	same_strand	downstream
1	MSTRG.16424	MSTRG.16424.1	ENSOARG00000017402	ENSOART00000018945	antisense	genic	0	overlapping	exonic
1	MSTRG.1653	MSTRG.1653.2	ENSOARG00000020396	ENSOART00000022211	antisense	genic	0	overlapping	intronic
1	MSTRG.13184	MSTRG.13184.7	ENSOARG00000011870	ENSOART00000012907	sense	intergenic	4177	same_strand	downstream
1	MSTRG.4659	MSTRG.4659.1	ENSOARG00000010759	ENSOART00000011703	sense	intergenic	70952	same_strand	upstream
1	MSTRG.19500	MSTRG.19500.2	ENSOARG00000011392	ENSOART00000012382	antisense	intergenic	1800	divergent	upstream
1	MSTRG.4322	MSTRG.4322.1	ENSOARG00000017960	ENSOART00000019549	antisense	genic	0	overlapping	intronic
1	MSTRG.229	MSTRG.229.3	ENSOARG00000020380	ENSOART00000022191	antisense	intergenic	90553	divergent	upstream
1	MSTRG.834	MSTRG.834.1	ENSOARG00000020027	ENSOART00000021805	antisense	intergenic	1693	convergent	downstream
1	MSTRG.15986	MSTRG.15986.4	ENSOARG00000003516	ENSOART00000003822	antisense	genic	0	overlapping	exonic
1	MSTRG.9271	MSTRG.9271.23	ENSOARG00000006629	ENSOART00000007208	antisense	genic	0	containing	intronic
1	MSTRG.20649	MSTRG.20649.1	ENSOARG00000021398	ENSOART00000023300	antisense	intergenic	4607	convergent	downstream
1	MSTRG.18674	MSTRG.18674.1	ENSOARG00000002320	ENSOART00000002508	sense	intergenic	468	same_strand	downstream
1	MSTRG.10432	MSTRG.10432.2	ENSOARG00000007598	ENSOART00000008275	antisense	genic	0	nested	intronic
1	MSTRG.11574	MSTRG.11574.1	ENSOARG00000012303	ENSOART00000013377	sense	intergenic	21552	same_strand	upstream
1	MSTRG.2590	MSTRG.2590.1	ENSOARG00000015582	ENSOART00000016956	sense	intergenic	4897	same_strand	downstream
1	MSTRG.23467	MSTRG.23467.1	ENSOARG00000007353	ENSOART00000008000	antisense	intergenic	30881	divergent	upstream
1	MSTRG.9823	MSTRG.9823.44	ENSOARG00000009751	ENSOART00000010608	antisense	genic	0	containing	intronic
1	MSTRG.24422	MSTRG.24422.16	ENSOARG00000018864	ENSOART00000020542	sense	intergenic	27074	same_strand	downstream
1	MSTRG.17386	MSTRG.17386.1	ENSOARG00000017425	ENSOART00000018967	antisense	intergenic	335	divergent	upstream
1	MSTRG.583	MSTRG.583.3	ENSOARG00000014461	ENSOART00000015762	antisense	genic	0	overlapping	exonic
1	MSTRG.8305	MSTRG.8305.2	ENSOARG00000022047	ENSOART00000023949	sense	intergenic	4225	same_strand	upstream
1	MSTRG.10852	MSTRG.10852.22	ENSOARG00000013303	ENSOART00000014468	antisense	genic	0	containing	intronic
1	MSTRG.1783	MSTRG.1783.5	ENSOARG00000023792	ENSOART00000025694	antisense	genic	0	containing	intronic
1	MSTRG.10730	MSTRG.10730.14	ENSOARG00000022148	ENSOART00000024050	sense	intergenic	33316	same_strand	downstream
1	MSTRG.14421	MSTRG.14421.11	ENSOARG00000026194	ENSOART00000028187	antisense	intergenic	40710	divergent	upstream
1	MSTRG.22043	MSTRG.22043.1	ENSOARG00000023360	ENSOART00000025262	antisense	intergenic	23796	convergent	downstream
1	MSTRG.18737	MSTRG.18737.1	ENSOARG00000007889	ENSOART00000008589	antisense	genic	0	nested	exonic
1	MSTRG.5755	MSTRG.5755.4	ENSOARG00000007340	ENSOART00000007984	antisense	genic	0	overlapping	intronic
1	MSTRG.19503	MSTRG.19503.1	ENSOARG00000011717	ENSOART00000012750	antisense	intergenic	996	divergent	upstream
1	MSTRG.23162	MSTRG.23162.1	ENSOARG00000014070	ENSOART00000015320	antisense	intergenic	88	divergent	upstream
1	MSTRG.8034	MSTRG.8034.3	ENSOARG00000021547	ENSOART00000023449	antisense	intergenic	10490	divergent	upstream
1	MSTRG.13538	MSTRG.13538.4	ENSOARG00000012995	ENSOART00000014124	antisense	genic	0	containing	intronic
1	MSTRG.4296	MSTRG.4296.47	ENSOARG00000013818	ENSOART00000015035	sense	intergenic	58774	same_strand	downstream
1	MSTRG.17300	MSTRG.17300.2	ENSOARG00000015952	ENSOART00000017370	antisense	intergenic	61658	convergent	downstream
1	MSTRG.9212	MSTRG.9212.2	ENSOARG00000022451	ENSOART00000024353	antisense	genic	0	containing	intronic
1	MSTRG.23285	MSTRG.23285.4	ENSOARG00000026514	ENSOART00000028532	antisense	genic	0	containing	exonic
1	MSTRG.24812	MSTRG.24812.2	ENSOARG00000005806	ENSOART00000006321	antisense	genic	0	overlapping	exonic
1	MSTRG.18865	MSTRG.18865.1	ENSOARG00000008562	ENSOART00000009315	sense	intergenic	11769	same_strand	downstream
1	MSTRG.15875	MSTRG.15875.1	ENSOARG00000004177	ENSOART00000004545	sense	genic	0	containing	intronic
1	MSTRG.11317	MSTRG.11317.2	ENSOARG00000000151	ENSOART00000000163	sense	intergenic	40560	same_strand	downstream
1	MSTRG.864	MSTRG.864.1	ENSOARG00000020381	ENSOART00000022193	antisense	intergenic	75506	divergent	upstream
1	MSTRG.13013	MSTRG.13013.2	ENSOARG00000003973	ENSOART00000004317	antisense	genic	0	overlapping	exonic
1	MSTRG.3969	MSTRG.3969.1	ENSOARG00000013779	ENSOART00000014989	sense	intergenic	14246	same_strand	downstream
1	MSTRG.20293	MSTRG.20293.1	ENSOARG00000021914	ENSOART00000023816	sense	intergenic	7007	same_strand	upstream
1	MSTRG.9768	MSTRG.9768.10	ENSOARG00000007840	ENSOART00000008535	antisense	genic	0	containing	intronic
1	MSTRG.3398	MSTRG.3398.5	ENSOARG00000018143	ENSOART00000019750	sense	intergenic	478	same_strand	downstream
1	MSTRG.6702	MSTRG.6702.2	ENSOARG00000000299	ENSOART00000000315	antisense	genic	0	nested	intronic
1	MSTRG.14401	MSTRG.14401.3	ENSOARG00000004466	ENSOART00000004861	antisense	intergenic	37890	divergent	upstream
1	MSTRG.15424	MSTRG.15424.2	ENSOARG00000026405	ENSOART00000028409	sense	intergenic	24417	same_strand	downstream
1	MSTRG.7737	MSTRG.7737.3	ENSOARG00000004903	ENSOART00000005339	antisense	genic	0	overlapping	exonic
1	MSTRG.9113	MSTRG.9113.16	ENSOARG00000000075	ENSOART00000000079	sense	intergenic	86823	same_strand	upstream
1	MSTRG.7729	MSTRG.7729.9	ENSOARG00000005074	ENSOART00000005528	antisense	intergenic	96208	convergent	downstream
1	MSTRG.10559	MSTRG.10559.2	ENSOARG00000009345	ENSOART00000010172	antisense	intergenic	15910	convergent	downstream
1	MSTRG.17328	MSTRG.17328.3	ENSOARG00000016393	ENSOART00000017850	sense	intergenic	2952	same_strand	downstream
1	MSTRG.10906	MSTRG.10906.5	ENSOARG00000013783	ENSOART00000014998	antisense	genic	0	containing	intronic
1	MSTRG.18674	MSTRG.18674.23	ENSOARG00000002320	ENSOART00000002508	sense	intergenic	503	same_strand	downstream
1	MSTRG.2850	MSTRG.2850.3	ENSOARG00000006151	ENSOART00000006696	antisense	genic	0	overlapping	intronic
1	MSTRG.10125	MSTRG.10125.4	ENSOARG00000024288	ENSOART00000026190	antisense	intergenic	85896	divergent	upstream
1	MSTRG.22175	MSTRG.22175.1	ENSOARG00000021106	ENSOART00000022995	antisense	genic	0	overlapping	exonic
1	MSTRG.8234	MSTRG.8234.8	ENSOARG00000011407	ENSOART00000012402	antisense	genic	0	overlapping	exonic
1	MSTRG.10612	MSTRG.10612.5	ENSOARG00000010357	ENSOART00000011270	sense	intergenic	11616	same_strand	downstream
1	MSTRG.15374	MSTRG.15374.1	ENSOARG00000003841	ENSOART00000004175	antisense	intergenic	5471	divergent	upstream
1	MSTRG.14166	MSTRG.14166.2	ENSOARG00000005773	ENSOART00000006285	antisense	genic	0	containing	intronic
1	MSTRG.18528	MSTRG.18528.31	ENSOARG00000014903	ENSOART00000016220	antisense	intergenic	28501	divergent	upstream
1	MSTRG.20176	MSTRG.20176.3	ENSOARG00000002202	ENSOART00000002375	sense	intergenic	65992	same_strand	downstream
1	MSTRG.4772	MSTRG.4772.2	ENSOARG00000022310	ENSOART00000024212	sense	intergenic	20926	same_strand	downstream
1	MSTRG.21983	MSTRG.21983.16	ENSOARG00000020860	ENSOART00000022726	sense	intergenic	5961	same_strand	downstream
1	MSTRG.472	MSTRG.472.12	ENSOARG00000025519	ENSOART00000027445	sense	intergenic	65792	same_strand	downstream
1	MSTRG.3501	MSTRG.3501.1	ENSOARG00000007752	ENSOART00000008439	antisense	genic	0	overlapping	exonic
1	MSTRG.583	MSTRG.583.1	ENSOARG00000014461	ENSOART00000015762	antisense	genic	0	overlapping	exonic
1	MSTRG.1783	MSTRG.1783.1	ENSOARG00000023838	ENSOART00000025740	sense	genic	0	containing	intronic
1	MSTRG.21945	MSTRG.21945.10	ENSOARG00000020784	ENSOART00000022644	antisense	genic	0	overlapping	exonic
1	MSTRG.10942	MSTRG.10942.10	ENSOARG00000008613	ENSOART00000009376	antisense	intergenic	32134	divergent	upstream
1	MSTRG.20458	MSTRG.20458.1	ENSOARG00000023810	ENSOART00000025712	sense	intergenic	19877	same_strand	downstream
1	MSTRG.9255	MSTRG.9255.13	ENSOARG00000022738	ENSOART00000024640	antisense	intergenic	14570	divergent	upstream
1	MSTRG.1062	MSTRG.1062.2	ENSOARG00000002674	ENSOART00000002895	antisense	genic	0	overlapping	exonic
1	MSTRG.20874	MSTRG.20874.21	ENSOARG00000023065	ENSOART00000024967	sense	intergenic	40087	same_strand	downstream
1	MSTRG.13045	MSTRG.13045.9	ENSOARG00000005079	ENSOART00000005531	antisense	genic	0	nested	intronic
1	MSTRG.2926	MSTRG.2926.1	ENSOARG00000016309	ENSOART00000017761	sense	intergenic	13548	same_strand	downstream
1	MSTRG.9216	MSTRG.9216.1	ENSOARG00000004870	ENSOART00000005308	antisense	intergenic	52698	divergent	upstream
1	MSTRG.22662	MSTRG.22662.6	ENSOARG00000009347	ENSOART00000010174	antisense	genic	0	nested	exonic
1	MSTRG.9285	MSTRG.9285.3	ENSOARG00000007930	ENSOART00000008634	antisense	intergenic	43386	convergent	downstream
1	MSTRG.16432	MSTRG.16432.8	ENSOARG00000019474	ENSOART00000021211	sense	genic	0	containing	exonic
1	MSTRG.6126	MSTRG.6126.2	ENSOARG00000003575	ENSOART00000003881	sense	intergenic	16330	same_strand	downstream
1	MSTRG.9314	MSTRG.9314.3	ENSOARG00000008856	ENSOART00000009641	antisense	genic	0	overlapping	exonic
1	MSTRG.8020	MSTRG.8020.2	ENSOARG00000025054	ENSOART00000026956	antisense	intergenic	7742	convergent	downstream
1	MSTRG.8066	MSTRG.8066.1	ENSOARG00000014485	ENSOART00000015772	antisense	genic	0	overlapping	exonic
1	MSTRG.19773	MSTRG.19773.4	ENSOARG00000015127	ENSOART00000016462	sense	intergenic	27412	same_strand	downstream
1	MSTRG.808	MSTRG.808.3	ENSOARG00000019791	ENSOART00000021551	sense	intergenic	48172	same_strand	downstream
1	MSTRG.2973	MSTRG.2973.1	ENSOARG00000003596	ENSOART00000003912	sense	intergenic	5165	same_strand	upstream
1	MSTRG.5473	MSTRG.5473.3	ENSOARG00000005426	ENSOART00000005908	sense	genic	0	containing	intronic
1	MSTRG.17429	MSTRG.17429.1	ENSOARG00000017647	ENSOART00000019201	antisense	intergenic	305	convergent	downstream
1	MSTRG.11045	MSTRG.11045.2	ENSOARG00000014678	ENSOART00000015979	antisense	intergenic	6184	divergent	upstream
1	MSTRG.12990	MSTRG.12990.1	ENSOARG00000003103	ENSOART00000003368	antisense	intergenic	39554	divergent	upstream
1	MSTRG.18200	MSTRG.18200.1	ENSOARG00000019104	ENSOART00000020800	antisense	intergenic	22808	convergent	downstream
1	MSTRG.15489	MSTRG.15489.1	ENSOARG00000005322	ENSOART00000005800	antisense	genic	0	overlapping	exonic
1	MSTRG.1999	MSTRG.1999.4	ENSOARG00000006089	ENSOART00000006621	sense	intergenic	15980	same_strand	downstream
1	MSTRG.6088	MSTRG.6088.1	ENSOARG00000003200	ENSOART00000003472	antisense	intergenic	310	convergent	downstream
1	MSTRG.9880	MSTRG.9880.11	ENSOARG00000021229	ENSOART00000023131	sense	genic	0	containing	intronic
1	MSTRG.14377	MSTRG.14377.3	ENSOARG00000003754	ENSOART00000004083	sense	genic	0	nested	intronic
1	MSTRG.21737	MSTRG.21737.1	ENSOARG00000019911	ENSOART00000021677	antisense	genic	0	overlapping	exonic
1	MSTRG.902	MSTRG.902.8	ENSOARG00000020550	ENSOART00000022387	sense	intergenic	14240	same_strand	downstream
1	MSTRG.16900	MSTRG.16900.2	ENSOARG00000007545	ENSOART00000008222	antisense	intergenic	54895	divergent	upstream
1	MSTRG.19694	MSTRG.19694.1	ENSOARG00000009704	ENSOART00000010566	antisense	intergenic	155	divergent	upstream
1	MSTRG.14166	MSTRG.14166.7	ENSOARG00000005773	ENSOART00000006285	antisense	genic	0	containing	intronic
1	MSTRG.3016	MSTRG.3016.6	ENSOARG00000013768	ENSOART00000014981	sense	intergenic	33880	same_strand	downstream
1	MSTRG.23399	MSTRG.23399.3	ENSOARG00000026529	ENSOART00000028549	sense	intergenic	69269	same_strand	upstream
1	MSTRG.17567	MSTRG.17567.13	ENSOARG00000017834	ENSOART00000019401	antisense	genic	0	containing	intronic
1	MSTRG.9307	MSTRG.9307.1	ENSOARG00000008254	ENSOART00000008982	sense	intergenic	32980	same_strand	downstream
1	MSTRG.20281	MSTRG.20281.13	ENSOARG00000009291	ENSOART00000010112	antisense	genic	0	containing	intronic
1	MSTRG.13145	MSTRG.13145.8	ENSOARG00000008379	ENSOART00000009115	antisense	genic	0	containing	exonic
1	MSTRG.16552	MSTRG.16552.7	ENSOARG00000019681	ENSOART00000021433	sense	intergenic	6939	same_strand	downstream
1	MSTRG.15636	MSTRG.15636.1	ENSOARG00000010379	ENSOART00000011293	antisense	genic	0	overlapping	intronic
1	MSTRG.19829	MSTRG.19829.11	ENSOARG00000018452	ENSOART00000020083	antisense	intergenic	68020	divergent	upstream
1	MSTRG.24422	MSTRG.24422.15	ENSOARG00000018864	ENSOART00000020542	sense	intergenic	27074	same_strand	downstream
1	MSTRG.22317	MSTRG.22317.17	ENSOARG00000001048	ENSOART00000001119	sense	genic	0	containing	intronic
1	MSTRG.20808	MSTRG.20808.1	ENSOARG00000016907	ENSOART00000018420	antisense	genic	0	nested	intronic
1	MSTRG.2735	MSTRG.2735.1	ENSOARG00000004385	ENSOART00000004774	antisense	intergenic	27225	divergent	upstream
1	MSTRG.22112	MSTRG.22112.1	ENSOARG00000021035	ENSOART00000022917	antisense	genic	0	containing	exonic
1	MSTRG.24009	MSTRG.24009.1	ENSOARG00000000521	ENSOART00000000556	antisense	intergenic	6052	divergent	upstream
1	MSTRG.7990	MSTRG.7990.21	ENSOARG00000012446	ENSOART00000013535	sense	intergenic	42386	same_strand	downstream
1	MSTRG.23575	MSTRG.23575.1	ENSOARG00000015979	ENSOART00000017407	antisense	intergenic	343	convergent	downstream
1	MSTRG.24353	MSTRG.24353.2	ENSOARG00000015815	ENSOART00000017223	antisense	genic	0	nested	intronic
1	MSTRG.11364	MSTRG.11364.6	ENSOARG00000002212	ENSOART00000002390	antisense	intergenic	4801	convergent	downstream
1	MSTRG.15751	MSTRG.15751.5	ENSOARG00000006863	ENSOART00000007460	antisense	intergenic	3271	divergent	upstream
1	MSTRG.5404	MSTRG.5404.2	ENSOARG00000024944	ENSOART00000026846	sense	intergenic	37489	same_strand	upstream
1	MSTRG.4399	MSTRG.4399.5	ENSOARG00000014534	ENSOART00000015822	antisense	intergenic	3531	divergent	upstream
1	MSTRG.1981	MSTRG.1981.2	ENSOARG00000022966	ENSOART00000024868	sense	intergenic	67039	same_strand	downstream
1	MSTRG.7676	MSTRG.7676.4	ENSOARG00000002888	ENSOART00000003131	antisense	intergenic	6762	divergent	upstream
1	MSTRG.14831	MSTRG.14831.1	ENSOARG00000012472	ENSOART00000013563	sense	intergenic	81020	same_strand	downstream
1	MSTRG.19803	MSTRG.19803.10	ENSOARG00000017760	ENSOART00000019324	antisense	genic	0	overlapping	intronic
1	MSTRG.21959	MSTRG.21959.4	ENSOARG00000020821	ENSOART00000022687	sense	intergenic	12354	same_strand	downstream
1	MSTRG.23592	MSTRG.23592.1	ENSOARG00000017131	ENSOART00000018644	sense	intergenic	14018	same_strand	upstream
1	MSTRG.13200	MSTRG.13200.2	ENSOARG00000015615	ENSOART00000016989	sense	intergenic	3827	same_strand	downstream
1	MSTRG.16000	MSTRG.16000.1	ENSOARG00000004225	ENSOART00000004596	antisense	intergenic	48561	divergent	upstream
1	MSTRG.23477	MSTRG.23477.9	ENSOARG00000026534	ENSOART00000028554	antisense	intergenic	15170	divergent	upstream
1	MSTRG.12350	MSTRG.12350.2	ENSOARG00000011785	ENSOART00000012815	antisense	intergenic	1088	convergent	downstream
1	MSTRG.583	MSTRG.583.8	ENSOARG00000014461	ENSOART00000015762	antisense	genic	0	overlapping	exonic
1	MSTRG.17475	MSTRG.17475.3	ENSOARG00000019578	ENSOART00000021324	antisense	intergenic	81692	convergent	downstream
1	MSTRG.3894	MSTRG.3894.1	ENSOARG00000007374	ENSOART00000008026	antisense	intergenic	3848	divergent	upstream
1	MSTRG.14473	MSTRG.14473.1	ENSOARG00000005399	ENSOART00000005893	sense	genic	0	nested	intronic
1	MSTRG.21488	MSTRG.21488.1	ENSOARG00000017250	ENSOART00000018777	antisense	genic	0	containing	exonic
1	MSTRG.11152	MSTRG.11152.3	ENSOARG00000015459	ENSOART00000016817	antisense	intergenic	31072	convergent	downstream
1	MSTRG.17280	MSTRG.17280.10	ENSOARG00000015768	ENSOART00000017164	antisense	genic	0	overlapping	exonic
1	MSTRG.11364	MSTRG.11364.3	ENSOARG00000002212	ENSOART00000002390	antisense	intergenic	4801	convergent	downstream
1	MSTRG.13922	MSTRG.13922.3	ENSOARG00000018550	ENSOART00000020190	sense	intergenic	74414	same_strand	downstream
1	MSTRG.4436	MSTRG.4436.2	ENSOARG00000003648	ENSOART00000003965	antisense	genic	0	nested	exonic
1	MSTRG.23745	MSTRG.23745.4	ENSOARG00000017789	ENSOART00000019357	antisense	genic	0	nested	exonic
1	MSTRG.10944	MSTRG.10944.4	ENSOARG00000014059	ENSOART00000015307	antisense	intergenic	211	convergent	downstream
1	MSTRG.11940	MSTRG.11940.1	ENSOARG00000020824	ENSOART00000022688	sense	intergenic	5982	same_strand	downstream
1	MSTRG.13538	MSTRG.13538.1	ENSOARG00000012995	ENSOART00000014124	antisense	genic	0	containing	intronic
1	MSTRG.1318	MSTRG.1318.2	ENSOARG00000015463	ENSOART00000016820	sense	genic	0	nested	exonic
1	MSTRG.587	MSTRG.587.3	ENSOARG00000014907	ENSOART00000016224	sense	intergenic	24436	same_strand	downstream
1	MSTRG.20909	MSTRG.20909.6	ENSOARG00000009322	ENSOART00000010145	antisense	intergenic	29686	convergent	downstream
1	MSTRG.7487	MSTRG.7487.1	ENSOARG00000024706	ENSOART00000026608	sense	intergenic	99850	same_strand	upstream
1	MSTRG.15417	MSTRG.15417.2	ENSOARG00000004265	ENSOART00000004652	antisense	genic	0	overlapping	exonic
1	MSTRG.11914	MSTRG.11914.4	ENSOARG00000024094	ENSOART00000025996	sense	intergenic	2071	same_strand	downstream
1	MSTRG.24893	MSTRG.24893.2	ENSOARG00000025383	ENSOART00000027299	sense	intergenic	7267	same_strand	downstream
1	MSTRG.17305	MSTRG.17305.18	ENSOARG00000015940	ENSOART00000017356	sense	intergenic	22948	same_strand	upstream
1	MSTRG.22929	MSTRG.22929.11	ENSOARG00000000675	ENSOART00000000734	antisense	genic	0	overlapping	exonic
1	MSTRG.15880	MSTRG.15880.1	ENSOARG00000010010	ENSOART00000010890	antisense	intergenic	451	convergent	downstream
1	MSTRG.11520	MSTRG.11520.1	ENSOARG00000010266	ENSOART00000011169	antisense	intergenic	25764	divergent	upstream
1	MSTRG.13828	MSTRG.13828.17	ENSOARG00000024632	ENSOART00000026534	sense	intergenic	22195	same_strand	downstream
1	MSTRG.14387	MSTRG.14387.2	ENSOARG00000003945	ENSOART00000004287	sense	intergenic	1250	same_strand	downstream
1	MSTRG.10792	MSTRG.10792.8	ENSOARG00000012755	ENSOART00000013869	antisense	genic	0	overlapping	intronic
1	MSTRG.23566	MSTRG.23566.8	ENSOARG00000015208	ENSOART00000016550	antisense	genic	0	containing	intronic
1	MSTRG.2744	MSTRG.2744.9	ENSOARG00000005160	ENSOART00000005618	antisense	intergenic	617	convergent	downstream
1	MSTRG.11869	MSTRG.11869.4	ENSOARG00000020289	ENSOART00000022094	sense	intergenic	90089	same_strand	downstream
1	MSTRG.7115	MSTRG.7115.8	ENSOARG00000026821	ENSOART00000028858	sense	genic	0	containing	intronic
1	MSTRG.19037	MSTRG.19037.5	ENSOARG00000009651	ENSOART00000010508	antisense	genic	0	overlapping	exonic
1	MSTRG.15438	MSTRG.15438.3	ENSOARG00000004708	ENSOART00000005120	sense	intergenic	58372	same_strand	downstream
1	MSTRG.24553	MSTRG.24553.4	ENSOARG00000025363	ENSOART00000027279	sense	genic	0	overlapping	exonic
1	MSTRG.10124	MSTRG.10124.3	ENSOARG00000024288	ENSOART00000026190	antisense	intergenic	11258	divergent	upstream
1	MSTRG.9848	MSTRG.9848.7	ENSOARG00000010962	ENSOART00000011937	sense	intergenic	31911	same_strand	downstream
1	MSTRG.20283	MSTRG.20283.11	ENSOARG00000010304	ENSOART00000011207	antisense	genic	0	containing	intronic
1	MSTRG.13814	MSTRG.13814.9	ENSOARG00000003245	ENSOART00000003518	antisense	intergenic	236	convergent	downstream
1	MSTRG.9603	MSTRG.9603.2	ENSOARG00000016371	ENSOART00000017833	sense	intergenic	1791	same_strand	upstream
1	MSTRG.15810	MSTRG.15810.8	ENSOARG00000008022	ENSOART00000008739	antisense	genic	0	overlapping	intronic
1	MSTRG.19167	MSTRG.19167.1	ENSOARG00000001351	ENSOART00000001448	sense	genic	0	containing	exonic
1	MSTRG.24937	MSTRG.24937.1	ENSOARG00000012019	ENSOART00000013072	antisense	genic	0	nested	exonic
1	MSTRG.12351	MSTRG.12351.14	ENSOARG00000011785	ENSOART00000012815	sense	intergenic	8757	same_strand	downstream
1	MSTRG.14166	MSTRG.14166.5	ENSOARG00000005773	ENSOART00000006285	antisense	genic	0	containing	intronic
1	MSTRG.4744	MSTRG.4744.2	ENSOARG00000018421	ENSOART00000020050	antisense	intergenic	8693	convergent	downstream
1	MSTRG.17231	MSTRG.17231.4	ENSOARG00000022202	ENSOART00000024104	antisense	genic	0	containing	intronic
1	MSTRG.9170	MSTRG.9170.1	ENSOARG00000002812	ENSOART00000003044	antisense	intergenic	26414	divergent	upstream
1	MSTRG.20360	MSTRG.20360.1	ENSOARG00000013606	ENSOART00000014810	antisense	genic	0	overlapping	exonic
1	MSTRG.10989	MSTRG.10989.2	ENSOARG00000014373	ENSOART00000015647	sense	intergenic	2106	same_strand	upstream
1	MSTRG.15804	MSTRG.15804.5	ENSOARG00000004121	ENSOART00000004484	antisense	intergenic	13283	divergent	upstream
1	MSTRG.17212	MSTRG.17212.1	ENSOARG00000015089	ENSOART00000016428	sense	intergenic	22104	same_strand	downstream
1	MSTRG.10541	MSTRG.10541.3	ENSOARG00000009024	ENSOART00000009831	antisense	intergenic	1162	divergent	upstream
1	MSTRG.16313	MSTRG.16313.1	ENSOARG00000013510	ENSOART00000014696	antisense	genic	0	overlapping	exonic
1	MSTRG.7973	MSTRG.7973.27	ENSOARG00000026966	ENSOART00000029021	antisense	intergenic	24714	divergent	upstream
1	MSTRG.3354	MSTRG.3354.5	ENSOARG00000015496	ENSOART00000016864	sense	intergenic	18182	same_strand	downstream
1	MSTRG.22123	MSTRG.22123.6	ENSOARG00000022845	ENSOART00000024747	sense	genic	0	containing	intronic
1	MSTRG.18544	MSTRG.18544.4	ENSOARG00000017377	ENSOART00000018917	sense	intergenic	54135	same_strand	upstream
1	MSTRG.20459	MSTRG.20459.2	ENSOARG00000023810	ENSOART00000025712	antisense	genic	0	containing	intronic
1	MSTRG.6026	MSTRG.6026.4	ENSOARG00000026912	ENSOART00000028956	sense	intergenic	65542	same_strand	upstream
1	MSTRG.10911	MSTRG.10911.20	ENSOARG00000013809	ENSOART00000015027	antisense	genic	0	overlapping	intronic
1	MSTRG.21959	MSTRG.21959.23	ENSOARG00000020821	ENSOART00000022687	sense	intergenic	12383	same_strand	downstream
1	MSTRG.1196	MSTRG.1196.4	ENSOARG00000023410	ENSOART00000025312	antisense	intergenic	13247	divergent	upstream
1	MSTRG.15804	MSTRG.15804.2	ENSOARG00000004121	ENSOART00000004484	antisense	genic	0	containing	exonic
1	MSTRG.7190	MSTRG.7190.21	ENSOARG00000008298	ENSOART00000009033	antisense	genic	0	overlapping	intronic
1	MSTRG.7056	MSTRG.7056.7	ENSOARG00000005718	ENSOART00000006231	antisense	genic	0	overlapping	intronic
1	MSTRG.15917	MSTRG.15917.1	ENSOARG00000000182	ENSOART00000000186	antisense	genic	0	nested	intronic
1	MSTRG.7506	MSTRG.7506.15	ENSOARG00000000479	ENSOART00000000519	antisense	genic	0	overlapping	intronic
1	MSTRG.7798	MSTRG.7798.8	ENSOARG00000005870	ENSOART00000006390	antisense	genic	0	overlapping	exonic
1	MSTRG.16642	MSTRG.16642.1	ENSOARG00000025972	ENSOART00000027949	sense	genic	0	nested	intronic
1	MSTRG.1775	MSTRG.1775.3	ENSOARG00000025609	ENSOART00000027543	sense	intergenic	22109	same_strand	upstream
1	MSTRG.22929	MSTRG.22929.14	ENSOARG00000000748	ENSOART00000000799	antisense	genic	0	containing	intronic
1	MSTRG.880	MSTRG.880.5	ENSOARG00000021729	ENSOART00000023631	sense	genic	0	containing	intronic
1	MSTRG.21943	MSTRG.21943.6	ENSOARG00000020760	ENSOART00000022617	sense	intergenic	10329	same_strand	downstream
1	MSTRG.3511	MSTRG.3511.1	ENSOARG00000004476	ENSOART00000004870	sense	intergenic	4888	same_strand	downstream
1	MSTRG.14457	MSTRG.14457.2	ENSOARG00000022597	ENSOART00000024499	antisense	intergenic	2977	divergent	upstream
1	MSTRG.7497	MSTRG.7497.20	ENSOARG00000023131	ENSOART00000025033	sense	intergenic	14169	same_strand	downstream
1	MSTRG.3784	MSTRG.3784.1	ENSOARG00000017365	ENSOART00000018903	antisense	intergenic	382	convergent	downstream
1	MSTRG.7386	MSTRG.7386.3	ENSOARG00000014571	ENSOART00000015863	sense	intergenic	53218	same_strand	downstream
1	MSTRG.21556	MSTRG.21556.1	ENSOARG00000018267	ENSOART00000019873	antisense	intergenic	15680	convergent	downstream
1	MSTRG.9563	MSTRG.9563.7	ENSOARG00000023539	ENSOART00000025441	sense	intergenic	72443	same_strand	downstream
1	MSTRG.20797	MSTRG.20797.1	ENSOARG00000016551	ENSOART00000018024	antisense	genic	0	overlapping	intronic
1	MSTRG.23533	MSTRG.23533.2	ENSOARG00000011267	ENSOART00000012260	antisense	intergenic	31184	divergent	upstream
1	MSTRG.14417	MSTRG.14417.2	ENSOARG00000004218	ENSOART00000004592	antisense	intergenic	1111	divergent	upstream
1	MSTRG.9641	MSTRG.9641.9	ENSOARG00000001512	ENSOART00000001616	sense	intergenic	33208	same_strand	downstream
1	MSTRG.9663	MSTRG.9663.1	ENSOARG00000002789	ENSOART00000003017	antisense	intergenic	826	divergent	upstream
1	MSTRG.21983	MSTRG.21983.11	ENSOARG00000020860	ENSOART00000022726	sense	intergenic	5951	same_strand	downstream
1	MSTRG.12283	MSTRG.12283.4	ENSOARG00000007622	ENSOART00000008301	antisense	genic	0	nested	exonic
1	MSTRG.15895	MSTRG.15895.2	ENSOARG00000022256	ENSOART00000024158	sense	intergenic	1626	same_strand	upstream
1	MSTRG.8571	MSTRG.8571.1	ENSOARG00000005789	ENSOART00000006311	antisense	intergenic	69427	convergent	downstream
1	MSTRG.11317	MSTRG.11317.5	ENSOARG00000000151	ENSOART00000000163	sense	intergenic	40569	same_strand	downstream
1	MSTRG.24792	MSTRG.24792.1	ENSOARG00000004256	ENSOART00000004636	antisense	intergenic	220	divergent	upstream
1	MSTRG.5431	MSTRG.5431.1	ENSOARG00000013815	ENSOART00000015051	antisense	genic	0	nested	intronic
1	MSTRG.18674	MSTRG.18674.24	ENSOARG00000002320	ENSOART00000002508	sense	intergenic	501	same_strand	downstream
1	MSTRG.21563	MSTRG.21563.5	ENSOARG00000018328	ENSOART00000019951	antisense	genic	0	nested	exonic
1	MSTRG.1710	MSTRG.1710.1	ENSOARG00000020575	ENSOART00000022416	sense	intergenic	29251	same_strand	upstream
1	MSTRG.7943	MSTRG.7943.1	ENSOARG00000009317	ENSOART00000010140	antisense	intergenic	1462	convergent	downstream
1	MSTRG.2414	MSTRG.2414.1	ENSOARG00000009388	ENSOART00000010221	antisense	genic	0	overlapping	exonic
1	MSTRG.808	MSTRG.808.12	ENSOARG00000019791	ENSOART00000021551	sense	intergenic	51073	same_strand	downstream
1	MSTRG.14668	MSTRG.14668.6	ENSOARG00000002932	ENSOART00000003177	sense	intergenic	19339	same_strand	downstream
1	MSTRG.20180	MSTRG.20180.1	ENSOARG00000002208	ENSOART00000002379	antisense	genic	0	overlapping	exonic
1	MSTRG.7559	MSTRG.7559.1	ENSOARG00000006810	ENSOART00000007401	antisense	genic	0	nested	intronic
1	MSTRG.16903	MSTRG.16903.1	ENSOARG00000016318	ENSOART00000017770	antisense	intergenic	66959	convergent	downstream
1	MSTRG.7002	MSTRG.7002.2	ENSOARG00000016674	ENSOART00000018160	antisense	intergenic	8803	divergent	upstream
1	MSTRG.23524	MSTRG.23524.4	ENSOARG00000010483	ENSOART00000011409	sense	intergenic	12904	same_strand	downstream
1	MSTRG.964	MSTRG.964.1	ENSOARG00000020913	ENSOART00000022784	antisense	genic	0	nested	exonic
1	MSTRG.22108	MSTRG.22108.3	ENSOARG00000026712	ENSOART00000028740	sense	intergenic	53160	same_strand	downstream
1	MSTRG.1769	MSTRG.1769.3	ENSOARG00000022767	ENSOART00000024669	sense	genic	0	containing	intronic
1	MSTRG.11021	MSTRG.11021.2	ENSOARG00000025788	ENSOART00000027750	sense	intergenic	29086	same_strand	upstream
1	MSTRG.19168	MSTRG.19168.1	ENSOARG00000001364	ENSOART00000001464	antisense	intergenic	194	divergent	upstream
1	MSTRG.10319	MSTRG.10319.3	ENSOARG00000002977	ENSOART00000003225	sense	genic	0	containing	exonic
1	MSTRG.9603	MSTRG.9603.3	ENSOARG00000016371	ENSOART00000017833	sense	intergenic	1791	same_strand	upstream
1	MSTRG.20748	MSTRG.20748.2	ENSOARG00000010430	ENSOART00000011349	sense	intergenic	49034	same_strand	downstream
1	MSTRG.23907	MSTRG.23907.2	ENSOARG00000002498	ENSOART00000002700	antisense	genic	0	nested	exonic
1	MSTRG.15149	MSTRG.15149.3	ENSOARG00000018497	ENSOART00000020133	antisense	genic	0	overlapping	intronic
1	MSTRG.15866	MSTRG.15866.6	ENSOARG00000009901	ENSOART00000010774	sense	intergenic	49131	same_strand	downstream
1	MSTRG.7115	MSTRG.7115.21	ENSOARG00000017078	ENSOART00000018591	antisense	genic	0	containing	intronic
1	MSTRG.16126	MSTRG.16126.6	ENSOARG00000007419	ENSOART00000008076	sense	intergenic	13250	same_strand	upstream
1	MSTRG.3122	MSTRG.3122.6	ENSOARG00000011703	ENSOART00000012734	sense	genic	0	nested	intronic
1	MSTRG.16559	MSTRG.16559.2	ENSOARG00000021508	ENSOART00000023410	sense	intergenic	10787	same_strand	upstream
1	MSTRG.7798	MSTRG.7798.21	ENSOARG00000005870	ENSOART00000006390	antisense	genic	0	overlapping	exonic
1	MSTRG.4601	MSTRG.4601.1	ENSOARG00000003573	ENSOART00000003878	antisense	intergenic	1055	divergent	upstream
1	MSTRG.9212	MSTRG.9212.9	ENSOARG00000022451	ENSOART00000024353	antisense	intergenic	21759	convergent	downstream
1	MSTRG.20362	MSTRG.20362.12	ENSOARG00000013834	ENSOART00000015054	antisense	genic	0	containing	intronic
1	MSTRG.13722	MSTRG.13722.2	ENSOARG00000011479	ENSOART00000012485	antisense	genic	0	nested	intronic
1	MSTRG.22632	MSTRG.22632.4	ENSOARG00000008408	ENSOART00000009150	sense	intergenic	50191	same_strand	downstream
1	MSTRG.3352	MSTRG.3352.3	ENSOARG00000025040	ENSOART00000026942	sense	intergenic	818	same_strand	upstream
1	MSTRG.12377	MSTRG.12377.1	ENSOARG00000013584	ENSOART00000014775	antisense	intergenic	2061	divergent	upstream
1	MSTRG.20333	MSTRG.20333.14	ENSOARG00000010512	ENSOART00000011437	antisense	intergenic	1513	convergent	downstream
1	MSTRG.12654	MSTRG.12654.1	ENSOARG00000017831	ENSOART00000019400	antisense	intergenic	6209	divergent	upstream
1	MSTRG.9085	MSTRG.9085.1	ENSOARG00000016409	ENSOART00000017868	antisense	intergenic	2350	convergent	downstream
1	MSTRG.23037	MSTRG.23037.1	ENSOARG00000004523	ENSOART00000004922	antisense	intergenic	3074	convergent	downstream
1	MSTRG.17	MSTRG.17.1	ENSOARG00000017810	ENSOART00000019381	sense	intergenic	1859	same_strand	downstream
1	MSTRG.5713	MSTRG.5713.2	ENSOARG00000005163	ENSOART00000005625	antisense	genic	0	nested	exonic
1	MSTRG.4233	MSTRG.4233.3	ENSOARG00000002215	ENSOART00000002411	antisense	genic	0	nested	intronic
1	MSTRG.9080	MSTRG.9080.4	ENSOARG00000015918	ENSOART00000017329	sense	intergenic	56699	same_strand	upstream
1	MSTRG.23477	MSTRG.23477.19	ENSOARG00000026534	ENSOART00000028554	antisense	intergenic	15152	divergent	upstream
1	MSTRG.14943	MSTRG.14943.1	ENSOARG00000005487	ENSOART00000005981	antisense	genic	0	nested	intronic
1	MSTRG.15259	MSTRG.15259.1	ENSOARG00000005137	ENSOART00000005598	sense	intergenic	1073	same_strand	downstream
1	MSTRG.22518	MSTRG.22518.1	ENSOARG00000003595	ENSOART00000003905	antisense	intergenic	3353	divergent	upstream
1	MSTRG.10739	MSTRG.10739.3	ENSOARG00000025768	ENSOART00000027728	sense	genic	0	overlapping	exonic
1	MSTRG.19892	MSTRG.19892.6	ENSOARG00000001863	ENSOART00000002003	antisense	intergenic	55759	convergent	downstream
1	MSTRG.3964	MSTRG.3964.1	ENSOARG00000013779	ENSOART00000014989	antisense	intergenic	30410	convergent	downstream
1	MSTRG.974	MSTRG.974.11	ENSOARG00000013543	ENSOART00000014729	sense	genic	0	containing	exonic
1	MSTRG.10125	MSTRG.10125.5	ENSOARG00000024288	ENSOART00000026190	antisense	intergenic	86185	divergent	upstream
1	MSTRG.23558	MSTRG.23558.1	ENSOARG00000023414	ENSOART00000025316	antisense	intergenic	20436	convergent	downstream
1	MSTRG.19925	MSTRG.19925.2	ENSOARG00000006274	ENSOART00000006823	antisense	intergenic	226	divergent	upstream
1	MSTRG.8752	MSTRG.8752.1	ENSOARG00000006322	ENSOART00000006873	antisense	intergenic	4069	convergent	downstream
1	MSTRG.13124	MSTRG.13124.1	ENSOARG00000007919	ENSOART00000008626	antisense	genic	0	nested	intronic
1	MSTRG.23552	MSTRG.23552.6	ENSOARG00000014552	ENSOART00000015842	sense	intergenic	14384	same_strand	downstream
1	MSTRG.9269	MSTRG.9269.1	ENSOARG00000026449	ENSOART00000028459	antisense	intergenic	33106	divergent	upstream
1	MSTRG.1645	MSTRG.1645.1	ENSOARG00000022693	ENSOART00000024595	antisense	intergenic	1780	convergent	downstream
1	MSTRG.10911	MSTRG.10911.5	ENSOARG00000013822	ENSOART00000015040	sense	genic	0	containing	intronic
1	MSTRG.13985	MSTRG.13985.1	ENSOARG00000011176	ENSOART00000012152	antisense	intergenic	7138	divergent	upstream
1	MSTRG.18587	MSTRG.18587.1	ENSOARG00000021872	ENSOART00000023774	antisense	genic	0	containing	intronic
1	MSTRG.5931	MSTRG.5931.2	ENSOARG00000017248	ENSOART00000018776	antisense	intergenic	59825	divergent	upstream
1	MSTRG.12930	MSTRG.12930.2	ENSOARG00000000288	ENSOART00000000302	sense	intergenic	25637	same_strand	upstream
1	MSTRG.7577	MSTRG.7577.1	ENSOARG00000011777	ENSOART00000012803	sense	intergenic	9858	same_strand	downstream
1	MSTRG.22051	MSTRG.22051.1	ENSOARG00000020977	ENSOART00000022853	antisense	genic	0	overlapping	exonic
1	MSTRG.18533	MSTRG.18533.4	ENSOARG00000015397	ENSOART00000016757	sense	intergenic	24667	same_strand	downstream
1	MSTRG.5616	MSTRG.5616.3	ENSOARG00000012845	ENSOART00000013963	antisense	intergenic	30002	convergent	downstream
1	MSTRG.11053	MSTRG.11053.2	ENSOARG00000008996	ENSOART00000009798	sense	intergenic	5935	same_strand	downstream
1	MSTRG.13081	MSTRG.13081.6	ENSOARG00000006224	ENSOART00000006767	sense	intergenic	2158	same_strand	upstream
1	MSTRG.7191	MSTRG.7191.8	ENSOARG00000008705	ENSOART00000009493	sense	intergenic	15690	same_strand	downstream
1	MSTRG.19796	MSTRG.19796.1	ENSOARG00000016757	ENSOART00000018244	sense	intergenic	35727	same_strand	downstream
1	MSTRG.600	MSTRG.600.2	ENSOARG00000024945	ENSOART00000026847	sense	intergenic	63717	same_strand	downstream
1	MSTRG.3104	MSTRG.3104.1	ENSOARG00000004029	ENSOART00000004375	antisense	intergenic	13825	divergent	upstream
1	MSTRG.17738	MSTRG.17738.5	ENSOARG00000016886	ENSOART00000018391	sense	genic	0	nested	intronic
1	MSTRG.18533	MSTRG.18533.2	ENSOARG00000015397	ENSOART00000016757	sense	intergenic	24657	same_strand	downstream
1	MSTRG.22201	MSTRG.22201.3	ENSOARG00000000943	ENSOART00000001011	antisense	intergenic	66855	convergent	downstream
1	MSTRG.15376	MSTRG.15376.1	ENSOARG00000003868	ENSOART00000004202	antisense	intergenic	11567	divergent	upstream
1	MSTRG.5514	MSTRG.5514.2	ENSOARG00000022881	ENSOART00000024783	antisense	intergenic	15865	convergent	downstream
1	MSTRG.432	MSTRG.432.12	ENSOARG00000008488	ENSOART00000009237	antisense	intergenic	27384	divergent	upstream
1	MSTRG.14080	MSTRG.14080.1	ENSOARG00000004659	ENSOART00000005070	sense	intergenic	869	same_strand	downstream
1	MSTRG.9212	MSTRG.9212.3	ENSOARG00000022451	ENSOART00000024353	antisense	genic	0	containing	intronic
1	MSTRG.23139	MSTRG.23139.2	ENSOARG00000012386	ENSOART00000013466	antisense	genic	0	overlapping	exonic
1	MSTRG.17475	MSTRG.17475.6	ENSOARG00000019578	ENSOART00000021324	antisense	intergenic	69866	convergent	downstream
1	MSTRG.4878	MSTRG.4878.15	ENSOARG00000015405	ENSOART00000016764	sense	intergenic	10896	same_strand	downstream
1	MSTRG.7826	MSTRG.7826.25	ENSOARG00000026957	ENSOART00000029010	sense	intergenic	13076	same_strand	downstream
1	MSTRG.10624	MSTRG.10624.2	ENSOARG00000010719	ENSOART00000011666	antisense	intergenic	45541	divergent	upstream
1	MSTRG.17896	MSTRG.17896.12	ENSOARG00000020470	ENSOART00000022293	sense	intergenic	39894	same_strand	downstream
1	MSTRG.5483	MSTRG.5483.3	ENSOARG00000023730	ENSOART00000025632	sense	genic	0	containing	intronic
1	MSTRG.11261	MSTRG.11261.1	ENSOARG00000016850	ENSOART00000018350	antisense	intergenic	86158	divergent	upstream
1	MSTRG.10906	MSTRG.10906.16	ENSOARG00000013783	ENSOART00000014998	antisense	genic	0	containing	intronic
1	MSTRG.21563	MSTRG.21563.4	ENSOARG00000018328	ENSOART00000019951	antisense	genic	0	nested	intronic
1	MSTRG.22200	MSTRG.22200.2	ENSOARG00000021114	ENSOART00000023004	antisense	intergenic	89349	convergent	downstream
1	MSTRG.6360	MSTRG.6360.6	ENSOARG00000006291	ENSOART00000006841	sense	intergenic	7794	same_strand	downstream
1	MSTRG.18476	MSTRG.18476.1	ENSOARG00000009409	ENSOART00000010245	antisense	intergenic	89687	convergent	downstream
1	MSTRG.18604	MSTRG.18604.6	ENSOARG00000004957	ENSOART00000005398	sense	intergenic	4919	same_strand	upstream
1	MSTRG.25020	MSTRG.25020.3	ENSOARG00000025090	ENSOART00000026992	sense	genic	0	containing	intronic
1	MSTRG.17747	MSTRG.17747.1	ENSOARG00000024684	ENSOART00000026586	antisense	intergenic	26787	divergent	upstream
1	MSTRG.23009	MSTRG.23009.1	ENSOARG00000004245	ENSOART00000004627	antisense	intergenic	82357	divergent	upstream
1	MSTRG.2846	MSTRG.2846.3	ENSOARG00000006151	ENSOART00000006696	antisense	intergenic	99134	divergent	upstream
1	MSTRG.24422	MSTRG.24422.23	ENSOARG00000018963	ENSOART00000020646	antisense	genic	0	containing	intronic
1	MSTRG.4980	MSTRG.4980.24	ENSOARG00000026215	ENSOART00000028210	sense	intergenic	2093	same_strand	upstream
1	MSTRG.13920	MSTRG.13920.1	ENSOARG00000018550	ENSOART00000020189	antisense	intergenic	44453	divergent	upstream
1	MSTRG.23647	MSTRG.23647.4	ENSOARG00000003814	ENSOART00000004150	antisense	genic	0	nested	intronic
1	MSTRG.12470	MSTRG.12470.1	ENSOARG00000021854	ENSOART00000023756	sense	intergenic	11307	same_strand	upstream
1	MSTRG.8722	MSTRG.8722.1	ENSOARG00000003201	ENSOART00000003473	antisense	genic	0	overlapping	intronic
1	MSTRG.7941	MSTRG.7941.23	ENSOARG00000008837	ENSOART00000009622	sense	intergenic	52605	same_strand	upstream
1	MSTRG.20509	MSTRG.20509.1	ENSOARG00000016729	ENSOART00000018218	antisense	genic	0	nested	intronic
1	MSTRG.3434	MSTRG.3434.4	ENSOARG00000002805	ENSOART00000003037	antisense	intergenic	2865	convergent	downstream
1	MSTRG.5755	MSTRG.5755.3	ENSOARG00000007340	ENSOART00000007984	antisense	genic	0	overlapping	intronic
1	MSTRG.20397	MSTRG.20397.33	ENSOARG00000023647	ENSOART00000025549	antisense	intergenic	66764	convergent	downstream
1	MSTRG.9605	MSTRG.9605.9	ENSOARG00000023136	ENSOART00000025038	antisense	genic	0	containing	intronic
1	MSTRG.7190	MSTRG.7190.4	ENSOARG00000008298	ENSOART00000009033	antisense	genic	0	overlapping	intronic
1	MSTRG.21699	MSTRG.21699.1	ENSOARG00000019714	ENSOART00000021470	sense	intergenic	10495	same_strand	upstream
1	MSTRG.1942	MSTRG.1942.10	ENSOARG00000004317	ENSOART00000004701	antisense	genic	0	overlapping	intronic
1	MSTRG.19040	MSTRG.19040.1	ENSOARG00000024352	ENSOART00000026254	antisense	intergenic	10031	convergent	downstream
1	MSTRG.9095	MSTRG.9095.1	ENSOARG00000026442	ENSOART00000028452	antisense	genic	0	overlapping	intronic
1	MSTRG.18472	MSTRG.18472.43	ENSOARG00000009122	ENSOART00000009929	antisense	genic	0	containing	intronic
1	MSTRG.17399	MSTRG.17399.6	ENSOARG00000017957	ENSOART00000019543	sense	genic	0	overlapping	exonic
1	MSTRG.10093	MSTRG.10093.4	ENSOARG00000014203	ENSOART00000015471	antisense	genic	0	containing	intronic
1	MSTRG.13145	MSTRG.13145.5	ENSOARG00000008379	ENSOART00000009115	antisense	genic	0	containing	intronic
1	MSTRG.23400	MSTRG.23400.3	ENSOARG00000026529	ENSOART00000028549	antisense	intergenic	71306	divergent	upstream
1	MSTRG.12805	MSTRG.12805.13	ENSOARG00000010155	ENSOART00000011050	sense	intergenic	25217	same_strand	downstream
1	MSTRG.23055	MSTRG.23055.5	ENSOARG00000004726	ENSOART00000005150	sense	intergenic	11644	same_strand	upstream
1	MSTRG.7483	MSTRG.7483.2	ENSOARG00000021829	ENSOART00000023731	antisense	intergenic	74439	divergent	upstream
1	MSTRG.1382	MSTRG.1382.1	ENSOARG00000025583	ENSOART00000027514	sense	intergenic	12988	same_strand	downstream
1	MSTRG.18670	MSTRG.18670.10	ENSOARG00000001772	ENSOART00000001909	sense	intergenic	8020	same_strand	downstream
1	MSTRG.9807	MSTRG.9807.6	ENSOARG00000009378	ENSOART00000010212	antisense	genic	0	overlapping	exonic
1	MSTRG.11398	MSTRG.11398.2	ENSOARG00000004675	ENSOART00000005098	antisense	genic	0	overlapping	exonic
1	MSTRG.16843	MSTRG.16843.3	ENSOARG00000016171	ENSOART00000017609	antisense	genic	0	containing	exonic
1	MSTRG.1950	MSTRG.1950.15	ENSOARG00000022157	ENSOART00000024059	sense	intergenic	6797	same_strand	downstream
1	MSTRG.20021	MSTRG.20021.19	ENSOARG00000013696	ENSOART00000014903	sense	intergenic	5076	same_strand	downstream
1	MSTRG.7115	MSTRG.7115.18	ENSOARG00000017078	ENSOART00000018591	antisense	genic	0	containing	intronic
1	MSTRG.10807	MSTRG.10807.3	ENSOARG00000012896	ENSOART00000014016	sense	intergenic	33147	same_strand	upstream
1	MSTRG.5053	MSTRG.5053.2	ENSOARG00000004560	ENSOART00000004964	antisense	intergenic	75093	divergent	upstream
1	MSTRG.23004	MSTRG.23004.1	ENSOARG00000004216	ENSOART00000004587	antisense	genic	0	nested	intronic
1	MSTRG.6672	MSTRG.6672.19	ENSOARG00000000134	ENSOART00000000137	antisense	genic	0	overlapping	exonic
1	MSTRG.17158	MSTRG.17158.1	ENSOARG00000014640	ENSOART00000015933	antisense	intergenic	13535	divergent	upstream
1	MSTRG.10320	MSTRG.10320.1	ENSOARG00000006649	ENSOART00000007227	antisense	genic	0	overlapping	exonic
1	MSTRG.2364	MSTRG.2364.4	ENSOARG00000008171	ENSOART00000008893	antisense	intergenic	75	divergent	upstream
1	MSTRG.5015	MSTRG.5015.6	ENSOARG00000012882	ENSOART00000014004	sense	intergenic	51555	same_strand	upstream
1	MSTRG.9268	MSTRG.9268.5	ENSOARG00000021642	ENSOART00000023544	sense	intergenic	66294	same_strand	downstream
1	MSTRG.15771	MSTRG.15771.1	ENSOARG00000007359	ENSOART00000008006	sense	intergenic	42496	same_strand	downstream
1	MSTRG.1756	MSTRG.1756.1	ENSOARG00000020704	ENSOART00000022557	antisense	intergenic	1978	convergent	downstream
1	MSTRG.18418	MSTRG.18418.1	ENSOARG00000005844	ENSOART00000006362	antisense	genic	0	overlapping	exonic
1	MSTRG.1929	MSTRG.1929.8	ENSOARG00000025031	ENSOART00000026933	sense	intergenic	9131	same_strand	upstream
1	MSTRG.12946	MSTRG.12946.2	ENSOARG00000020120	ENSOART00000021905	antisense	intergenic	8091	divergent	upstream
1	MSTRG.9880	MSTRG.9880.6	ENSOARG00000021229	ENSOART00000023131	sense	genic	0	containing	intronic
1	MSTRG.45	MSTRG.45.1	ENSOARG00000018779	ENSOART00000020451	sense	intergenic	25268	same_strand	downstream
1	MSTRG.15170	MSTRG.15170.1	ENSOARG00000000788	ENSOART00000000847	antisense	intergenic	416	divergent	upstream
1	MSTRG.24892	MSTRG.24892.2	ENSOARG00000009959	ENSOART00000010839	sense	intergenic	56075	same_strand	upstream
1	MSTRG.7728	MSTRG.7728.2	ENSOARG00000005074	ENSOART00000005528	sense	intergenic	467	same_strand	upstream
1	MSTRG.18822	MSTRG.18822.8	ENSOARG00000021305	ENSOART00000023207	antisense	genic	0	containing	intronic
1	MSTRG.23507	MSTRG.23507.7	ENSOARG00000009798	ENSOART00000010660	antisense	intergenic	4194	divergent	upstream
1	MSTRG.20283	MSTRG.20283.21	ENSOARG00000009425	ENSOART00000010263	antisense	intergenic	45830	divergent	upstream
1	MSTRG.11486	MSTRG.11486.2	ENSOARG00000009420	ENSOART00000010250	sense	intergenic	97340	same_strand	downstream
1	MSTRG.10923	MSTRG.10923.1	ENSOARG00000013887	ENSOART00000015113	sense	intergenic	17478	same_strand	downstream
1	MSTRG.22183	MSTRG.22183.3	ENSOARG00000021110	ENSOART00000022999	antisense	genic	0	overlapping	exonic
1	MSTRG.2409	MSTRG.2409.1	ENSOARG00000009056	ENSOART00000009869	antisense	intergenic	10754	convergent	downstream
1	MSTRG.18674	MSTRG.18674.25	ENSOARG00000002320	ENSOART00000002508	sense	intergenic	501	same_strand	downstream
1	MSTRG.13115	MSTRG.13115.4	ENSOARG00000007649	ENSOART00000008329	antisense	genic	0	nested	exonic
1	MSTRG.24412	MSTRG.24412.8	ENSOARG00000018770	ENSOART00000020440	antisense	genic	0	containing	exonic
1	MSTRG.24486	MSTRG.24486.1	ENSOARG00000002046	ENSOART00000002240	antisense	intergenic	18819	convergent	downstream
1	MSTRG.10948	MSTRG.10948.15	ENSOARG00000021943	ENSOART00000023845	antisense	intergenic	42423	convergent	downstream
1	MSTRG.8049	MSTRG.8049.1	ENSOARG00000013987	ENSOART00000015231	sense	intergenic	25521	same_strand	downstream
1	MSTRG.11023	MSTRG.11023.7	ENSOARG00000014477	ENSOART00000015757	antisense	intergenic	58767	divergent	upstream
1	MSTRG.25114	MSTRG.25114.1	ENSOARG00000017633	ENSOART00000019190	antisense	intergenic	98	divergent	upstream
1	MSTRG.12635	MSTRG.12635.1	ENSOARG00000015427	ENSOART00000016785	antisense	genic	0	overlapping	intronic
1	MSTRG.11541	MSTRG.11541.1	ENSOARG00000011350	ENSOART00000012340	antisense	intergenic	11359	divergent	upstream
1	MSTRG.24290	MSTRG.24290.8	ENSOARG00000011696	ENSOART00000012718	sense	intergenic	54934	same_strand	downstream
1	MSTRG.20042	MSTRG.20042.3	ENSOARG00000014667	ENSOART00000015964	sense	intergenic	74322	same_strand	upstream
1	MSTRG.1893	MSTRG.1893.3	ENSOARG00000002811	ENSOART00000003056	antisense	intergenic	1312	convergent	downstream
1	MSTRG.15586	MSTRG.15586.9	ENSOARG00000009025	ENSOART00000009829	antisense	intergenic	7993	divergent	upstream
1	MSTRG.22705	MSTRG.22705.1	ENSOARG00000022716	ENSOART00000024618	sense	genic	0	containing	intronic
1	MSTRG.20496	MSTRG.20496.3	ENSOARG00000016915	ENSOART00000018424	antisense	genic	0	overlapping	intronic
1	MSTRG.6323	MSTRG.6323.1	ENSOARG00000005588	ENSOART00000006095	antisense	genic	0	overlapping	exonic
1	MSTRG.5579	MSTRG.5579.1	ENSOARG00000009200	ENSOART00000010017	sense	intergenic	24918	same_strand	downstream
1	MSTRG.7389	MSTRG.7389.14	ENSOARG00000023080	ENSOART00000024982	antisense	intergenic	9019	divergent	upstream
1	MSTRG.10906	MSTRG.10906.10	ENSOARG00000013783	ENSOART00000014998	antisense	genic	0	containing	intronic
1	MSTRG.10852	MSTRG.10852.24	ENSOARG00000013303	ENSOART00000014468	antisense	intergenic	69851	divergent	upstream
1	MSTRG.10383	MSTRG.10383.20	ENSOARG00000023633	ENSOART00000025535	antisense	genic	0	containing	intronic
1	MSTRG.17648	MSTRG.17648.10	ENSOARG00000010330	ENSOART00000011235	antisense	genic	0	containing	exonic
1	MSTRG.583	MSTRG.583.14	ENSOARG00000014461	ENSOART00000015762	antisense	genic	0	overlapping	exonic
1	MSTRG.22677	MSTRG.22677.3	ENSOARG00000022039	ENSOART00000023941	antisense	genic	0	containing	intronic
1	MSTRG.13065	MSTRG.13065.5	ENSOARG00000022771	ENSOART00000024673	sense	genic	0	containing	intronic
1	MSTRG.4134	MSTRG.4134.1	ENSOARG00000021492	ENSOART00000023394	antisense	genic	0	containing	intronic
1	MSTRG.4718	MSTRG.4718.4	ENSOARG00000015482	ENSOART00000016842	antisense	intergenic	23545	convergent	downstream
1	MSTRG.18311	MSTRG.18311.2	ENSOARG00000026085	ENSOART00000028069	sense	genic	0	nested	exonic
1	MSTRG.8631	MSTRG.8631.1	ENSOARG00000011982	ENSOART00000013033	sense	intergenic	3979	same_strand	upstream
1	MSTRG.12708	MSTRG.12708.3	ENSOARG00000003250	ENSOART00000003526	antisense	genic	0	containing	intronic
1	MSTRG.9572	MSTRG.9572.1	ENSOARG00000014924	ENSOART00000016243	sense	intergenic	38273	same_strand	upstream
1	MSTRG.4518	MSTRG.4518.1	ENSOARG00000015547	ENSOART00000016918	sense	intergenic	4066	same_strand	downstream
1	MSTRG.15374	MSTRG.15374.22	ENSOARG00000003841	ENSOART00000004175	antisense	intergenic	6300	divergent	upstream
1	MSTRG.23374	MSTRG.23374.1	ENSOARG00000015885	ENSOART00000017294	antisense	genic	0	nested	intronic
1	MSTRG.23512	MSTRG.23512.10	ENSOARG00000009854	ENSOART00000010730	sense	intergenic	5369	same_strand	upstream
1	MSTRG.17280	MSTRG.17280.1	ENSOARG00000021568	ENSOART00000023470	antisense	intergenic	79123	divergent	upstream
1	MSTRG.16596	MSTRG.16596.2	ENSOARG00000019962	ENSOART00000021731	antisense	intergenic	36230	divergent	upstream
1	MSTRG.1915	MSTRG.1915.1	ENSOARG00000003230	ENSOART00000003503	antisense	intergenic	17016	convergent	downstream
1	MSTRG.22469	MSTRG.22469.6	ENSOARG00000024872	ENSOART00000026774	antisense	genic	0	containing	intronic
1	MSTRG.18633	MSTRG.18633.3	ENSOARG00000010183	ENSOART00000011096	sense	intergenic	75979	same_strand	upstream
1	MSTRG.8929	MSTRG.8929.1	ENSOARG00000009711	ENSOART00000010573	antisense	genic	0	nested	intronic
1	MSTRG.18375	MSTRG.18375.2	ENSOARG00000001508	ENSOART00000001624	antisense	genic	0	overlapping	exonic
1	MSTRG.6672	MSTRG.6672.4	ENSOARG00000000134	ENSOART00000000137	antisense	genic	0	overlapping	exonic
1	MSTRG.13718	MSTRG.13718.3	ENSOARG00000011363	ENSOART00000012350	antisense	intergenic	5782	divergent	upstream
1	MSTRG.12404	MSTRG.12404.2	ENSOARG00000000237	ENSOART00000000261	antisense	intergenic	76397	divergent	upstream
1	MSTRG.7903	MSTRG.7903.1	ENSOARG00000008081	ENSOART00000008797	antisense	genic	0	overlapping	intronic
1	MSTRG.17201	MSTRG.17201.4	ENSOARG00000023666	ENSOART00000025568	antisense	genic	0	containing	intronic
1	MSTRG.16613	MSTRG.16613.2	ENSOARG00000019984	ENSOART00000021758	antisense	genic	0	overlapping	exonic
1	MSTRG.3547	MSTRG.3547.1	ENSOARG00000012131	ENSOART00000013196	antisense	genic	0	nested	intronic
1	MSTRG.4945	MSTRG.4945.1	ENSOARG00000001841	ENSOART00000001979	antisense	genic	0	nested	intronic
1	MSTRG.1927	MSTRG.1927.3	ENSOARG00000022129	ENSOART00000024031	antisense	intergenic	67117	convergent	downstream
1	MSTRG.7826	MSTRG.7826.24	ENSOARG00000026957	ENSOART00000029010	sense	intergenic	13064	same_strand	downstream
1	MSTRG.8251	MSTRG.8251.1	ENSOARG00000012717	ENSOART00000013828	antisense	intergenic	647	convergent	downstream
1	MSTRG.13706	MSTRG.13706.1	ENSOARG00000010881	ENSOART00000011833	antisense	genic	0	overlapping	exonic
1	MSTRG.23723	MSTRG.23723.2	ENSOARG00000014627	ENSOART00000015921	antisense	intergenic	610	divergent	upstream
1	MSTRG.14156	MSTRG.14156.1	ENSOARG00000003821	ENSOART00000004148	sense	genic	0	containing	exonic
1	MSTRG.902	MSTRG.902.17	ENSOARG00000020550	ENSOART00000022387	sense	intergenic	14088	same_strand	downstream
1	MSTRG.10777	MSTRG.10777.2	ENSOARG00000012515	ENSOART00000013616	antisense	genic	0	nested	intronic
1	MSTRG.7221	MSTRG.7221.3	ENSOARG00000011668	ENSOART00000012706	antisense	genic	0	overlapping	exonic
1	MSTRG.2280	MSTRG.2280.1	ENSOARG00000015695	ENSOART00000017083	antisense	genic	0	nested	exonic
1	MSTRG.7396	MSTRG.7396.8	ENSOARG00000006834	ENSOART00000007427	sense	intergenic	10636	same_strand	upstream
1	MSTRG.20462	MSTRG.20462.7	ENSOARG00000023227	ENSOART00000025129	sense	genic	0	containing	intronic
1	MSTRG.7053	MSTRG.7053.2	ENSOARG00000009505	ENSOART00000010354	sense	intergenic	2719	same_strand	downstream
1	MSTRG.2236	MSTRG.2236.5	ENSOARG00000025647	ENSOART00000027584	antisense	intergenic	21498	divergent	upstream
1	MSTRG.11053	MSTRG.11053.12	ENSOARG00000008996	ENSOART00000009798	sense	intergenic	25814	same_strand	downstream
1	MSTRG.22632	MSTRG.22632.11	ENSOARG00000008476	ENSOART00000009227	sense	intergenic	51790	same_strand	upstream
1	MSTRG.5051	MSTRG.5051.25	ENSOARG00000004560	ENSOART00000004964	sense	intergenic	24588	same_strand	upstream
1	MSTRG.14314	MSTRG.14314.2	ENSOARG00000001037	ENSOART00000001108	sense	intergenic	12080	same_strand	downstream
1	MSTRG.4906	MSTRG.4906.3	ENSOARG00000017196	ENSOART00000018716	antisense	genic	0	nested	intronic
1	MSTRG.6003	MSTRG.6003.1	ENSOARG00000000970	ENSOART00000001048	antisense	genic	0	nested	intronic
1	MSTRG.2023	MSTRG.2023.1	ENSOARG00000025627	ENSOART00000027563	sense	intergenic	49068	same_strand	downstream
1	MSTRG.13722	MSTRG.13722.1	ENSOARG00000011479	ENSOART00000012485	antisense	genic	0	nested	intronic
1	MSTRG.4925	MSTRG.4925.2	ENSOARG00000004492	ENSOART00000004883	antisense	intergenic	69867	convergent	downstream
1	MSTRG.7989	MSTRG.7989.2	ENSOARG00000012446	ENSOART00000013535	sense	intergenic	28597	same_strand	upstream
1	MSTRG.7386	MSTRG.7386.2	ENSOARG00000014571	ENSOART00000015863	sense	intergenic	53218	same_strand	downstream
1	MSTRG.1060	MSTRG.1060.1	ENSOARG00000002973	ENSOART00000003221	antisense	intergenic	8265	convergent	downstream
1	MSTRG.11069	MSTRG.11069.9	ENSOARG00000025790	ENSOART00000027752	sense	intergenic	70388	same_strand	downstream
1	MSTRG.7829	MSTRG.7829.5	ENSOARG00000022475	ENSOART00000024377	sense	genic	0	containing	intronic
1	MSTRG.20281	MSTRG.20281.5	ENSOARG00000009291	ENSOART00000010112	antisense	genic	0	containing	intronic
1	MSTRG.5502	MSTRG.5502.5	ENSOARG00000002204	ENSOART00000002383	antisense	intergenic	5200	divergent	upstream
1	MSTRG.9113	MSTRG.9113.5	ENSOARG00000000075	ENSOART00000000079	sense	intergenic	73420	same_strand	upstream
1	MSTRG.1848	MSTRG.1848.5	ENSOARG00000014890	ENSOART00000016204	antisense	genic	0	containing	intronic
1	MSTRG.6905	MSTRG.6905.2	ENSOARG00000025050	ENSOART00000026952	antisense	genic	0	containing	exonic
1	MSTRG.10897	MSTRG.10897.23	ENSOARG00000013702	ENSOART00000014915	sense	intergenic	76613	same_strand	downstream
1	MSTRG.14713	MSTRG.14713.1	ENSOARG00000024293	ENSOART00000026195	sense	intergenic	15652	same_strand	downstream
1	MSTRG.25180	MSTRG.25180.1	ENSOARG00000000934	ENSOART00000001006	antisense	intergenic	28586	divergent	upstream
1	MSTRG.9807	MSTRG.9807.5	ENSOARG00000009378	ENSOART00000010212	antisense	genic	0	overlapping	exonic
1	MSTRG.3461	MSTRG.3461.1	ENSOARG00000024547	ENSOART00000026449	sense	intergenic	35225	same_strand	downstream
1	MSTRG.1986	MSTRG.1986.1	ENSOARG00000024081	ENSOART00000025983	antisense	intergenic	72270	convergent	downstream
1	MSTRG.10988	MSTRG.10988.2	ENSOARG00000014373	ENSOART00000015647	antisense	intergenic	1915	divergent	upstream
1	MSTRG.5003	MSTRG.5003.1	ENSOARG00000024653	ENSOART00000026555	sense	genic	0	containing	intronic
1	MSTRG.2021	MSTRG.2021.2	ENSOARG00000006817	ENSOART00000007412	antisense	intergenic	23266	divergent	upstream
1	MSTRG.1790	MSTRG.1790.1	ENSOARG00000020741	ENSOART00000022596	antisense	intergenic	1093	divergent	upstream
1	MSTRG.14306	MSTRG.14306.1	ENSOARG00000000803	ENSOART00000000871	antisense	genic	0	overlapping	intronic
1	MSTRG.17941	MSTRG.17941.3	ENSOARG00000020281	ENSOART00000022083	sense	intergenic	17062	same_strand	upstream
1	MSTRG.6784	MSTRG.6784.1	ENSOARG00000003326	ENSOART00000003607	antisense	genic	0	containing	exonic
1	MSTRG.13633	MSTRG.13633.20	ENSOARG00000015761	ENSOART00000017157	sense	intergenic	29052	same_strand	downstream
1	MSTRG.15717	MSTRG.15717.2	ENSOARG00000006183	ENSOART00000006727	antisense	intergenic	47867	divergent	upstream
1	MSTRG.13325	MSTRG.13325.3	ENSOARG00000005158	ENSOART00000005617	sense	genic	0	overlapping	exonic
1	MSTRG.16964	MSTRG.16964.2	ENSOARG00000010294	ENSOART00000011198	antisense	intergenic	30897	divergent	upstream
1	MSTRG.20527	MSTRG.20527.2	ENSOARG00000018100	ENSOART00000019700	antisense	genic	0	nested	intronic
1	MSTRG.20029	MSTRG.20029.2	ENSOARG00000014111	ENSOART00000015378	sense	intergenic	88	same_strand	upstream
1	MSTRG.21090	MSTRG.21090.1	ENSOARG00000013035	ENSOART00000014172	sense	intergenic	34864	same_strand	upstream
1	MSTRG.23341	MSTRG.23341.4	ENSOARG00000024845	ENSOART00000026747	antisense	intergenic	6222	divergent	upstream
1	MSTRG.16749	MSTRG.16749.9	ENSOARG00000001563	ENSOART00000001684	antisense	intergenic	18347	convergent	downstream
1	MSTRG.16700	MSTRG.16700.2	ENSOARG00000020747	ENSOART00000022602	sense	intergenic	2485	same_strand	downstream
1	MSTRG.13896	MSTRG.13896.2	ENSOARG00000014568	ENSOART00000015860	sense	genic	0	nested	intronic
1	MSTRG.11275	MSTRG.11275.1	ENSOARG00000016969	ENSOART00000018484	antisense	genic	0	nested	exonic
1	MSTRG.2744	MSTRG.2744.3	ENSOARG00000005160	ENSOART00000005618	antisense	genic	0	containing	intronic
1	MSTRG.880	MSTRG.880.8	ENSOARG00000021729	ENSOART00000023631	sense	genic	0	containing	intronic
1	MSTRG.2950	MSTRG.2950.2	ENSOARG00000003910	ENSOART00000004248	antisense	genic	0	containing	exonic
1	MSTRG.2029	MSTRG.2029.2	ENSOARG00000006956	ENSOART00000007560	sense	intergenic	32383	same_strand	upstream
1	MSTRG.9247	MSTRG.9247.1	ENSOARG00000006557	ENSOART00000007129	sense	intergenic	7637	same_strand	downstream
1	MSTRG.5294	MSTRG.5294.1	ENSOARG00000015843	ENSOART00000017252	antisense	genic	0	nested	intronic
1	MSTRG.5662	MSTRG.5662.2	ENSOARG00000014820	ENSOART00000016130	antisense	intergenic	7556	convergent	downstream
1	MSTRG.21983	MSTRG.21983.7	ENSOARG00000020860	ENSOART00000022726	sense	intergenic	5617	same_strand	downstream
1	MSTRG.8955	MSTRG.8955.10	ENSOARG00000026426	ENSOART00000028433	sense	intergenic	5703	same_strand	upstream
1	MSTRG.9609	MSTRG.9609.7	ENSOARG00000016371	ENSOART00000017833	antisense	intergenic	26497	convergent	downstream
1	MSTRG.20393	MSTRG.20393.1	ENSOARG00000014463	ENSOART00000015749	antisense	genic	0	nested	intronic
1	MSTRG.10942	MSTRG.10942.6	ENSOARG00000008613	ENSOART00000009376	antisense	intergenic	32072	divergent	upstream
1	MSTRG.15878	MSTRG.15878.4	ENSOARG00000010010	ENSOART00000010890	antisense	genic	0	overlapping	intronic
1	MSTRG.7936	MSTRG.7936.3	ENSOARG00000022987	ENSOART00000024889	sense	genic	0	containing	intronic
1	MSTRG.20235	MSTRG.20235.1	ENSOARG00000022493	ENSOART00000024395	antisense	intergenic	7580	divergent	upstream
1	MSTRG.8756	MSTRG.8756.1	ENSOARG00000007280	ENSOART00000007919	antisense	genic	0	overlapping	intronic
1	MSTRG.6135	MSTRG.6135.1	ENSOARG00000003637	ENSOART00000003951	antisense	intergenic	35390	divergent	upstream
1	MSTRG.7190	MSTRG.7190.5	ENSOARG00000008298	ENSOART00000009033	antisense	genic	0	overlapping	intronic
1	MSTRG.22279	MSTRG.22279.1	ENSOARG00000026717	ENSOART00000028746	antisense	genic	0	containing	exonic
1	MSTRG.22680	MSTRG.22680.1	ENSOARG00000009580	ENSOART00000010447	antisense	genic	0	overlapping	intronic
1	MSTRG.8150	MSTRG.8150.1	ENSOARG00000003733	ENSOART00000004052	antisense	intergenic	31106	convergent	downstream
1	MSTRG.9823	MSTRG.9823.31	ENSOARG00000022226	ENSOART00000024128	sense	intergenic	51360	same_strand	upstream
1	MSTRG.4767	MSTRG.4767.1	ENSOARG00000009536	ENSOART00000010392	antisense	genic	0	nested	intronic
1	MSTRG.11462	MSTRG.11462.2	ENSOARG00000008053	ENSOART00000008768	antisense	genic	0	overlapping	intronic
1	MSTRG.10319	MSTRG.10319.2	ENSOARG00000002977	ENSOART00000003225	sense	genic	0	containing	exonic
1	MSTRG.23291	MSTRG.23291.1	ENSOARG00000008478	ENSOART00000009228	antisense	genic	0	overlapping	exonic
1	MSTRG.13194	MSTRG.13194.1	ENSOARG00000026100	ENSOART00000028085	sense	intergenic	65674	same_strand	upstream
1	MSTRG.15517	MSTRG.15517.1	ENSOARG00000007154	ENSOART00000007782	sense	intergenic	3680	same_strand	upstream
1	MSTRG.1508	MSTRG.1508.1	ENSOARG00000019655	ENSOART00000021403	sense	intergenic	82880	same_strand	downstream
1	MSTRG.10925	MSTRG.10925.3	ENSOARG00000013887	ENSOART00000015113	antisense	intergenic	13104	convergent	downstream
1	MSTRG.6388	MSTRG.6388.1	ENSOARG00000007508	ENSOART00000008174	antisense	intergenic	194	convergent	downstream
1	MSTRG.6923	MSTRG.6923.1	ENSOARG00000008201	ENSOART00000008924	antisense	genic	0	containing	exonic
1	MSTRG.20015	MSTRG.20015.1	ENSOARG00000013705	ENSOART00000014913	antisense	genic	0	overlapping	intronic
1	MSTRG.7651	MSTRG.7651.2	ENSOARG00000026849	ENSOART00000028887	sense	genic	0	nested	intronic
1	MSTRG.20154	MSTRG.20154.14	ENSOARG00000025079	ENSOART00000026981	sense	intergenic	69213	same_strand	downstream
1	MSTRG.4809	MSTRG.4809.2	ENSOARG00000011613	ENSOART00000012628	antisense	intergenic	7601	divergent	upstream
1	MSTRG.7987	MSTRG.7987.1	ENSOARG00000012474	ENSOART00000013564	sense	intergenic	26984	same_strand	downstream
1	MSTRG.5612	MSTRG.5612.4	ENSOARG00000023590	ENSOART00000025492	sense	genic	0	containing	exonic
1	MSTRG.18000	MSTRG.18000.1	ENSOARG00000021964	ENSOART00000023866	sense	genic	0	containing	intronic
1	MSTRG.24102	MSTRG.24102.1	ENSOARG00000001957	ENSOART00000002104	antisense	intergenic	3310	convergent	downstream
1	MSTRG.16884	MSTRG.16884.4	ENSOARG00000021405	ENSOART00000023307	antisense	intergenic	11565	convergent	downstream
1	MSTRG.4843	MSTRG.4843.8	ENSOARG00000013242	ENSOART00000014401	antisense	genic	0	nested	intronic
1	MSTRG.22277	MSTRG.22277.4	ENSOARG00000026717	ENSOART00000028746	antisense	intergenic	24598	convergent	downstream
1	MSTRG.14201	MSTRG.14201.6	ENSOARG00000003873	ENSOART00000004207	sense	intergenic	50881	same_strand	downstream
1	MSTRG.23507	MSTRG.23507.2	ENSOARG00000009798	ENSOART00000010660	antisense	genic	0	overlapping	intronic
1	MSTRG.21009	MSTRG.21009.1	ENSOARG00000018640	ENSOART00000020287	antisense	intergenic	15287	divergent	upstream
1	MSTRG.9112	MSTRG.9112.3	ENSOARG00000000075	ENSOART00000000079	antisense	intergenic	19893	divergent	upstream
1	MSTRG.8275	MSTRG.8275.4	ENSOARG00000014253	ENSOART00000015529	sense	intergenic	27247	same_strand	downstream
1	MSTRG.20281	MSTRG.20281.4	ENSOARG00000009291	ENSOART00000010112	antisense	genic	0	containing	intronic
1	MSTRG.16965	MSTRG.16965.1	ENSOARG00000010319	ENSOART00000011227	sense	intergenic	4802	same_strand	downstream
1	MSTRG.7975	MSTRG.7975.1	ENSOARG00000011993	ENSOART00000013051	sense	intergenic	20068	same_strand	upstream
1	MSTRG.9145	MSTRG.9145.21	ENSOARG00000001427	ENSOART00000001529	sense	genic	0	containing	exonic
1	MSTRG.18437	MSTRG.18437.1	ENSOARG00000007763	ENSOART00000008451	sense	intergenic	10188	same_strand	downstream
1	MSTRG.15759	MSTRG.15759.4	ENSOARG00000026786	ENSOART00000028822	antisense	intergenic	18448	divergent	upstream
1	MSTRG.6638	MSTRG.6638.1	ENSOARG00000026934	ENSOART00000028980	sense	genic	0	nested	intronic
1	MSTRG.22338	MSTRG.22338.1	ENSOARG00000021197	ENSOART00000023099	antisense	intergenic	9892	convergent	downstream
1	MSTRG.9907	MSTRG.9907.2	ENSOARG00000014676	ENSOART00000015978	sense	intergenic	13492	same_strand	downstream
1	MSTRG.14784	MSTRG.14784.2	ENSOARG00000007471	ENSOART00000008137	antisense	genic	0	overlapping	exonic
1	MSTRG.8465	MSTRG.8465.4	ENSOARG00000008130	ENSOART00000008849	antisense	genic	0	overlapping	intronic
1	MSTRG.4683	MSTRG.4683.2	ENSOARG00000012227	ENSOART00000013293	antisense	genic	0	nested	intronic
1	MSTRG.15009	MSTRG.15009.3	ENSOARG00000025887	ENSOART00000027854	sense	intergenic	7568	same_strand	upstream
1	MSTRG.436	MSTRG.436.1	ENSOARG00000008830	ENSOART00000009616	sense	intergenic	21495	same_strand	downstream
1	MSTRG.2630	MSTRG.2630.4	ENSOARG00000021419	ENSOART00000023321	sense	intergenic	65146	same_strand	downstream
1	MSTRG.4528	MSTRG.4528.3	ENSOARG00000016177	ENSOART00000017618	sense	intergenic	41236	same_strand	downstream
1	MSTRG.24561	MSTRG.24561.9	ENSOARG00000005682	ENSOART00000006186	antisense	intergenic	32713	divergent	upstream
1	MSTRG.1817	MSTRG.1817.2	ENSOARG00000000472	ENSOART00000000503	antisense	intergenic	37120	convergent	downstream
1	MSTRG.7197	MSTRG.7197.1	ENSOARG00000008705	ENSOART00000009493	antisense	intergenic	131	convergent	downstream
1	MSTRG.18401	MSTRG.18401.13	ENSOARG00000004619	ENSOART00000005025	antisense	genic	0	containing	intronic
1	MSTRG.15810	MSTRG.15810.12	ENSOARG00000008022	ENSOART00000008739	antisense	genic	0	overlapping	intronic
1	MSTRG.20295	MSTRG.20295.1	ENSOARG00000009843	ENSOART00000010711	antisense	intergenic	37789	divergent	upstream
1	MSTRG.12351	MSTRG.12351.2	ENSOARG00000011890	ENSOART00000012933	sense	intergenic	6983	same_strand	upstream
1	MSTRG.22239	MSTRG.22239.13	ENSOARG00000021142	ENSOART00000023037	antisense	genic	0	nested	intronic
1	MSTRG.18303	MSTRG.18303.1	ENSOARG00000026082	ENSOART00000028065	antisense	genic	0	nested	intronic
1	MSTRG.16395	MSTRG.16395.3	ENSOARG00000025964	ENSOART00000027940	antisense	intergenic	6834	convergent	downstream
1	MSTRG.7729	MSTRG.7729.7	ENSOARG00000005074	ENSOART00000005528	antisense	intergenic	96097	convergent	downstream
1	MSTRG.20204	MSTRG.20204.6	ENSOARG00000003353	ENSOART00000003639	sense	intergenic	24962	same_strand	upstream
1	MSTRG.5591	MSTRG.5591.5	ENSOARG00000022425	ENSOART00000024327	sense	intergenic	36888	same_strand	downstream
1	MSTRG.7115	MSTRG.7115.41	ENSOARG00000026820	ENSOART00000028857	antisense	intergenic	51897	convergent	downstream
1	MSTRG.7968	MSTRG.7968.1	ENSOARG00000011633	ENSOART00000012650	antisense	genic	0	overlapping	intronic
1	MSTRG.22154	MSTRG.22154.7	ENSOARG00000021097	ENSOART00000022986	antisense	intergenic	33947	convergent	downstream
1	MSTRG.22550	MSTRG.22550.2	ENSOARG00000006499	ENSOART00000007064	antisense	genic	0	nested	intronic
1	MSTRG.2395	MSTRG.2395.6	ENSOARG00000021265	ENSOART00000023167	antisense	genic	0	containing	exonic
1	MSTRG.14154	MSTRG.14154.1	ENSOARG00000005627	ENSOART00000006134	antisense	intergenic	41284	divergent	upstream
1	MSTRG.7408	MSTRG.7408.1	ENSOARG00000024299	ENSOART00000026201	sense	genic	0	containing	intronic
1	MSTRG.12692	MSTRG.12692.1	ENSOARG00000000052	ENSOART00000000054	antisense	genic	0	containing	exonic
1	MSTRG.10945	MSTRG.10945.15	ENSOARG00000014059	ENSOART00000015307	sense	intergenic	14957	same_strand	upstream
1	MSTRG.8234	MSTRG.8234.5	ENSOARG00000011407	ENSOART00000012402	antisense	intergenic	11551	convergent	downstream
1	MSTRG.20284	MSTRG.20284.3	ENSOARG00000010304	ENSOART00000011207	antisense	intergenic	908	divergent	upstream
1	MSTRG.7115	MSTRG.7115.13	ENSOARG00000026821	ENSOART00000028858	sense	genic	0	containing	intronic
1	MSTRG.10911	MSTRG.10911.12	ENSOARG00000013822	ENSOART00000015040	sense	genic	0	containing	intronic
1	MSTRG.17114	MSTRG.17114.8	ENSOARG00000013892	ENSOART00000015120	antisense	intergenic	8096	convergent	downstream
1	MSTRG.12117	MSTRG.12117.2	ENSOARG00000006636	ENSOART00000007216	antisense	genic	0	nested	intronic
1	MSTRG.2526	MSTRG.2526.1	ENSOARG00000012699	ENSOART00000013804	antisense	genic	0	overlapping	exonic
1	MSTRG.20750	MSTRG.20750.1	ENSOARG00000010632	ENSOART00000011567	antisense	genic	0	overlapping	exonic
1	MSTRG.17631	MSTRG.17631.1	ENSOARG00000009787	ENSOART00000010646	antisense	genic	0	overlapping	exonic
1	MSTRG.1223	MSTRG.1223.1	ENSOARG00000011859	ENSOART00000012901	antisense	intergenic	207	divergent	upstream
1	MSTRG.14109	MSTRG.14109.9	ENSOARG00000021654	ENSOART00000023556	sense	intergenic	13441	same_strand	upstream
1	MSTRG.20884	MSTRG.20884.1	ENSOARG00000006164	ENSOART00000006707	antisense	intergenic	773	convergent	downstream
1	MSTRG.23226	MSTRG.23226.8	ENSOARG00000004606	ENSOART00000005030	sense	intergenic	87222	same_strand	upstream
1	MSTRG.12415	MSTRG.12415.13	ENSOARG00000000511	ENSOART00000000547	sense	intergenic	62054	same_strand	downstream
1	MSTRG.5855	MSTRG.5855.1	ENSOARG00000011734	ENSOART00000012763	antisense	genic	0	overlapping	exonic
1	MSTRG.13873	MSTRG.13873.3	ENSOARG00000026752	ENSOART00000028783	sense	intergenic	90193	same_strand	upstream
1	MSTRG.4901	MSTRG.4901.8	ENSOARG00000004432	ENSOART00000004822	sense	genic	0	containing	exonic
1	MSTRG.13581	MSTRG.13581.3	ENSOARG00000013216	ENSOART00000014373	antisense	genic	0	nested	exonic
1	MSTRG.9271	MSTRG.9271.21	ENSOARG00000006629	ENSOART00000007208	antisense	genic	0	containing	intronic
1	MSTRG.68	MSTRG.68.1	ENSOARG00000019019	ENSOART00000020706	sense	intergenic	1621	same_strand	upstream
1	MSTRG.17191	MSTRG.17191.7	ENSOARG00000021651	ENSOART00000023553	sense	genic	0	containing	intronic
1	MSTRG.17448	MSTRG.17448.3	ENSOARG00000019256	ENSOART00000020968	antisense	genic	0	nested	intronic
1	MSTRG.20462	MSTRG.20462.14	ENSOARG00000025328	ENSOART00000027237	antisense	genic	0	containing	intronic
1	MSTRG.11459	MSTRG.11459.1	ENSOARG00000008044	ENSOART00000008757	antisense	intergenic	34570	divergent	upstream
1	MSTRG.10978	MSTRG.10978.1	ENSOARG00000014276	ENSOART00000015546	antisense	genic	0	nested	intronic
1	MSTRG.24859	MSTRG.24859.5	ENSOARG00000009331	ENSOART00000010153	sense	intergenic	9008	same_strand	downstream
1	MSTRG.3312	MSTRG.3312.1	ENSOARG00000026362	ENSOART00000028364	sense	genic	0	nested	intronic
1	MSTRG.6890	MSTRG.6890.4	ENSOARG00000003293	ENSOART00000003570	antisense	genic	0	nested	intronic
1	MSTRG.3710	MSTRG.3710.7	ENSOARG00000024100	ENSOART00000026002	antisense	genic	0	containing	intronic
1	MSTRG.4543	MSTRG.4543.2	ENSOARG00000017734	ENSOART00000019297	antisense	genic	0	overlapping	exonic
1	MSTRG.13828	MSTRG.13828.19	ENSOARG00000024632	ENSOART00000026534	sense	intergenic	22313	same_strand	downstream
1	MSTRG.16761	MSTRG.16761.1	ENSOARG00000001663	ENSOART00000001790	sense	intergenic	14932	same_strand	downstream
1	MSTRG.8458	MSTRG.8458.11	ENSOARG00000005540	ENSOART00000006043	antisense	intergenic	3070	divergent	upstream
1	MSTRG.2444	MSTRG.2444.1	ENSOARG00000010471	ENSOART00000011399	sense	intergenic	2498	same_strand	downstream
1	MSTRG.5511	MSTRG.5511.7	ENSOARG00000022881	ENSOART00000024783	sense	intergenic	87436	same_strand	upstream
1	MSTRG.24944	MSTRG.24944.3	ENSOARG00000022901	ENSOART00000024803	sense	genic	0	containing	exonic
1	MSTRG.22803	MSTRG.22803.10	ENSOARG00000012142	ENSOART00000013207	antisense	intergenic	10221	convergent	downstream
1	MSTRG.12336	MSTRG.12336.2	ENSOARG00000011264	ENSOART00000012247	antisense	intergenic	28835	divergent	upstream
1	MSTRG.15574	MSTRG.15574.2	ENSOARG00000008770	ENSOART00000009554	antisense	intergenic	10808	divergent	upstream
1	MSTRG.20204	MSTRG.20204.12	ENSOARG00000003419	ENSOART00000003718	antisense	genic	0	overlapping	intronic
1	MSTRG.19878	MSTRG.19878.8	ENSOARG00000001733	ENSOART00000001862	antisense	intergenic	71514	convergent	downstream
1	MSTRG.22386	MSTRG.22386.9	ENSOARG00000000898	ENSOART00000000972	antisense	intergenic	2048	divergent	upstream
1	MSTRG.19278	MSTRG.19278.3	ENSOARG00000025274	ENSOART00000027183	antisense	genic	0	containing	intronic
1	MSTRG.23467	MSTRG.23467.2	ENSOARG00000007353	ENSOART00000008000	antisense	intergenic	30876	divergent	upstream
1	MSTRG.10415	MSTRG.10415.2	ENSOARG00000007511	ENSOART00000008181	antisense	genic	0	nested	intronic
1	MSTRG.8128	MSTRG.8128.2	ENSOARG00000000768	ENSOART00000000836	antisense	intergenic	22345	convergent	downstream
1	MSTRG.24893	MSTRG.24893.1	ENSOARG00000025383	ENSOART00000027299	sense	intergenic	7097	same_strand	downstream
1	MSTRG.5051	MSTRG.5051.29	ENSOARG00000004560	ENSOART00000004964	sense	intergenic	24684	same_strand	upstream
1	MSTRG.1117	MSTRG.1117.1	ENSOARG00000006003	ENSOART00000006538	antisense	genic	0	overlapping	exonic
1	MSTRG.20059	MSTRG.20059.5	ENSOARG00000025310	ENSOART00000027219	sense	intergenic	25512	same_strand	upstream
1	MSTRG.17518	MSTRG.17518.1	ENSOARG00000001333	ENSOART00000001438	sense	intergenic	1016	same_strand	upstream
1	MSTRG.15149	MSTRG.15149.4	ENSOARG00000018497	ENSOART00000020133	antisense	genic	0	overlapping	intronic
1	MSTRG.20694	MSTRG.20694.1	ENSOARG00000000537	ENSOART00000000594	antisense	genic	0	nested	exonic
1	MSTRG.17114	MSTRG.17114.6	ENSOARG00000013892	ENSOART00000015120	antisense	intergenic	8096	convergent	downstream
1	MSTRG.5032	MSTRG.5032.7	ENSOARG00000023731	ENSOART00000025633	sense	genic	0	containing	intronic
1	MSTRG.18494	MSTRG.18494.3	ENSOARG00000012388	ENSOART00000013470	antisense	intergenic	184	divergent	upstream
1	MSTRG.10541	MSTRG.10541.8	ENSOARG00000009024	ENSOART00000009831	antisense	intergenic	2478	divergent	upstream
1	MSTRG.16884	MSTRG.16884.5	ENSOARG00000021405	ENSOART00000023307	antisense	intergenic	11565	convergent	downstream
1	MSTRG.7973	MSTRG.7973.24	ENSOARG00000026966	ENSOART00000029021	antisense	intergenic	24713	divergent	upstream
1	MSTRG.4927	MSTRG.4927.1	ENSOARG00000001666	ENSOART00000001803	sense	intergenic	3951	same_strand	upstream
1	MSTRG.11357	MSTRG.11357.2	ENSOARG00000001885	ENSOART00000002030	sense	intergenic	9191	same_strand	upstream
1	MSTRG.17280	MSTRG.17280.2	ENSOARG00000021568	ENSOART00000023470	antisense	intergenic	79104	divergent	upstream
1	MSTRG.14099	MSTRG.14099.8	ENSOARG00000024003	ENSOART00000025905	sense	intergenic	61949	same_strand	upstream
1	MSTRG.23600	MSTRG.23600.6	ENSOARG00000018014	ENSOART00000019607	sense	intergenic	13879	same_strand	downstream
1	MSTRG.19897	MSTRG.19897.1	ENSOARG00000002098	ENSOART00000002259	antisense	intergenic	37	convergent	downstream
1	MSTRG.1709	MSTRG.1709.2	ENSOARG00000002245	ENSOART00000002428	antisense	intergenic	16379	divergent	upstream
1	MSTRG.18419	MSTRG.18419.4	ENSOARG00000006046	ENSOART00000006574	antisense	genic	0	overlapping	intronic
1	MSTRG.4768	MSTRG.4768.2	ENSOARG00000022310	ENSOART00000024212	antisense	intergenic	43842	convergent	downstream
1	MSTRG.13951	MSTRG.13951.1	ENSOARG00000003980	ENSOART00000004332	sense	intergenic	4257	same_strand	downstream
1	MSTRG.22794	MSTRG.22794.2	ENSOARG00000012094	ENSOART00000013155	antisense	intergenic	14092	convergent	downstream
1	MSTRG.4775	MSTRG.4775.1	ENSOARG00000010268	ENSOART00000011171	antisense	intergenic	53091	divergent	upstream
1	MSTRG.10897	MSTRG.10897.19	ENSOARG00000013702	ENSOART00000014915	sense	intergenic	76600	same_strand	downstream
1	MSTRG.23524	MSTRG.23524.5	ENSOARG00000010483	ENSOART00000011409	sense	intergenic	12899	same_strand	downstream
1	MSTRG.22540	MSTRG.22540.1	ENSOARG00000006149	ENSOART00000006689	sense	intergenic	23462	same_strand	upstream
1	MSTRG.20154	MSTRG.20154.1	ENSOARG00000025079	ENSOART00000026981	sense	intergenic	69199	same_strand	downstream
1	MSTRG.11245	MSTRG.11245.7	ENSOARG00000024199	ENSOART00000026101	antisense	intergenic	18594	convergent	downstream
1	MSTRG.20748	MSTRG.20748.1	ENSOARG00000010430	ENSOART00000011349	sense	intergenic	49011	same_strand	downstream
1	MSTRG.24314	MSTRG.24314.3	ENSOARG00000023878	ENSOART00000025780	antisense	genic	0	containing	intronic
1	MSTRG.3461	MSTRG.3461.2	ENSOARG00000024547	ENSOART00000026449	sense	intergenic	35251	same_strand	downstream
1	MSTRG.20121	MSTRG.20121.2	ENSOARG00000018819	ENSOART00000020495	antisense	intergenic	7924	divergent	upstream
1	MSTRG.15904	MSTRG.15904.1	ENSOARG00000000229	ENSOART00000000238	antisense	intergenic	265	divergent	upstream
1	MSTRG.13118	MSTRG.13118.1	ENSOARG00000007892	ENSOART00000008592	sense	intergenic	72494	same_strand	downstream
1	MSTRG.19892	MSTRG.19892.3	ENSOARG00000001863	ENSOART00000002003	antisense	intergenic	53443	convergent	downstream
1	MSTRG.21959	MSTRG.21959.32	ENSOARG00000020821	ENSOART00000022687	sense	intergenic	12383	same_strand	downstream
1	MSTRG.4878	MSTRG.4878.19	ENSOARG00000015405	ENSOART00000016762	sense	intergenic	11037	same_strand	downstream
1	MSTRG.20360	MSTRG.20360.18	ENSOARG00000013606	ENSOART00000014810	antisense	genic	0	overlapping	exonic
1	MSTRG.13065	MSTRG.13065.10	ENSOARG00000022771	ENSOART00000024673	sense	genic	0	containing	intronic
1	MSTRG.2055	MSTRG.2055.2	ENSOARG00000024184	ENSOART00000026086	antisense	intergenic	47046	divergent	upstream
1	MSTRG.15107	MSTRG.15107.1	ENSOARG00000016044	ENSOART00000017473	sense	intergenic	11524	same_strand	upstream
1	MSTRG.23569	MSTRG.23569.5	ENSOARG00000015495	ENSOART00000016856	sense	intergenic	5862	same_strand	downstream
1	MSTRG.13129	MSTRG.13129.8	ENSOARG00000015294	ENSOART00000016643	sense	genic	0	containing	intronic
1	MSTRG.21579	MSTRG.21579.6	ENSOARG00000018551	ENSOART00000020194	antisense	genic	0	overlapping	exonic
1	MSTRG.4225	MSTRG.4225.2	ENSOARG00000004655	ENSOART00000005068	antisense	genic	0	overlapping	exonic
1	MSTRG.1597	MSTRG.1597.5	ENSOARG00000024415	ENSOART00000026317	antisense	intergenic	8986	convergent	downstream
1	MSTRG.24432	MSTRG.24432.2	ENSOARG00000018256	ENSOART00000019864	sense	intergenic	8442	same_strand	downstream
1	MSTRG.17794	MSTRG.17794.1	ENSOARG00000018373	ENSOART00000019995	antisense	intergenic	5033	divergent	upstream
1	MSTRG.801	MSTRG.801.1	ENSOARG00000019767	ENSOART00000021524	sense	intergenic	25248	same_strand	downstream
1	MSTRG.23894	MSTRG.23894.4	ENSOARG00000002709	ENSOART00000002929	antisense	genic	0	nested	exonic
1	MSTRG.24376	MSTRG.24376.3	ENSOARG00000024660	ENSOART00000026562	sense	intergenic	3729	same_strand	upstream
1	MSTRG.8686	MSTRG.8686.1	ENSOARG00000018011	ENSOART00000019602	antisense	genic	0	overlapping	exonic
1	MSTRG.9698	MSTRG.9698.6	ENSOARG00000023102	ENSOART00000025004	antisense	intergenic	6211	convergent	downstream
1	MSTRG.5139	MSTRG.5139.1	ENSOARG00000008885	ENSOART00000009682	antisense	intergenic	610	convergent	downstream
1	MSTRG.17769	MSTRG.17769.3	ENSOARG00000017945	ENSOART00000019529	antisense	genic	0	nested	intronic
1	MSTRG.12905	MSTRG.12905.1	ENSOARG00000018017	ENSOART00000019613	antisense	genic	0	overlapping	exonic
1	MSTRG.21983	MSTRG.21983.22	ENSOARG00000020860	ENSOART00000022726	sense	intergenic	5981	same_strand	downstream
1	MSTRG.4878	MSTRG.4878.8	ENSOARG00000015405	ENSOART00000016762	sense	intergenic	10794	same_strand	downstream
1	MSTRG.5346	MSTRG.5346.2	ENSOARG00000019012	ENSOART00000020697	antisense	intergenic	10130	convergent	downstream
1	MSTRG.24254	MSTRG.24254.5	ENSOARG00000010121	ENSOART00000011015	sense	intergenic	1259	same_strand	downstream
1	MSTRG.3777	MSTRG.3777.18	ENSOARG00000000160	ENSOART00000000159	sense	genic	0	containing	exonic
1	MSTRG.1831	MSTRG.1831.13	ENSOARG00000014783	ENSOART00000016090	sense	intergenic	28388	same_strand	downstream
1	MSTRG.24486	MSTRG.24486.12	ENSOARG00000002046	ENSOART00000002240	antisense	intergenic	33545	convergent	downstream
1	MSTRG.16464	MSTRG.16464.2	ENSOARG00000018298	ENSOART00000019914	antisense	genic	0	nested	intronic
1	MSTRG.1430	MSTRG.1430.2	ENSOARG00000001677	ENSOART00000001805	sense	genic	0	containing	exonic
1	MSTRG.23055	MSTRG.23055.2	ENSOARG00000004726	ENSOART00000005150	sense	intergenic	10192	same_strand	upstream
1	MSTRG.1734	MSTRG.1734.1	ENSOARG00000020572	ENSOART00000022414	antisense	intergenic	44131	divergent	upstream
1	MSTRG.23440	MSTRG.23440.27	ENSOARG00000001646	ENSOART00000001774	antisense	genic	0	overlapping	intronic
1	MSTRG.22537	MSTRG.22537.1	ENSOARG00000003782	ENSOART00000004110	antisense	intergenic	4289	divergent	upstream
1	MSTRG.23275	MSTRG.23275.1	ENSOARG00000007914	ENSOART00000008625	sense	intergenic	2694	same_strand	downstream
1	MSTRG.10948	MSTRG.10948.4	ENSOARG00000021943	ENSOART00000023845	antisense	genic	0	containing	intronic
1	MSTRG.20520	MSTRG.20520.3	ENSOARG00000017599	ENSOART00000019155	sense	intergenic	33016	same_strand	upstream
1	MSTRG.19011	MSTRG.19011.1	ENSOARG00000007414	ENSOART00000008078	sense	intergenic	36002	same_strand	downstream
1	MSTRG.17897	MSTRG.17897.1	ENSOARG00000020470	ENSOART00000022293	antisense	intergenic	36363	convergent	downstream
1	MSTRG.14612	MSTRG.14612.1	ENSOARG00000018511	ENSOART00000020150	sense	intergenic	2240	same_strand	downstream
1	MSTRG.17117	MSTRG.17117.1	ENSOARG00000013793	ENSOART00000015009	antisense	genic	0	nested	exonic
1	MSTRG.7733	MSTRG.7733.1	ENSOARG00000005074	ENSOART00000005528	sense	intergenic	90539	same_strand	downstream
1	MSTRG.23282	MSTRG.23282.1	ENSOARG00000008153	ENSOART00000008871	sense	intergenic	8913	same_strand	upstream
1	MSTRG.15913	MSTRG.15913.10	ENSOARG00000000182	ENSOART00000000186	sense	intergenic	4338	same_strand	upstream
1	MSTRG.5756	MSTRG.5756.4	ENSOARG00000007340	ENSOART00000007984	sense	intergenic	7058	same_strand	downstream
1	MSTRG.5659	MSTRG.5659.5	ENSOARG00000026258	ENSOART00000028255	antisense	intergenic	38892	divergent	upstream
1	MSTRG.9750	MSTRG.9750.16	ENSOARG00000007719	ENSOART00000008402	sense	intergenic	80077	same_strand	downstream
1	MSTRG.10383	MSTRG.10383.9	ENSOARG00000007239	ENSOART00000007871	sense	intergenic	9134	same_strand	downstream
1	MSTRG.8994	MSTRG.8994.1	ENSOARG00000011484	ENSOART00000012492	sense	intergenic	333	same_strand	upstream
1	MSTRG.24310	MSTRG.24310.6	ENSOARG00000012832	ENSOART00000013948	antisense	intergenic	85283	divergent	upstream
1	MSTRG.6126	MSTRG.6126.1	ENSOARG00000003575	ENSOART00000003881	sense	intergenic	16325	same_strand	downstream
1	MSTRG.6486	MSTRG.6486.2	ENSOARG00000010611	ENSOART00000011543	antisense	intergenic	6365	divergent	upstream
1	MSTRG.10741	MSTRG.10741.3	ENSOARG00000025767	ENSOART00000027727	antisense	genic	0	containing	exonic
1	MSTRG.18973	MSTRG.18973.2	ENSOARG00000024257	ENSOART00000026159	sense	intergenic	637	same_strand	downstream
1	MSTRG.1980	MSTRG.1980.4	ENSOARG00000022966	ENSOART00000024868	antisense	intergenic	28444	convergent	downstream
1	MSTRG.4476	MSTRG.4476.1	ENSOARG00000012304	ENSOART00000013378	antisense	intergenic	4734	divergent	upstream
1	MSTRG.18170	MSTRG.18170.2	ENSOARG00000017943	ENSOART00000019536	antisense	genic	0	overlapping	exonic
1	MSTRG.8570	MSTRG.8570.2	ENSOARG00000005789	ENSOART00000006311	antisense	genic	0	overlapping	exonic
1	MSTRG.14182	MSTRG.14182.1	ENSOARG00000005904	ENSOART00000006428	antisense	genic	0	nested	intronic
1	MSTRG.13384	MSTRG.13384.4	ENSOARG00000026118	ENSOART00000028105	sense	genic	0	nested	exonic
1	MSTRG.14098	MSTRG.14098.5	ENSOARG00000004810	ENSOART00000005242	antisense	intergenic	85897	convergent	downstream
1	MSTRG.17222	MSTRG.17222.1	ENSOARG00000015220	ENSOART00000016571	antisense	genic	0	nested	intronic
1	MSTRG.20835	MSTRG.20835.1	ENSOARG00000018510	ENSOART00000020147	antisense	genic	0	overlapping	intronic
1	MSTRG.15292	MSTRG.15292.1	ENSOARG00000006273	ENSOART00000006821	sense	intergenic	14298	same_strand	upstream
1	MSTRG.10948	MSTRG.10948.19	ENSOARG00000021943	ENSOART00000023845	antisense	genic	0	containing	intronic
1	MSTRG.8339	MSTRG.8339.26	ENSOARG00000017222	ENSOART00000018744	sense	genic	0	overlapping	exonic
1	MSTRG.18766	MSTRG.18766.1	ENSOARG00000009058	ENSOART00000009868	antisense	genic	0	overlapping	intronic
1	MSTRG.4940	MSTRG.4940.4	ENSOARG00000001841	ENSOART00000001979	sense	intergenic	21340	same_strand	downstream
1	MSTRG.904	MSTRG.904.1	ENSOARG00000020550	ENSOART00000022387	antisense	intergenic	11823	convergent	downstream
1	MSTRG.19021	MSTRG.19021.1	ENSOARG00000007819	ENSOART00000008511	antisense	genic	0	nested	intronic
1	MSTRG.9289	MSTRG.9289.10	ENSOARG00000007502	ENSOART00000008168	antisense	genic	0	overlapping	exonic
1	MSTRG.16918	MSTRG.16918.8	ENSOARG00000025992	ENSOART00000027969	sense	intergenic	71994	same_strand	downstream
1	MSTRG.22662	MSTRG.22662.9	ENSOARG00000009347	ENSOART00000010174	antisense	genic	0	nested	exonic
1	MSTRG.18418	MSTRG.18418.2	ENSOARG00000005844	ENSOART00000006362	antisense	genic	0	overlapping	exonic
1	MSTRG.17791	MSTRG.17791.1	ENSOARG00000018544	ENSOART00000020184	antisense	intergenic	31519	divergent	upstream
1	MSTRG.15384	MSTRG.15384.3	ENSOARG00000003883	ENSOART00000004220	antisense	genic	0	nested	intronic
1	MSTRG.7512	MSTRG.7512.1	ENSOARG00000001281	ENSOART00000001371	antisense	intergenic	8494	divergent	upstream
1	MSTRG.20283	MSTRG.20283.14	ENSOARG00000010304	ENSOART00000011207	antisense	genic	0	containing	intronic
1	MSTRG.15391	MSTRG.15391.2	ENSOARG00000003959	ENSOART00000004305	sense	intergenic	12482	same_strand	upstream
1	MSTRG.3889	MSTRG.3889.1	ENSOARG00000006979	ENSOART00000007595	antisense	intergenic	83	convergent	downstream
1	MSTRG.4407	MSTRG.4407.1	ENSOARG00000017310	ENSOART00000018843	sense	intergenic	50743	same_strand	upstream
1	MSTRG.1139	MSTRG.1139.1	ENSOARG00000007086	ENSOART00000007708	antisense	genic	0	overlapping	exonic
1	MSTRG.11245	MSTRG.11245.5	ENSOARG00000024199	ENSOART00000026101	antisense	intergenic	5097	convergent	downstream
1	MSTRG.7923	MSTRG.7923.1	ENSOARG00000008682	ENSOART00000009452	sense	intergenic	132	same_strand	upstream
1	MSTRG.1980	MSTRG.1980.2	ENSOARG00000022966	ENSOART00000024868	antisense	intergenic	11481	convergent	downstream
1	MSTRG.2908	MSTRG.2908.2	ENSOARG00000023366	ENSOART00000025268	antisense	intergenic	2413	convergent	downstream
1	MSTRG.9112	MSTRG.9112.1	ENSOARG00000000075	ENSOART00000000079	antisense	intergenic	19878	divergent	upstream
1	MSTRG.12782	MSTRG.12782.1	ENSOARG00000009518	ENSOART00000010364	sense	intergenic	14807	same_strand	downstream
1	MSTRG.9161	MSTRG.9161.3	ENSOARG00000002512	ENSOART00000002720	antisense	intergenic	2703	divergent	upstream
1	MSTRG.22893	MSTRG.22893.1	ENSOARG00000013910	ENSOART00000015146	antisense	genic	0	nested	intronic
1	MSTRG.4877	MSTRG.4877.2	ENSOARG00000015405	ENSOART00000016764	antisense	intergenic	5581	convergent	downstream
1	MSTRG.13067	MSTRG.13067.2	ENSOARG00000022771	ENSOART00000024673	antisense	intergenic	29266	convergent	downstream
1	MSTRG.11765	MSTRG.11765.3	ENSOARG00000018896	ENSOART00000020577	antisense	intergenic	35647	divergent	upstream
1	MSTRG.23440	MSTRG.23440.33	ENSOARG00000001646	ENSOART00000001774	antisense	genic	0	overlapping	intronic
1	MSTRG.18468	MSTRG.18468.14	ENSOARG00000009920	ENSOART00000010795	sense	intergenic	44469	same_strand	downstream
1	MSTRG.10820	MSTRG.10820.7	ENSOARG00000013106	ENSOART00000014247	sense	intergenic	2889	same_strand	upstream
1	MSTRG.23053	MSTRG.23053.1	ENSOARG00000004710	ENSOART00000005130	antisense	genic	0	overlapping	intronic
1	MSTRG.9844	MSTRG.9844.7	ENSOARG00000024788	ENSOART00000026690	sense	intergenic	2599	same_strand	downstream
1	MSTRG.7418	MSTRG.7418.1	ENSOARG00000015739	ENSOART00000017135	antisense	intergenic	44842	convergent	downstream
1	MSTRG.14012	MSTRG.14012.9	ENSOARG00000014932	ENSOART00000016253	sense	intergenic	62833	same_strand	upstream
1	MSTRG.15414	MSTRG.15414.8	ENSOARG00000004391	ENSOART00000004779	antisense	intergenic	17988	divergent	upstream
1	MSTRG.9235	MSTRG.9235.3	ENSOARG00000006027	ENSOART00000006564	antisense	intergenic	1496	divergent	upstream
1	MSTRG.23325	MSTRG.23325.1	ENSOARG00000011053	ENSOART00000012024	antisense	intergenic	14789	divergent	upstream
1	MSTRG.18248	MSTRG.18248.2	ENSOARG00000026076	ENSOART00000028057	antisense	intergenic	907	divergent	upstream
1	MSTRG.10569	MSTRG.10569.2	ENSOARG00000009624	ENSOART00000010474	sense	genic	0	nested	exonic
1	MSTRG.9221	MSTRG.9221.9	ENSOARG00000021329	ENSOART00000023231	antisense	genic	0	containing	intronic
1	MSTRG.12364	MSTRG.12364.1	ENSOARG00000013230	ENSOART00000014383	sense	intergenic	14843	same_strand	upstream
1	MSTRG.1383	MSTRG.1383.4	ENSOARG00000025583	ENSOART00000027514	antisense	intergenic	5283	convergent	downstream
1	MSTRG.21016	MSTRG.21016.4	ENSOARG00000018855	ENSOART00000020535	sense	intergenic	71723	same_strand	upstream
1	MSTRG.20623	MSTRG.20623.7	ENSOARG00000014520	ENSOART00000015812	antisense	intergenic	122	divergent	upstream
1	MSTRG.9271	MSTRG.9271.14	ENSOARG00000006629	ENSOART00000007208	antisense	genic	0	containing	intronic
1	MSTRG.7115	MSTRG.7115.9	ENSOARG00000026821	ENSOART00000028858	sense	genic	0	containing	intronic
1	MSTRG.7729	MSTRG.7729.10	ENSOARG00000005074	ENSOART00000005528	antisense	intergenic	96238	convergent	downstream
1	MSTRG.9557	MSTRG.9557.18	ENSOARG00000014735	ENSOART00000016039	sense	intergenic	80036	same_strand	upstream
1	MSTRG.11525	MSTRG.11525.4	ENSOARG00000019693	ENSOART00000021444	sense	genic	0	containing	exonic
1	MSTRG.38	MSTRG.38.2	ENSOARG00000025492	ENSOART00000027416	sense	genic	0	overlapping	exonic
1	MSTRG.21877	MSTRG.21877.2	ENSOARG00000020672	ENSOART00000022526	antisense	genic	0	overlapping	intronic
1	MSTRG.6695	MSTRG.6695.2	ENSOARG00000000292	ENSOART00000000307	sense	intergenic	5058	same_strand	downstream
1	MSTRG.24028	MSTRG.24028.7	ENSOARG00000002174	ENSOART00000002345	sense	intergenic	3651	same_strand	upstream
1	MSTRG.17213	MSTRG.17213.1	ENSOARG00000015124	ENSOART00000016472	antisense	intergenic	40112	divergent	upstream
1	MSTRG.7389	MSTRG.7389.13	ENSOARG00000026835	ENSOART00000028872	antisense	genic	0	containing	intronic
1	MSTRG.25224	MSTRG.25224.1	ENSOARG00000002392	ENSOART00000002592	antisense	genic	0	containing	intronic
1	MSTRG.17809	MSTRG.17809.2	ENSOARG00000023680	ENSOART00000025582	sense	intergenic	10402	same_strand	upstream
1	MSTRG.12838	MSTRG.12838.1	ENSOARG00000012666	ENSOART00000013773	sense	intergenic	22600	same_strand	upstream
1	MSTRG.5483	MSTRG.5483.1	ENSOARG00000023730	ENSOART00000025632	sense	genic	0	containing	intronic
1	MSTRG.3985	MSTRG.3985.6	ENSOARG00000026396	ENSOART00000028400	sense	intergenic	4429	same_strand	upstream
1	MSTRG.11444	MSTRG.11444.6	ENSOARG00000007733	ENSOART00000008421	antisense	intergenic	24336	convergent	downstream
1	MSTRG.18528	MSTRG.18528.26	ENSOARG00000014903	ENSOART00000016220	antisense	intergenic	28498	divergent	upstream
1	MSTRG.20334	MSTRG.20334.1	ENSOARG00000010604	ENSOART00000011534	sense	intergenic	20938	same_strand	upstream
1	MSTRG.24314	MSTRG.24314.1	ENSOARG00000023878	ENSOART00000025780	antisense	genic	0	containing	intronic
1	MSTRG.19167	MSTRG.19167.8	ENSOARG00000001351	ENSOART00000001448	sense	genic	0	containing	exonic
1	MSTRG.7825	MSTRG.7825.7	ENSOARG00000005323	ENSOART00000005799	sense	intergenic	35446	same_strand	downstream
1	MSTRG.2230	MSTRG.2230.6	ENSOARG00000014488	ENSOART00000015776	sense	intergenic	23100	same_strand	downstream
1	MSTRG.15286	MSTRG.15286.1	ENSOARG00000006268	ENSOART00000006815	antisense	intergenic	13880	convergent	downstream
1	MSTRG.20755	MSTRG.20755.4	ENSOARG00000010678	ENSOART00000011619	antisense	genic	0	overlapping	exonic
1	MSTRG.23647	MSTRG.23647.2	ENSOARG00000003814	ENSOART00000004147	antisense	genic	0	nested	intronic
1	MSTRG.5539	MSTRG.5539.1	ENSOARG00000004587	ENSOART00000004991	antisense	intergenic	64	convergent	downstream
1	MSTRG.17896	MSTRG.17896.7	ENSOARG00000022241	ENSOART00000024143	sense	intergenic	14969	same_strand	upstream
1	MSTRG.4140	MSTRG.4140.1	ENSOARG00000010181	ENSOART00000011077	antisense	intergenic	29511	divergent	upstream
1	MSTRG.5198	MSTRG.5198.1	ENSOARG00000004739	ENSOART00000005158	sense	intergenic	14445	same_strand	downstream
1	MSTRG.25175	MSTRG.25175.1	ENSOARG00000000776	ENSOART00000000834	sense	intergenic	25587	same_strand	upstream
1	MSTRG.10897	MSTRG.10897.25	ENSOARG00000013702	ENSOART00000014915	sense	intergenic	76613	same_strand	downstream
1	MSTRG.22929	MSTRG.22929.7	ENSOARG00000000675	ENSOART00000000734	antisense	genic	0	overlapping	exonic
1	MSTRG.16918	MSTRG.16918.5	ENSOARG00000025992	ENSOART00000027969	sense	intergenic	71994	same_strand	downstream
1	MSTRG.19337	MSTRG.19337.8	ENSOARG00000006511	ENSOART00000007078	sense	intergenic	14831	same_strand	upstream
1	MSTRG.10332	MSTRG.10332.10	ENSOARG00000006778	ENSOART00000007374	antisense	genic	0	containing	exonic
1	MSTRG.20909	MSTRG.20909.17	ENSOARG00000009322	ENSOART00000010145	antisense	intergenic	29706	convergent	downstream
1	MSTRG.10797	MSTRG.10797.5	ENSOARG00000024718	ENSOART00000026620	sense	genic	0	containing	intronic
1	MSTRG.19925	MSTRG.19925.1	ENSOARG00000006274	ENSOART00000006823	antisense	intergenic	193	divergent	upstream
1	MSTRG.22327	MSTRG.22327.15	ENSOARG00000021183	ENSOART00000023082	antisense	intergenic	2243	convergent	downstream
1	MSTRG.9212	MSTRG.9212.1	ENSOARG00000022451	ENSOART00000024353	antisense	genic	0	containing	intronic
1	MSTRG.13118	MSTRG.13118.2	ENSOARG00000007892	ENSOART00000008592	sense	intergenic	72403	same_strand	downstream
1	MSTRG.18942	MSTRG.18942.1	ENSOARG00000003372	ENSOART00000003671	antisense	genic	0	overlapping	exonic
1	MSTRG.5922	MSTRG.5922.6	ENSOARG00000016998	ENSOART00000018508	antisense	intergenic	7732	divergent	upstream
1	MSTRG.7389	MSTRG.7389.5	ENSOARG00000023080	ENSOART00000024982	antisense	intergenic	8994	divergent	upstream
1	MSTRG.15095	MSTRG.15095.1	ENSOARG00000014629	ENSOART00000015923	sense	genic	0	nested	intronic
1	MSTRG.14201	MSTRG.14201.2	ENSOARG00000003873	ENSOART00000004207	sense	intergenic	50877	same_strand	downstream
1	MSTRG.4817	MSTRG.4817.2	ENSOARG00000011950	ENSOART00000013013	antisense	intergenic	26637	divergent	upstream
1	MSTRG.1087	MSTRG.1087.5	ENSOARG00000004864	ENSOART00000005299	antisense	intergenic	12261	divergent	upstream
1	MSTRG.7234	MSTRG.7234.1	ENSOARG00000014853	ENSOART00000016169	antisense	intergenic	24326	convergent	downstream
1	MSTRG.16551	MSTRG.16551.2	ENSOARG00000019657	ENSOART00000021408	antisense	intergenic	26784	divergent	upstream
1	MSTRG.8768	MSTRG.8768.1	ENSOARG00000008604	ENSOART00000009370	antisense	intergenic	519	convergent	downstream
1	MSTRG.18468	MSTRG.18468.23	ENSOARG00000009920	ENSOART00000010795	sense	intergenic	44496	same_strand	downstream
1	MSTRG.9740	MSTRG.9740.1	ENSOARG00000007637	ENSOART00000008314	antisense	intergenic	32133	divergent	upstream
1	MSTRG.12920	MSTRG.12920.3	ENSOARG00000026888	ENSOART00000028932	sense	genic	0	nested	intronic
1	MSTRG.3777	MSTRG.3777.11	ENSOARG00000000160	ENSOART00000000159	sense	genic	0	containing	exonic
1	MSTRG.5584	MSTRG.5584.2	ENSOARG00000009276	ENSOART00000010097	antisense	genic	0	nested	exonic
1	MSTRG.23065	MSTRG.23065.1	ENSOARG00000004811	ENSOART00000005243	antisense	intergenic	27246	convergent	downstream
1	MSTRG.12789	MSTRG.12789.6	ENSOARG00000023324	ENSOART00000025226	sense	intergenic	32375	same_strand	upstream
1	MSTRG.25061	MSTRG.25061.1	ENSOARG00000016308	ENSOART00000017757	antisense	genic	0	overlapping	intronic
1	MSTRG.1623	MSTRG.1623.2	ENSOARG00000020355	ENSOART00000022165	antisense	intergenic	3557	divergent	upstream
1	MSTRG.7057	MSTRG.7057.1	ENSOARG00000005718	ENSOART00000006231	sense	intergenic	1331	same_strand	downstream
1	MSTRG.2630	MSTRG.2630.6	ENSOARG00000021419	ENSOART00000023321	sense	intergenic	65146	same_strand	downstream
1	MSTRG.7842	MSTRG.7842.2	ENSOARG00000005393	ENSOART00000005876	sense	genic	0	containing	exonic
1	MSTRG.20260	MSTRG.20260.1	ENSOARG00000008188	ENSOART00000008915	sense	intergenic	1677	same_strand	downstream
1	MSTRG.1736	MSTRG.1736.19	ENSOARG00000024347	ENSOART00000026249	antisense	intergenic	39476	divergent	upstream
1	MSTRG.11146	MSTRG.11146.1	ENSOARG00000015459	ENSOART00000016817	antisense	intergenic	1912	convergent	downstream
1	MSTRG.13325	MSTRG.13325.1	ENSOARG00000005158	ENSOART00000005617	sense	genic	0	overlapping	exonic
1	MSTRG.1141	MSTRG.1141.1	ENSOARG00000007243	ENSOART00000007876	sense	intergenic	2733	same_strand	downstream
1	MSTRG.14511	MSTRG.14511.2	ENSOARG00000006094	ENSOART00000006631	sense	intergenic	119	same_strand	downstream
1	MSTRG.7845	MSTRG.7845.9	ENSOARG00000024870	ENSOART00000026772	sense	genic	0	containing	intronic
1	MSTRG.941	MSTRG.941.2	ENSOARG00000020772	ENSOART00000022631	antisense	intergenic	4859	convergent	downstream
1	MSTRG.20422	MSTRG.20422.9	ENSOARG00000015534	ENSOART00000016896	sense	intergenic	97298	same_strand	downstream
1	MSTRG.629	MSTRG.629.3	ENSOARG00000023202	ENSOART00000025104	antisense	intergenic	58438	divergent	upstream
1	MSTRG.827	MSTRG.827.1	ENSOARG00000019944	ENSOART00000021711	sense	intergenic	48635	same_strand	downstream
1	MSTRG.19603	MSTRG.19603.1	ENSOARG00000018694	ENSOART00000020347	antisense	intergenic	5116	divergent	upstream
1	MSTRG.1653	MSTRG.1653.10	ENSOARG00000020396	ENSOART00000022211	antisense	genic	0	overlapping	exonic
1	MSTRG.21879	MSTRG.21879.1	ENSOARG00000020691	ENSOART00000022544	antisense	intergenic	9277	divergent	upstream
1	MSTRG.16753	MSTRG.16753.1	ENSOARG00000025986	ENSOART00000027963	sense	intergenic	92584	same_strand	upstream
1	MSTRG.16986	MSTRG.16986.1	ENSOARG00000011187	ENSOART00000012171	antisense	intergenic	28876	convergent	downstream
1	MSTRG.22282	MSTRG.22282.3	ENSOARG00000026718	ENSOART00000028747	sense	intergenic	24060	same_strand	downstream
1	MSTRG.13314	MSTRG.13314.1	ENSOARG00000005394	ENSOART00000005877	antisense	genic	0	nested	exonic
1	MSTRG.24326	MSTRG.24326.5	ENSOARG00000013320	ENSOART00000014491	sense	intergenic	50625	same_strand	downstream
1	MSTRG.12335	MSTRG.12335.5	ENSOARG00000011264	ENSOART00000012247	sense	intergenic	28428	same_strand	upstream
1	MSTRG.7826	MSTRG.7826.23	ENSOARG00000026957	ENSOART00000029010	sense	intergenic	13058	same_strand	downstream
1	MSTRG.12826	MSTRG.12826.10	ENSOARG00000024947	ENSOART00000026849	antisense	intergenic	10367	divergent	upstream
1	MSTRG.24262	MSTRG.24262.15	ENSOARG00000010764	ENSOART00000011704	antisense	genic	0	containing	exonic
1	MSTRG.10910	MSTRG.10910.1	ENSOARG00000013861	ENSOART00000015100	antisense	genic	0	nested	exonic
1	MSTRG.18545	MSTRG.18545.13	ENSOARG00000017377	ENSOART00000018917	antisense	intergenic	5113	convergent	downstream
1	MSTRG.23320	MSTRG.23320.1	ENSOARG00000020165	ENSOART00000021955	antisense	intergenic	63584	divergent	upstream
1	MSTRG.13472	MSTRG.13472.7	ENSOARG00000001052	ENSOART00000001128	sense	intergenic	7887	same_strand	upstream
1	MSTRG.713	MSTRG.713.4	ENSOARG00000010691	ENSOART00000011632	sense	intergenic	80590	same_strand	downstream
1	MSTRG.17305	MSTRG.17305.14	ENSOARG00000015940	ENSOART00000017356	sense	genic	0	overlapping	exonic
1	MSTRG.5786	MSTRG.5786.2	ENSOARG00000026896	ENSOART00000028940	sense	genic	0	nested	exonic
1	MSTRG.16897	MSTRG.16897.2	ENSOARG00000016293	ENSOART00000017742	antisense	genic	0	containing	intronic
1	MSTRG.24374	MSTRG.24374.1	ENSOARG00000017256	ENSOART00000018786	antisense	genic	0	nested	intronic
1	MSTRG.18106	MSTRG.18106.1	ENSOARG00000014561	ENSOART00000015857	antisense	genic	0	nested	intronic
1	MSTRG.7676	MSTRG.7676.14	ENSOARG00000002888	ENSOART00000003131	antisense	intergenic	6763	divergent	upstream
1	MSTRG.9043	MSTRG.9043.2	ENSOARG00000014053	ENSOART00000015302	sense	intergenic	12170	same_strand	downstream
1	MSTRG.7386	MSTRG.7386.4	ENSOARG00000014571	ENSOART00000015863	sense	intergenic	53218	same_strand	downstream
1	MSTRG.15224	MSTRG.15224.2	ENSOARG00000003856	ENSOART00000004217	sense	intergenic	1957	same_strand	upstream
1	MSTRG.12351	MSTRG.12351.13	ENSOARG00000011890	ENSOART00000012933	sense	intergenic	6985	same_strand	upstream
1	MSTRG.1971	MSTRG.1971.1	ENSOARG00000005274	ENSOART00000005753	antisense	intergenic	37315	convergent	downstream
1	MSTRG.21959	MSTRG.21959.8	ENSOARG00000020821	ENSOART00000022687	sense	intergenic	12354	same_strand	downstream
1	MSTRG.7829	MSTRG.7829.13	ENSOARG00000022475	ENSOART00000024377	sense	intergenic	56697	same_strand	upstream
1	MSTRG.19974	MSTRG.19974.1	ENSOARG00000011242	ENSOART00000012224	antisense	intergenic	78	divergent	upstream
1	MSTRG.7506	MSTRG.7506.4	ENSOARG00000000479	ENSOART00000000519	antisense	genic	0	overlapping	intronic
1	MSTRG.22462	MSTRG.22462.9	ENSOARG00000023196	ENSOART00000025098	antisense	intergenic	15938	convergent	downstream
1	MSTRG.5032	MSTRG.5032.5	ENSOARG00000023731	ENSOART00000025633	sense	genic	0	containing	intronic
1	MSTRG.7221	MSTRG.7221.6	ENSOARG00000011668	ENSOART00000012706	antisense	genic	0	overlapping	intronic
1	MSTRG.14482	MSTRG.14482.2	ENSOARG00000005734	ENSOART00000006243	antisense	intergenic	803	divergent	upstream
1	MSTRG.22157	MSTRG.22157.1	ENSOARG00000021098	ENSOART00000022987	sense	intergenic	45148	same_strand	upstream
1	MSTRG.24473	MSTRG.24473.1	ENSOARG00000001020	ENSOART00000001101	antisense	intergenic	24316	divergent	upstream
1	MSTRG.3398	MSTRG.3398.15	ENSOARG00000018143	ENSOART00000019750	sense	intergenic	538	same_strand	downstream
1	MSTRG.24165	MSTRG.24165.1	ENSOARG00000000630	ENSOART00000000675	antisense	intergenic	13440	convergent	downstream
1	MSTRG.15525	MSTRG.15525.2	ENSOARG00000006661	ENSOART00000007279	antisense	genic	0	nested	intronic
1	MSTRG.2395	MSTRG.2395.16	ENSOARG00000021265	ENSOART00000023167	antisense	genic	0	containing	exonic
1	MSTRG.9823	MSTRG.9823.26	ENSOARG00000022226	ENSOART00000024128	sense	intergenic	51338	same_strand	upstream
1	MSTRG.13145	MSTRG.13145.2	ENSOARG00000015305	ENSOART00000016653	sense	intergenic	25809	same_strand	downstream
1	MSTRG.16265	MSTRG.16265.1	ENSOARG00000011747	ENSOART00000012777	antisense	genic	0	overlapping	exonic
1	MSTRG.9299	MSTRG.9299.1	ENSOARG00000008021	ENSOART00000008732	antisense	intergenic	33130	convergent	downstream
1	MSTRG.24326	MSTRG.24326.2	ENSOARG00000013320	ENSOART00000014491	sense	intergenic	44070	same_strand	downstream
1	MSTRG.18822	MSTRG.18822.10	ENSOARG00000021305	ENSOART00000023207	antisense	genic	0	containing	intronic
1	MSTRG.1487	MSTRG.1487.2	ENSOARG00000019551	ENSOART00000021293	antisense	genic	0	overlapping	exonic
1	MSTRG.8734	MSTRG.8734.1	ENSOARG00000003349	ENSOART00000003634	antisense	genic	0	nested	intronic
1	MSTRG.15608	MSTRG.15608.2	ENSOARG00000010312	ENSOART00000011220	antisense	genic	0	nested	intronic
1	MSTRG.13970	MSTRG.13970.4	ENSOARG00000014943	ENSOART00000016264	antisense	intergenic	1818	divergent	upstream
1	MSTRG.21049	MSTRG.21049.2	ENSOARG00000023894	ENSOART00000025796	antisense	genic	0	containing	intronic
1	MSTRG.15792	MSTRG.15792.12	ENSOARG00000007647	ENSOART00000008323	antisense	genic	0	containing	intronic
1	MSTRG.18603	MSTRG.18603.2	ENSOARG00000004957	ENSOART00000005398	sense	intergenic	52011	same_strand	upstream
1	MSTRG.8262	MSTRG.8262.7	ENSOARG00000021639	ENSOART00000023541	sense	genic	0	containing	intronic
1	MSTRG.15587	MSTRG.15587.1	ENSOARG00000009025	ENSOART00000009829	sense	intergenic	25015	same_strand	upstream
1	MSTRG.15715	MSTRG.15715.1	ENSOARG00000026783	ENSOART00000028817	sense	intergenic	33577	same_strand	downstream
1	MSTRG.6180	MSTRG.6180.1	ENSOARG00000004147	ENSOART00000004511	antisense	intergenic	8339	divergent	upstream
1	MSTRG.24449	MSTRG.24449.10	ENSOARG00000019054	ENSOART00000020746	antisense	genic	0	containing	intronic
1	MSTRG.4898	MSTRG.4898.1	ENSOARG00000017029	ENSOART00000018541	sense	intergenic	4420	same_strand	upstream
1	MSTRG.4043	MSTRG.4043.1	ENSOARG00000002912	ENSOART00000003152	sense	intergenic	34113	same_strand	upstream
1	MSTRG.19773	MSTRG.19773.7	ENSOARG00000015127	ENSOART00000016462	sense	intergenic	27102	same_strand	downstream
1	MSTRG.4710	MSTRG.4710.1	ENSOARG00000015439	ENSOART00000016797	sense	intergenic	24133	same_strand	downstream
1	MSTRG.7737	MSTRG.7737.2	ENSOARG00000004903	ENSOART00000005339	antisense	genic	0	overlapping	exonic
1	MSTRG.10948	MSTRG.10948.10	ENSOARG00000021943	ENSOART00000023845	antisense	genic	0	containing	intronic
1	MSTRG.1586	MSTRG.1586.1	ENSOARG00000020214	ENSOART00000022012	antisense	genic	0	nested	intronic
1	MSTRG.11892	MSTRG.11892.1	ENSOARG00000019787	ENSOART00000021545	antisense	genic	0	containing	exonic
1	MSTRG.19338	MSTRG.19338.3	ENSOARG00000006544	ENSOART00000007112	antisense	intergenic	13704	convergent	downstream
1	MSTRG.23145	MSTRG.23145.2	ENSOARG00000026493	ENSOART00000028508	antisense	intergenic	4514	divergent	upstream
1	MSTRG.10332	MSTRG.10332.12	ENSOARG00000006778	ENSOART00000007374	antisense	genic	0	overlapping	exonic
1	MSTRG.14419	MSTRG.14419.4	ENSOARG00000026193	ENSOART00000028186	antisense	intergenic	1916	divergent	upstream
1	MSTRG.441	MSTRG.441.1	ENSOARG00000008955	ENSOART00000009755	antisense	intergenic	98723	convergent	downstream
1	MSTRG.20879	MSTRG.20879.1	ENSOARG00000026585	ENSOART00000028606	antisense	intergenic	63844	convergent	downstream
1	MSTRG.5372	MSTRG.5372.1	ENSOARG00000003311	ENSOART00000003591	antisense	genic	0	overlapping	exonic
1	MSTRG.22573	MSTRG.22573.2	ENSOARG00000022383	ENSOART00000024285	antisense	genic	0	containing	intronic
1	MSTRG.18988	MSTRG.18988.1	ENSOARG00000005445	ENSOART00000005934	sense	intergenic	24366	same_strand	upstream
1	MSTRG.6588	MSTRG.6588.3	ENSOARG00000014608	ENSOART00000015899	antisense	intergenic	5836	divergent	upstream
1	MSTRG.602	MSTRG.602.1	ENSOARG00000024945	ENSOART00000026847	sense	genic	0	containing	intronic
1	MSTRG.4296	MSTRG.4296.30	ENSOARG00000013736	ENSOART00000014949	sense	intergenic	4143	same_strand	downstream
1	MSTRG.5382	MSTRG.5382.1	ENSOARG00000004020	ENSOART00000004370	antisense	intergenic	38068	convergent	downstream
1	MSTRG.13201	MSTRG.13201.3	ENSOARG00000015615	ENSOART00000016989	antisense	genic	0	containing	exonic
1	MSTRG.8685	MSTRG.8685.1	ENSOARG00000004783	ENSOART00000005209	sense	intergenic	66621	same_strand	upstream
1	MSTRG.18375	MSTRG.18375.3	ENSOARG00000001508	ENSOART00000001624	antisense	genic	0	overlapping	exonic
1	MSTRG.11245	MSTRG.11245.10	ENSOARG00000022281	ENSOART00000024183	sense	genic	0	containing	intronic
1	MSTRG.15190	MSTRG.15190.1	ENSOARG00000002641	ENSOART00000002856	sense	intergenic	5696	same_strand	downstream
1	MSTRG.15657	MSTRG.15657.11	ENSOARG00000000741	ENSOART00000000791	sense	intergenic	1602	same_strand	upstream
1	MSTRG.12909	MSTRG.12909.1	ENSOARG00000018168	ENSOART00000019775	antisense	intergenic	1971	convergent	downstream
1	MSTRG.22257	MSTRG.22257.3	ENSOARG00000022045	ENSOART00000023947	sense	genic	0	containing	intronic
1	MSTRG.16114	MSTRG.16114.2	ENSOARG00000006521	ENSOART00000007101	antisense	genic	0	nested	intronic
1	MSTRG.23507	MSTRG.23507.8	ENSOARG00000009798	ENSOART00000010660	antisense	intergenic	7586	divergent	upstream
1	MSTRG.19272	MSTRG.19272.1	ENSOARG00000025132	ENSOART00000027034	sense	intergenic	2115	same_strand	downstream
1	MSTRG.14453	MSTRG.14453.1	ENSOARG00000005150	ENSOART00000005607	sense	intergenic	23422	same_strand	downstream
1	MSTRG.9271	MSTRG.9271.15	ENSOARG00000006629	ENSOART00000007208	antisense	genic	0	containing	intronic
1	MSTRG.14487	MSTRG.14487.3	ENSOARG00000005821	ENSOART00000006337	sense	intergenic	36356	same_strand	upstream
1	MSTRG.6121	MSTRG.6121.7	ENSOARG00000003518	ENSOART00000003828	sense	genic	0	overlapping	exonic
1	MSTRG.4911	MSTRG.4911.4	ENSOARG00000022021	ENSOART00000023923	sense	genic	0	containing	intronic
1	MSTRG.5949	MSTRG.5949.1	ENSOARG00000017887	ENSOART00000019463	sense	intergenic	31635	same_strand	downstream
1	MSTRG.12981	MSTRG.12981.3	ENSOARG00000003206	ENSOART00000003479	antisense	intergenic	22177	divergent	upstream
1	MSTRG.20153	MSTRG.20153.1	ENSOARG00000024630	ENSOART00000026532	antisense	intergenic	52977	divergent	upstream
1	MSTRG.1910	MSTRG.1910.10	ENSOARG00000024152	ENSOART00000026054	antisense	intergenic	55934	divergent	upstream
1	MSTRG.11190	MSTRG.11190.1	ENSOARG00000015901	ENSOART00000017312	antisense	intergenic	1852	convergent	downstream
1	MSTRG.2225	MSTRG.2225.2	ENSOARG00000014447	ENSOART00000015730	antisense	intergenic	15237	convergent	downstream
1	MSTRG.17896	MSTRG.17896.19	ENSOARG00000020496	ENSOART00000022325	sense	intergenic	10153	same_strand	downstream
1	MSTRG.5013	MSTRG.5013.1	ENSOARG00000022083	ENSOART00000023985	sense	intergenic	16321	same_strand	downstream
1	MSTRG.7105	MSTRG.7105.6	ENSOARG00000018274	ENSOART00000019884	sense	intergenic	10358	same_strand	downstream
1	MSTRG.16537	MSTRG.16537.1	ENSOARG00000019515	ENSOART00000021258	antisense	genic	0	overlapping	exonic
1	MSTRG.23440	MSTRG.23440.40	ENSOARG00000001646	ENSOART00000001774	antisense	genic	0	overlapping	intronic
1	MSTRG.17671	MSTRG.17671.1	ENSOARG00000012360	ENSOART00000013436	antisense	intergenic	12997	divergent	upstream
1	MSTRG.2630	MSTRG.2630.11	ENSOARG00000021419	ENSOART00000023321	sense	intergenic	65206	same_strand	downstream
1	MSTRG.14237	MSTRG.14237.1	ENSOARG00000008819	ENSOART00000009617	antisense	genic	0	overlapping	exonic
1	MSTRG.24081	MSTRG.24081.8	ENSOARG00000002083	ENSOART00000002243	antisense	genic	0	containing	exonic
1	MSTRG.3702	MSTRG.3702.3	ENSOARG00000012181	ENSOART00000013258	antisense	intergenic	11214	convergent	downstream
1	MSTRG.23440	MSTRG.23440.11	ENSOARG00000001646	ENSOART00000001774	antisense	genic	0	overlapping	exonic
1	MSTRG.7829	MSTRG.7829.6	ENSOARG00000022475	ENSOART00000024377	sense	genic	0	containing	intronic
1	MSTRG.6487	MSTRG.6487.3	ENSOARG00000010607	ENSOART00000011540	antisense	genic	0	overlapping	exonic
1	MSTRG.7497	MSTRG.7497.19	ENSOARG00000023131	ENSOART00000025033	sense	intergenic	18576	same_strand	downstream
1	MSTRG.5667	MSTRG.5667.1	ENSOARG00000005622	ENSOART00000006125	antisense	intergenic	28819	divergent	upstream
1	MSTRG.12755	MSTRG.12755.1	ENSOARG00000005997	ENSOART00000006517	antisense	intergenic	161	divergent	upstream
1	MSTRG.1769	MSTRG.1769.1	ENSOARG00000022767	ENSOART00000024669	sense	genic	0	containing	intronic
1	MSTRG.12117	MSTRG.12117.1	ENSOARG00000006636	ENSOART00000007216	antisense	genic	0	overlapping	exonic
1	MSTRG.5585	MSTRG.5585.5	ENSOARG00000009276	ENSOART00000010097	antisense	intergenic	449	convergent	downstream
1	MSTRG.6700	MSTRG.6700.2	ENSOARG00000000299	ENSOART00000000315	sense	genic	0	nested	intronic
1	MSTRG.11579	MSTRG.11579.1	ENSOARG00000012303	ENSOART00000013377	antisense	intergenic	3493	convergent	downstream
1	MSTRG.12263	MSTRG.12263.1	ENSOARG00000006792	ENSOART00000007388	antisense	genic	0	nested	intronic
1	MSTRG.22628	MSTRG.22628.1	ENSOARG00000020024	ENSOART00000021801	antisense	genic	0	containing	intronic
1	MSTRG.3610	MSTRG.3610.10	ENSOARG00000001836	ENSOART00000001971	sense	intergenic	22858	same_strand	downstream
1	MSTRG.3639	MSTRG.3639.3	ENSOARG00000004649	ENSOART00000005058	antisense	intergenic	2895	convergent	downstream
1	MSTRG.5043	MSTRG.5043.1	ENSOARG00000021368	ENSOART00000023270	antisense	intergenic	65972	divergent	upstream
1	MSTRG.7508	MSTRG.7508.32	ENSOARG00000000948	ENSOART00000001017	sense	intergenic	10141	same_strand	upstream
1	MSTRG.15425	MSTRG.15425.2	ENSOARG00000026405	ENSOART00000028409	antisense	intergenic	24417	convergent	downstream
1	MSTRG.3117	MSTRG.3117.1	ENSOARG00000011896	ENSOART00000012936	antisense	intergenic	15032	divergent	upstream
1	MSTRG.5948	MSTRG.5948.11	ENSOARG00000017887	ENSOART00000019463	antisense	intergenic	22235	convergent	downstream
1	MSTRG.15414	MSTRG.15414.10	ENSOARG00000004391	ENSOART00000004779	antisense	intergenic	17993	divergent	upstream
1	MSTRG.13983	MSTRG.13983.3	ENSOARG00000010983	ENSOART00000011949	antisense	intergenic	19667	divergent	upstream
1	MSTRG.25079	MSTRG.25079.7	ENSOARG00000016881	ENSOART00000018390	sense	intergenic	52165	same_strand	downstream
1	MSTRG.6692	MSTRG.6692.2	ENSOARG00000000282	ENSOART00000000297	sense	intergenic	3774	same_strand	downstream
1	MSTRG.15443	MSTRG.15443.7	ENSOARG00000004741	ENSOART00000005161	antisense	genic	0	overlapping	intronic
1	MSTRG.4672	MSTRG.4672.1	ENSOARG00000012144	ENSOART00000013209	antisense	genic	0	nested	intronic
1	MSTRG.16856	MSTRG.16856.9	ENSOARG00000005641	ENSOART00000006145	antisense	intergenic	15439	divergent	upstream
1	MSTRG.22025	MSTRG.22025.9	ENSOARG00000020918	ENSOART00000022790	sense	genic	0	overlapping	exonic
1	MSTRG.4610	MSTRG.4610.2	ENSOARG00000006194	ENSOART00000006738	antisense	intergenic	16903	divergent	upstream
1	MSTRG.15153	MSTRG.15153.1	ENSOARG00000018696	ENSOART00000020348	antisense	intergenic	3855	divergent	upstream
1	MSTRG.2630	MSTRG.2630.9	ENSOARG00000021419	ENSOART00000023321	sense	intergenic	65146	same_strand	downstream
1	MSTRG.22859	MSTRG.22859.3	ENSOARG00000020002	ENSOART00000021777	antisense	genic	0	overlapping	exonic
1	MSTRG.16292	MSTRG.16292.3	ENSOARG00000012636	ENSOART00000013732	antisense	genic	0	nested	intronic
1	MSTRG.14084	MSTRG.14084.1	ENSOARG00000004694	ENSOART00000005107	sense	intergenic	10263	same_strand	downstream
1	MSTRG.20909	MSTRG.20909.8	ENSOARG00000009322	ENSOART00000010145	antisense	intergenic	29681	convergent	downstream
1	MSTRG.24990	MSTRG.24990.15	ENSOARG00000013416	ENSOART00000014593	antisense	intergenic	89928	divergent	upstream
1	MSTRG.7831	MSTRG.7831.7	ENSOARG00000006655	ENSOART00000007235	antisense	intergenic	45594	divergent	upstream
1	MSTRG.590	MSTRG.590.1	ENSOARG00000022338	ENSOART00000024240	antisense	genic	0	containing	exonic
1	MSTRG.2140	MSTRG.2140.4	ENSOARG00000010926	ENSOART00000011885	sense	genic	0	nested	intronic
1	MSTRG.1678	MSTRG.1678.5	ENSOARG00000020487	ENSOART00000022314	antisense	intergenic	2125	divergent	upstream
1	MSTRG.9066	MSTRG.9066.1	ENSOARG00000026439	ENSOART00000028448	sense	intergenic	22736	same_strand	downstream
1	MSTRG.4878	MSTRG.4878.18	ENSOARG00000015405	ENSOART00000016762	sense	intergenic	11037	same_strand	downstream
1	MSTRG.24561	MSTRG.24561.6	ENSOARG00000005682	ENSOART00000006186	antisense	intergenic	32757	divergent	upstream
1	MSTRG.9190	MSTRG.9190.1	ENSOARG00000003725	ENSOART00000004043	antisense	intergenic	1398	divergent	upstream
1	MSTRG.16292	MSTRG.16292.2	ENSOARG00000012636	ENSOART00000013732	antisense	genic	0	nested	intronic
1	MSTRG.600	MSTRG.600.7	ENSOARG00000024945	ENSOART00000026847	sense	intergenic	63717	same_strand	downstream
1	MSTRG.20586	MSTRG.20586.25	ENSOARG00000018777	ENSOART00000020449	sense	genic	0	nested	intronic
1	MSTRG.18610	MSTRG.18610.13	ENSOARG00000004500	ENSOART00000004897	sense	intergenic	58772	same_strand	upstream
1	MSTRG.9289	MSTRG.9289.11	ENSOARG00000007502	ENSOART00000008168	antisense	genic	0	overlapping	exonic
1	MSTRG.10078	MSTRG.10078.1	ENSOARG00000004151	ENSOART00000004515	antisense	intergenic	8950	divergent	upstream
1	MSTRG.6004	MSTRG.6004.2	ENSOARG00000001159	ENSOART00000001240	antisense	intergenic	652	divergent	upstream
1	MSTRG.5598	MSTRG.5598.2	ENSOARG00000010543	ENSOART00000011497	antisense	intergenic	67943	convergent	downstream
1	MSTRG.4818	MSTRG.4818.1	ENSOARG00000023174	ENSOART00000025076	sense	genic	0	containing	intronic
1	MSTRG.8263	MSTRG.8263.1	ENSOARG00000021639	ENSOART00000023541	sense	intergenic	51554	same_strand	upstream
1	MSTRG.7387	MSTRG.7387.2	ENSOARG00000014571	ENSOART00000015863	sense	intergenic	59908	same_strand	downstream
1	MSTRG.15810	MSTRG.15810.10	ENSOARG00000008022	ENSOART00000008739	antisense	genic	0	overlapping	intronic
1	MSTRG.22360	MSTRG.22360.1	ENSOARG00000000412	ENSOART00000000449	antisense	genic	0	nested	intronic
1	MSTRG.15060	MSTRG.15060.2	ENSOARG00000012907	ENSOART00000014029	antisense	genic	0	nested	exonic
1	MSTRG.22275	MSTRG.22275.1	ENSOARG00000026717	ENSOART00000028746	sense	intergenic	73444	same_strand	upstream
1	MSTRG.21808	MSTRG.21808.1	ENSOARG00000020342	ENSOART00000022151	sense	intergenic	4424	same_strand	downstream
1	MSTRG.11346	MSTRG.11346.1	ENSOARG00000000850	ENSOART00000000922	antisense	genic	0	nested	exonic
1	MSTRG.14612	MSTRG.14612.3	ENSOARG00000018511	ENSOART00000020150	sense	intergenic	4745	same_strand	downstream
1	MSTRG.5642	MSTRG.5642.1	ENSOARG00000014079	ENSOART00000015323	antisense	genic	0	overlapping	exonic
1	MSTRG.23566	MSTRG.23566.12	ENSOARG00000015208	ENSOART00000016550	antisense	genic	0	containing	intronic
1	MSTRG.21587	MSTRG.21587.1	ENSOARG00000018604	ENSOART00000020249	sense	genic	0	nested	intronic
1	MSTRG.10852	MSTRG.10852.13	ENSOARG00000013303	ENSOART00000014471	antisense	genic	0	containing	intronic
1	MSTRG.12190	MSTRG.12190.1	ENSOARG00000009502	ENSOART00000010350	antisense	intergenic	10497	convergent	downstream
1	MSTRG.2299	MSTRG.2299.1	ENSOARG00000026272	ENSOART00000028271	sense	genic	0	nested	intronic
1	MSTRG.10545	MSTRG.10545.2	ENSOARG00000009045	ENSOART00000009853	antisense	intergenic	5078	convergent	downstream
1	MSTRG.12138	MSTRG.12138.4	ENSOARG00000007334	ENSOART00000007979	antisense	genic	0	nested	exonic
1	MSTRG.18633	MSTRG.18633.4	ENSOARG00000010183	ENSOART00000011100	sense	intergenic	75979	same_strand	upstream
1	MSTRG.8032	MSTRG.8032.1	ENSOARG00000013160	ENSOART00000014306	antisense	intergenic	3383	convergent	downstream
1	MSTRG.16918	MSTRG.16918.1	ENSOARG00000025992	ENSOART00000027969	sense	intergenic	71994	same_strand	downstream
1	MSTRG.13588	MSTRG.13588.9	ENSOARG00000013695	ENSOART00000014905	antisense	genic	0	containing	intronic
1	MSTRG.4287	MSTRG.4287.2	ENSOARG00000013534	ENSOART00000014719	antisense	intergenic	6289	convergent	downstream
1	MSTRG.3979	MSTRG.3979.8	ENSOARG00000013779	ENSOART00000014989	sense	intergenic	88828	same_strand	upstream
1	MSTRG.14751	MSTRG.14751.1	ENSOARG00000010696	ENSOART00000011637	sense	intergenic	10614	same_strand	downstream
1	MSTRG.1764	MSTRG.1764.9	ENSOARG00000020713	ENSOART00000022566	sense	intergenic	5607	same_strand	downstream
1	MSTRG.19755	MSTRG.19755.1	ENSOARG00000014021	ENSOART00000015267	antisense	genic	0	containing	exonic
1	MSTRG.2699	MSTRG.2699.1	ENSOARG00000001808	ENSOART00000001956	antisense	intergenic	12565	divergent	upstream
1	MSTRG.3381	MSTRG.3381.1	ENSOARG00000017604	ENSOART00000019160	antisense	genic	0	nested	intronic
1	MSTRG.4832	MSTRG.4832.1	ENSOARG00000012398	ENSOART00000013477	antisense	intergenic	214	convergent	downstream
1	MSTRG.10369	MSTRG.10369.1	ENSOARG00000007213	ENSOART00000007848	antisense	genic	0	overlapping	exonic
1	MSTRG.12789	MSTRG.12789.3	ENSOARG00000023324	ENSOART00000025226	sense	intergenic	32232	same_strand	upstream
1	MSTRG.14871	MSTRG.14871.1	ENSOARG00000016768	ENSOART00000018263	sense	intergenic	39082	same_strand	upstream
1	MSTRG.23471	MSTRG.23471.6	ENSOARG00000014553	ENSOART00000015843	antisense	genic	0	containing	intronic
1	MSTRG.12359	MSTRG.12359.3	ENSOARG00000012272	ENSOART00000013346	antisense	genic	0	overlapping	intronic
1	MSTRG.7825	MSTRG.7825.1	ENSOARG00000005323	ENSOART00000005799	sense	intergenic	25481	same_strand	downstream
1	MSTRG.11454	MSTRG.11454.1	ENSOARG00000022180	ENSOART00000024082	antisense	intergenic	4659	divergent	upstream
1	MSTRG.24262	MSTRG.24262.10	ENSOARG00000010764	ENSOART00000011704	antisense	intergenic	35090	divergent	upstream
1	MSTRG.21223	MSTRG.21223.1	ENSOARG00000004779	ENSOART00000005203	antisense	genic	0	nested	intronic
1	MSTRG.21983	MSTRG.21983.29	ENSOARG00000020860	ENSOART00000022726	sense	intergenic	6006	same_strand	downstream
1	MSTRG.8962	MSTRG.8962.2	ENSOARG00000010343	ENSOART00000011269	sense	intergenic	2946	same_strand	upstream
1	MSTRG.19796	MSTRG.19796.2	ENSOARG00000016757	ENSOART00000018244	sense	intergenic	34992	same_strand	downstream
1	MSTRG.2619	MSTRG.2619.6	ENSOARG00000017135	ENSOART00000018646	antisense	intergenic	11023	divergent	upstream
1	MSTRG.23114	MSTRG.23114.3	ENSOARG00000026486	ENSOART00000028501	antisense	genic	0	overlapping	exonic
1	MSTRG.17258	MSTRG.17258.3	ENSOARG00000015648	ENSOART00000017026	antisense	intergenic	514	convergent	downstream
1	MSTRG.18818	MSTRG.18818.2	ENSOARG00000012070	ENSOART00000013144	antisense	intergenic	10705	convergent	downstream
1	MSTRG.11402	MSTRG.11402.1	ENSOARG00000005221	ENSOART00000005693	antisense	genic	0	nested	intronic
1	MSTRG.20178	MSTRG.20178.7	ENSOARG00000002208	ENSOART00000002379	sense	intergenic	240	same_strand	downstream
1	MSTRG.24087	MSTRG.24087.1	ENSOARG00000003000	ENSOART00000003250	sense	intergenic	16472	same_strand	upstream
1	MSTRG.7258	MSTRG.7258.1	ENSOARG00000016069	ENSOART00000017501	sense	intergenic	25665	same_strand	upstream
1	MSTRG.15416	MSTRG.15416.21	ENSOARG00000004227	ENSOART00000004601	sense	intergenic	56557	same_strand	upstream
1	MSTRG.9221	MSTRG.9221.14	ENSOARG00000021329	ENSOART00000023231	antisense	genic	0	containing	intronic
1	MSTRG.7123	MSTRG.7123.1	ENSOARG00000018699	ENSOART00000020354	antisense	genic	0	containing	intronic
1	MSTRG.22031	MSTRG.22031.1	ENSOARG00000020941	ENSOART00000022817	sense	genic	0	nested	intronic
1	MSTRG.1553	MSTRG.1553.3	ENSOARG00000020112	ENSOART00000021896	antisense	intergenic	3303	convergent	downstream
1	MSTRG.20480	MSTRG.20480.1	ENSOARG00000016648	ENSOART00000018131	antisense	intergenic	92460	divergent	upstream
1	MSTRG.18894	MSTRG.18894.15	ENSOARG00000017838	ENSOART00000019409	antisense	intergenic	17614	divergent	upstream
1	MSTRG.13031	MSTRG.13031.2	ENSOARG00000005183	ENSOART00000005643	sense	intergenic	11021	same_strand	downstream
1	MSTRG.14543	MSTRG.14543.1	ENSOARG00000012615	ENSOART00000013717	antisense	intergenic	2619	divergent	upstream
1	MSTRG.10517	MSTRG.10517.1	ENSOARG00000008849	ENSOART00000009647	antisense	intergenic	205	convergent	downstream
1	MSTRG.14770	MSTRG.14770.2	ENSOARG00000007323	ENSOART00000007970	antisense	intergenic	49	divergent	upstream
1	MSTRG.2496	MSTRG.2496.1	ENSOARG00000012051	ENSOART00000013106	antisense	genic	0	nested	exonic
1	MSTRG.3913	MSTRG.3913.1	ENSOARG00000009548	ENSOART00000010396	antisense	intergenic	117	divergent	upstream
1	MSTRG.18749	MSTRG.18749.1	ENSOARG00000008738	ENSOART00000009522	antisense	intergenic	16356	divergent	upstream
1	MSTRG.17052	MSTRG.17052.1	ENSOARG00000026004	ENSOART00000027981	sense	intergenic	6478	same_strand	downstream
1	MSTRG.5759	MSTRG.5759.4	ENSOARG00000010942	ENSOART00000011901	antisense	intergenic	85183	divergent	upstream
1	MSTRG.17255	MSTRG.17255.3	ENSOARG00000015592	ENSOART00000016967	antisense	intergenic	65807	convergent	downstream
1	MSTRG.16365	MSTRG.16365.1	ENSOARG00000014894	ENSOART00000016214	antisense	genic	0	nested	intronic
1	MSTRG.25020	MSTRG.25020.2	ENSOARG00000025090	ENSOART00000026992	sense	genic	0	containing	intronic
1	MSTRG.23755	MSTRG.23755.1	ENSOARG00000000670	ENSOART00000000731	antisense	genic	0	overlapping	exonic
1	MSTRG.14499	MSTRG.14499.1	ENSOARG00000005981	ENSOART00000006507	antisense	intergenic	49771	convergent	downstream
1	MSTRG.24279	MSTRG.24279.1	ENSOARG00000025346	ENSOART00000027261	sense	intergenic	21150	same_strand	upstream
1	MSTRG.535	MSTRG.535.15	ENSOARG00000012587	ENSOART00000013688	antisense	intergenic	2916	divergent	upstream
1	MSTRG.473	MSTRG.473.1	ENSOARG00000010184	ENSOART00000011080	antisense	genic	0	overlapping	intronic
1	MSTRG.9221	MSTRG.9221.6	ENSOARG00000021329	ENSOART00000023231	antisense	genic	0	containing	intronic
1	MSTRG.9864	MSTRG.9864.1	ENSOARG00000011822	ENSOART00000012857	antisense	genic	0	overlapping	exonic
1	MSTRG.10911	MSTRG.10911.6	ENSOARG00000013809	ENSOART00000015027	antisense	genic	0	containing	intronic
1	MSTRG.6182	MSTRG.6182.6	ENSOARG00000024522	ENSOART00000026424	sense	intergenic	62298	same_strand	upstream
1	MSTRG.16594	MSTRG.16594.2	ENSOARG00000019962	ENSOART00000021732	antisense	intergenic	92993	convergent	downstream
1	MSTRG.25184	MSTRG.25184.1	ENSOARG00000001133	ENSOART00000001212	sense	intergenic	21007	same_strand	downstream
1	MSTRG.1942	MSTRG.1942.8	ENSOARG00000004317	ENSOART00000004701	antisense	genic	0	containing	intronic
1	MSTRG.14201	MSTRG.14201.4	ENSOARG00000003873	ENSOART00000004207	sense	intergenic	50877	same_strand	downstream
1	MSTRG.2269	MSTRG.2269.7	ENSOARG00000015558	ENSOART00000016940	sense	intergenic	48234	same_strand	upstream
1	MSTRG.5583	MSTRG.5583.1	ENSOARG00000009276	ENSOART00000010097	antisense	genic	0	nested	intronic
1	MSTRG.21983	MSTRG.21983.13	ENSOARG00000020860	ENSOART00000022726	sense	intergenic	5961	same_strand	downstream
1	MSTRG.1509	MSTRG.1509.12	ENSOARG00000023863	ENSOART00000025765	antisense	intergenic	79749	convergent	downstream
1	MSTRG.22787	MSTRG.22787.3	ENSOARG00000011990	ENSOART00000013044	antisense	intergenic	807	divergent	upstream
1	MSTRG.9802	MSTRG.9802.1	ENSOARG00000009348	ENSOART00000010175	sense	genic	0	overlapping	exonic
1	MSTRG.17056	MSTRG.17056.1	ENSOARG00000021489	ENSOART00000023391	sense	genic	0	containing	intronic
1	MSTRG.17399	MSTRG.17399.5	ENSOARG00000017957	ENSOART00000019543	sense	genic	0	overlapping	exonic
1	MSTRG.472	MSTRG.472.21	ENSOARG00000025519	ENSOART00000027444	sense	intergenic	65908	same_strand	downstream
1	MSTRG.20860	MSTRG.20860.4	ENSOARG00000024988	ENSOART00000026890	sense	genic	0	containing	exonic
1	MSTRG.10917	MSTRG.10917.2	ENSOARG00000013755	ENSOART00000014973	antisense	genic	0	nested	intronic
1	MSTRG.9609	MSTRG.9609.3	ENSOARG00000016371	ENSOART00000017832	antisense	intergenic	10444	convergent	downstream
1	MSTRG.8034	MSTRG.8034.2	ENSOARG00000021547	ENSOART00000023449	antisense	intergenic	5900	divergent	upstream
1	MSTRG.1443	MSTRG.1443.4	ENSOARG00000018737	ENSOART00000020400	sense	intergenic	15939	same_strand	downstream
1	MSTRG.2619	MSTRG.2619.1	ENSOARG00000017135	ENSOART00000018646	antisense	intergenic	4981	divergent	upstream
1	MSTRG.11951	MSTRG.11951.1	ENSOARG00000020854	ENSOART00000022719	antisense	intergenic	847	divergent	upstream
1	MSTRG.13013	MSTRG.13013.6	ENSOARG00000003973	ENSOART00000004317	antisense	genic	0	nested	exonic
1	MSTRG.132	MSTRG.132.3	ENSOARG00000000503	ENSOART00000000535	sense	genic	0	containing	exonic
1	MSTRG.2236	MSTRG.2236.2	ENSOARG00000025647	ENSOART00000027584	antisense	intergenic	23087	divergent	upstream
1	MSTRG.3288	MSTRG.3288.1	ENSOARG00000019027	ENSOART00000020713	antisense	intergenic	758	divergent	upstream
1	MSTRG.18472	MSTRG.18472.28	ENSOARG00000009122	ENSOART00000009929	antisense	genic	0	containing	intronic
1	MSTRG.11135	MSTRG.11135.1	ENSOARG00000024691	ENSOART00000026593	sense	intergenic	9157	same_strand	upstream
1	MSTRG.24069	MSTRG.24069.2	ENSOARG00000001387	ENSOART00000001485	antisense	genic	0	overlapping	exonic
1	MSTRG.16033	MSTRG.16033.3	ENSOARG00000022854	ENSOART00000024756	sense	intergenic	2176	same_strand	downstream
1	MSTRG.4939	MSTRG.4939.1	ENSOARG00000002785	ENSOART00000003023	antisense	genic	0	overlapping	intronic
1	MSTRG.4862	MSTRG.4862.1	ENSOARG00000024550	ENSOART00000026452	antisense	intergenic	14977	divergent	upstream
1	MSTRG.18916	MSTRG.18916.1	ENSOARG00000001153	ENSOART00000001231	antisense	genic	0	overlapping	exonic
1	MSTRG.2864	MSTRG.2864.1	ENSOARG00000007848	ENSOART00000008542	antisense	genic	0	nested	intronic
1	MSTRG.23089	MSTRG.23089.1	ENSOARG00000005022	ENSOART00000005474	antisense	intergenic	42309	convergent	downstream
1	MSTRG.1460	MSTRG.1460.3	ENSOARG00000019134	ENSOART00000020836	antisense	intergenic	29351	divergent	upstream
1	MSTRG.9641	MSTRG.9641.17	ENSOARG00000001512	ENSOART00000001616	sense	intergenic	33208	same_strand	downstream
1	MSTRG.13740	MSTRG.13740.1	ENSOARG00000013004	ENSOART00000014148	antisense	genic	0	nested	exonic
1	MSTRG.13880	MSTRG.13880.2	ENSOARG00000012244	ENSOART00000013314	antisense	genic	0	nested	intronic
1	MSTRG.10741	MSTRG.10741.14	ENSOARG00000021370	ENSOART00000023272	antisense	genic	0	containing	intronic
1	MSTRG.20422	MSTRG.20422.12	ENSOARG00000023464	ENSOART00000025366	sense	intergenic	30276	same_strand	upstream
1	MSTRG.20256	MSTRG.20256.1	ENSOARG00000007929	ENSOART00000008633	antisense	intergenic	1227	divergent	upstream
1	MSTRG.15668	MSTRG.15668.1	ENSOARG00000002472	ENSOART00000002677	antisense	intergenic	17905	divergent	upstream
1	MSTRG.16860	MSTRG.16860.1	ENSOARG00000021891	ENSOART00000023793	sense	intergenic	3594	same_strand	upstream
1	MSTRG.15685	MSTRG.15685.1	ENSOARG00000026417	ENSOART00000028423	antisense	intergenic	50966	divergent	upstream
1	MSTRG.20479	MSTRG.20479.4	ENSOARG00000016648	ENSOART00000018131	antisense	intergenic	12974	divergent	upstream
1	MSTRG.9285	MSTRG.9285.10	ENSOARG00000007930	ENSOART00000008634	antisense	intergenic	43386	convergent	downstream
1	MSTRG.22764	MSTRG.22764.3	ENSOARG00000011375	ENSOART00000012368	antisense	genic	0	overlapping	intronic
1	MSTRG.10332	MSTRG.10332.4	ENSOARG00000006778	ENSOART00000007374	antisense	genic	0	containing	exonic
1	MSTRG.18749	MSTRG.18749.2	ENSOARG00000008738	ENSOART00000009522	antisense	intergenic	11758	divergent	upstream
1	MSTRG.22219	MSTRG.22219.4	ENSOARG00000000958	ENSOART00000001026	antisense	intergenic	510	divergent	upstream
1	MSTRG.1659	MSTRG.1659.1	ENSOARG00000020441	ENSOART00000022261	antisense	genic	0	containing	exonic
1	MSTRG.2135	MSTRG.2135.4	ENSOARG00000011069	ENSOART00000012042	sense	genic	0	overlapping	exonic
1	MSTRG.11399	MSTRG.11399.1	ENSOARG00000004675	ENSOART00000005098	sense	intergenic	9291	same_strand	downstream
1	MSTRG.20372	MSTRG.20372.3	ENSOARG00000014126	ENSOART00000015381	antisense	intergenic	305	divergent	upstream
1	MSTRG.4592	MSTRG.4592.4	ENSOARG00000022053	ENSOART00000023955	sense	intergenic	2679	same_strand	upstream
1	MSTRG.20154	MSTRG.20154.22	ENSOARG00000025079	ENSOART00000026981	sense	intergenic	69221	same_strand	downstream
1	MSTRG.4296	MSTRG.4296.31	ENSOARG00000013736	ENSOART00000014949	sense	intergenic	4143	same_strand	downstream
1	MSTRG.20317	MSTRG.20317.1	ENSOARG00000012373	ENSOART00000013452	antisense	intergenic	20394	divergent	upstream
1	MSTRG.7798	MSTRG.7798.13	ENSOARG00000005870	ENSOART00000006390	antisense	intergenic	72708	convergent	downstream
1	MSTRG.20397	MSTRG.20397.15	ENSOARG00000025319	ENSOART00000027228	sense	intergenic	45927	same_strand	upstream
1	MSTRG.1914	MSTRG.1914.2	ENSOARG00000003230	ENSOART00000003503	sense	intergenic	13825	same_strand	downstream
1	MSTRG.6597	MSTRG.6597.1	ENSOARG00000014612	ENSOART00000015903	antisense	intergenic	9271	convergent	downstream
1	MSTRG.2157	MSTRG.2157.1	ENSOARG00000011672	ENSOART00000012702	antisense	intergenic	22	convergent	downstream
1	MSTRG.16287	MSTRG.16287.4	ENSOARG00000025953	ENSOART00000027929	sense	genic	0	overlapping	intronic
1	MSTRG.23943	MSTRG.23943.10	ENSOARG00000000560	ENSOART00000000597	antisense	genic	0	nested	exonic
1	MSTRG.2982	MSTRG.2982.1	ENSOARG00000024827	ENSOART00000026729	sense	genic	0	containing	intronic
1	MSTRG.17540	MSTRG.17540.1	ENSOARG00000002661	ENSOART00000002887	antisense	intergenic	602	divergent	upstream
1	MSTRG.17044	MSTRG.17044.3	ENSOARG00000023014	ENSOART00000024916	antisense	genic	0	containing	intronic
1	MSTRG.21804	MSTRG.21804.19	ENSOARG00000020293	ENSOART00000022098	antisense	intergenic	7112	convergent	downstream
1	MSTRG.1597	MSTRG.1597.2	ENSOARG00000024415	ENSOART00000026317	antisense	intergenic	8986	convergent	downstream
1	MSTRG.9338	MSTRG.9338.18	ENSOARG00000009038	ENSOART00000009845	antisense	intergenic	28290	divergent	upstream
1	MSTRG.5948	MSTRG.5948.10	ENSOARG00000017887	ENSOART00000019463	antisense	intergenic	22235	convergent	downstream
1	MSTRG.16351	MSTRG.16351.3	ENSOARG00000014636	ENSOART00000015928	sense	intergenic	54661	same_strand	downstream
1	MSTRG.16785	MSTRG.16785.1	ENSOARG00000002894	ENSOART00000003137	antisense	intergenic	27732	divergent	upstream
1	MSTRG.10173	MSTRG.10173.1	ENSOARG00000001964	ENSOART00000002124	sense	intergenic	9300	same_strand	downstream
1	MSTRG.16904	MSTRG.16904.1	ENSOARG00000022611	ENSOART00000024513	antisense	genic	0	containing	intronic
1	MSTRG.5585	MSTRG.5585.1	ENSOARG00000009276	ENSOART00000010097	antisense	intergenic	437	convergent	downstream
1	MSTRG.21978	MSTRG.21978.1	ENSOARG00000022993	ENSOART00000024895	sense	intergenic	7018	same_strand	upstream
1	MSTRG.1942	MSTRG.1942.5	ENSOARG00000004317	ENSOART00000004701	antisense	genic	0	containing	intronic
1	MSTRG.9284	MSTRG.9284.4	ENSOARG00000007986	ENSOART00000008695	sense	intergenic	34454	same_strand	downstream
1	MSTRG.12708	MSTRG.12708.6	ENSOARG00000020091	ENSOART00000021873	antisense	intergenic	12012	divergent	upstream
1	MSTRG.1380	MSTRG.1380.3	ENSOARG00000017202	ENSOART00000018717	sense	intergenic	70335	same_strand	downstream
1	MSTRG.20510	MSTRG.20510.1	ENSOARG00000016729	ENSOART00000018218	antisense	genic	0	nested	intronic
1	MSTRG.570	MSTRG.570.2	ENSOARG00000014238	ENSOART00000015511	antisense	genic	0	nested	exonic
1	MSTRG.24028	MSTRG.24028.6	ENSOARG00000002174	ENSOART00000002345	sense	intergenic	3651	same_strand	upstream
1	MSTRG.18763	MSTRG.18763.1	ENSOARG00000009144	ENSOART00000009952	sense	intergenic	55085	same_strand	upstream
1	MSTRG.7706	MSTRG.7706.1	ENSOARG00000004176	ENSOART00000004544	sense	intergenic	18151	same_strand	downstream
1	MSTRG.2881	MSTRG.2881.1	ENSOARG00000011574	ENSOART00000012587	antisense	intergenic	21261	convergent	downstream
1	MSTRG.7845	MSTRG.7845.10	ENSOARG00000025108	ENSOART00000027010	antisense	genic	0	containing	intronic
1	MSTRG.22801	MSTRG.22801.1	ENSOARG00000012045	ENSOART00000013099	antisense	genic	0	nested	intronic
1	MSTRG.16347	MSTRG.16347.1	ENSOARG00000014441	ENSOART00000015724	antisense	intergenic	3923	divergent	upstream
1	MSTRG.20450	MSTRG.20450.2	ENSOARG00000016099	ENSOART00000017533	antisense	intergenic	76439	divergent	upstream
1	MSTRG.9221	MSTRG.9221.5	ENSOARG00000021329	ENSOART00000023231	antisense	genic	0	containing	intronic
1	MSTRG.7385	MSTRG.7385.8	ENSOARG00000014571	ENSOART00000015863	antisense	intergenic	55343	convergent	downstream
1	MSTRG.24963	MSTRG.24963.2	ENSOARG00000012262	ENSOART00000013333	antisense	genic	0	overlapping	intronic
1	MSTRG.23258	MSTRG.23258.10	ENSOARG00000007686	ENSOART00000008372	sense	intergenic	22097	same_strand	upstream
1	MSTRG.23743	MSTRG.23743.1	ENSOARG00000017789	ENSOART00000019357	antisense	intergenic	920	convergent	downstream
1	MSTRG.20312	MSTRG.20312.5	ENSOARG00000011033	ENSOART00000012002	sense	genic	0	overlapping	exonic
1	MSTRG.16907	MSTRG.16907.1	ENSOARG00000025992	ENSOART00000027969	sense	intergenic	18684	same_strand	downstream
1	MSTRG.17114	MSTRG.17114.2	ENSOARG00000013892	ENSOART00000015120	antisense	intergenic	8096	convergent	downstream
1	MSTRG.10792	MSTRG.10792.4	ENSOARG00000012755	ENSOART00000013865	antisense	genic	0	nested	intronic
1	MSTRG.320	MSTRG.320.2	ENSOARG00000002052	ENSOART00000002208	antisense	intergenic	71827	divergent	upstream
1	MSTRG.7115	MSTRG.7115.22	ENSOARG00000017078	ENSOART00000018591	antisense	genic	0	containing	intronic
1	MSTRG.8735	MSTRG.8735.1	ENSOARG00000003349	ENSOART00000003634	antisense	genic	0	overlapping	exonic
1	MSTRG.1674	MSTRG.1674.2	ENSOARG00000020487	ENSOART00000022314	antisense	intergenic	10642	divergent	upstream
1	MSTRG.15257	MSTRG.15257.4	ENSOARG00000025913	ENSOART00000027882	antisense	intergenic	9646	divergent	upstream
1	MSTRG.4548	MSTRG.4548.3	ENSOARG00000018191	ENSOART00000019793	antisense	genic	0	nested	intronic
1	MSTRG.7707	MSTRG.7707.5	ENSOARG00000004176	ENSOART00000004544	antisense	intergenic	27281	divergent	upstream
1	MSTRG.11245	MSTRG.11245.18	ENSOARG00000022281	ENSOART00000024183	sense	genic	0	containing	intronic
1	MSTRG.14298	MSTRG.14298.2	ENSOARG00000000549	ENSOART00000000606	antisense	intergenic	35133	convergent	downstream
1	MSTRG.14192	MSTRG.14192.3	ENSOARG00000006302	ENSOART00000006855	sense	intergenic	41913	same_strand	upstream
1	MSTRG.17746	MSTRG.17746.1	ENSOARG00000017227	ENSOART00000018754	antisense	intergenic	88675	divergent	upstream
1	MSTRG.19829	MSTRG.19829.14	ENSOARG00000018452	ENSOART00000020083	antisense	intergenic	89836	divergent	upstream
1	MSTRG.9269	MSTRG.9269.4	ENSOARG00000026449	ENSOART00000028459	antisense	intergenic	33119	divergent	upstream
1	MSTRG.13871	MSTRG.13871.6	ENSOARG00000012352	ENSOART00000013433	sense	intergenic	74407	same_strand	downstream
1	MSTRG.20813	MSTRG.20813.4	ENSOARG00000017161	ENSOART00000018678	sense	intergenic	40082	same_strand	upstream
1	MSTRG.23090	MSTRG.23090.3	ENSOARG00000005022	ENSOART00000005474	sense	intergenic	44953	same_strand	downstream
1	MSTRG.9802	MSTRG.9802.3	ENSOARG00000009293	ENSOART00000010117	sense	intergenic	6878	same_strand	downstream
1	MSTRG.9837	MSTRG.9837.3	ENSOARG00000024915	ENSOART00000026817	antisense	genic	0	containing	intronic
1	MSTRG.21380	MSTRG.21380.3	ENSOARG00000016004	ENSOART00000017430	antisense	intergenic	579	divergent	upstream
1	MSTRG.3999	MSTRG.3999.4	ENSOARG00000015686	ENSOART00000017073	antisense	intergenic	4348	divergent	upstream
1	MSTRG.9071	MSTRG.9071.2	ENSOARG00000026441	ENSOART00000028451	sense	genic	0	overlapping	exonic
1	MSTRG.5628	MSTRG.5628.1	ENSOARG00000013248	ENSOART00000014407	antisense	genic	0	nested	intronic
1	MSTRG.7697	MSTRG.7697.3	ENSOARG00000003730	ENSOART00000004058	antisense	intergenic	1255	convergent	downstream
1	MSTRG.13722	MSTRG.13722.6	ENSOARG00000011479	ENSOART00000012485	antisense	genic	0	nested	intronic
1	MSTRG.2407	MSTRG.2407.4	ENSOARG00000008823	ENSOART00000009605	antisense	genic	0	overlapping	intronic
1	MSTRG.1641	MSTRG.1641.2	ENSOARG00000025598	ENSOART00000027532	sense	genic	0	overlapping	exonic
1	MSTRG.20421	MSTRG.20421.1	ENSOARG00000025322	ENSOART00000027231	sense	intergenic	43947	same_strand	downstream
1	MSTRG.19858	MSTRG.19858.9	ENSOARG00000025299	ENSOART00000027208	antisense	intergenic	4454	divergent	upstream
1	MSTRG.21933	MSTRG.21933.3	ENSOARG00000020813	ENSOART00000022677	antisense	intergenic	16295	convergent	downstream
1	MSTRG.500	MSTRG.500.1	ENSOARG00000010122	ENSOART00000011010	sense	intergenic	11630	same_strand	downstream
1	MSTRG.20160	MSTRG.20160.6	ENSOARG00000002045	ENSOART00000002203	antisense	genic	0	overlapping	exonic
1	MSTRG.24081	MSTRG.24081.16	ENSOARG00000002083	ENSOART00000002243	antisense	genic	0	containing	exonic
1	MSTRG.12075	MSTRG.12075.1	ENSOARG00000018320	ENSOART00000019935	sense	intergenic	10060	same_strand	downstream
1	MSTRG.9221	MSTRG.9221.8	ENSOARG00000021329	ENSOART00000023231	antisense	genic	0	containing	intronic
1	MSTRG.3356	MSTRG.3356.1	ENSOARG00000015747	ENSOART00000017150	antisense	genic	0	overlapping	exonic
1	MSTRG.11048	MSTRG.11048.40	ENSOARG00000023186	ENSOART00000025088	antisense	intergenic	6485	divergent	upstream
1	MSTRG.5764	MSTRG.5764.1	ENSOARG00000010942	ENSOART00000011901	antisense	intergenic	1026	convergent	downstream
1	MSTRG.20691	MSTRG.20691.2	ENSOARG00000018416	ENSOART00000020043	antisense	genic	0	overlapping	intronic
1	MSTRG.4407	MSTRG.4407.3	ENSOARG00000017310	ENSOART00000018843	sense	intergenic	43881	same_strand	upstream
1	MSTRG.23566	MSTRG.23566.15	ENSOARG00000015208	ENSOART00000016550	antisense	genic	0	containing	intronic
1	MSTRG.12158	MSTRG.12158.1	ENSOARG00000007801	ENSOART00000008491	antisense	genic	0	containing	exonic
1	MSTRG.9880	MSTRG.9880.14	ENSOARG00000021229	ENSOART00000023131	sense	genic	0	containing	intronic
1	MSTRG.7990	MSTRG.7990.15	ENSOARG00000012446	ENSOART00000013535	sense	intergenic	42386	same_strand	downstream
1	MSTRG.24408	MSTRG.24408.2	ENSOARG00000021573	ENSOART00000023475	sense	intergenic	80179	same_strand	upstream
1	MSTRG.18472	MSTRG.18472.36	ENSOARG00000009122	ENSOART00000009929	antisense	genic	0	containing	intronic
1	MSTRG.8089	MSTRG.8089.3	ENSOARG00000026988	ENSOART00000029044	sense	intergenic	66462	same_strand	downstream
1	MSTRG.7845	MSTRG.7845.17	ENSOARG00000025108	ENSOART00000027010	antisense	genic	0	containing	intronic
1	MSTRG.7741	MSTRG.7741.1	ENSOARG00000023552	ENSOART00000025454	antisense	intergenic	8629	convergent	downstream
1	MSTRG.1962	MSTRG.1962.1	ENSOARG00000004641	ENSOART00000005050	antisense	intergenic	236	convergent	downstream
1	MSTRG.9560	MSTRG.9560.5	ENSOARG00000014826	ENSOART00000016134	sense	intergenic	87275	same_strand	downstream
1	MSTRG.13987	MSTRG.13987.1	ENSOARG00000010918	ENSOART00000011876	antisense	intergenic	43384	divergent	upstream
1	MSTRG.15414	MSTRG.15414.3	ENSOARG00000004391	ENSOART00000004779	antisense	intergenic	18042	divergent	upstream
1	MSTRG.16871	MSTRG.16871.1	ENSOARG00000006111	ENSOART00000006642	antisense	intergenic	4900	convergent	downstream
1	MSTRG.19166	MSTRG.19166.1	ENSOARG00000022123	ENSOART00000024025	antisense	intergenic	5952	divergent	upstream
1	MSTRG.11000	MSTRG.11000.1	ENSOARG00000024595	ENSOART00000026497	sense	genic	0	containing	intronic
1	MSTRG.17960	MSTRG.17960.8	ENSOARG00000020894	ENSOART00000022765	antisense	genic	0	overlapping	intronic
1	MSTRG.5748	MSTRG.5748.4	ENSOARG00000026893	ENSOART00000028937	sense	intergenic	58969	same_strand	upstream
1	MSTRG.15811	MSTRG.15811.1	ENSOARG00000008022	ENSOART00000008739	sense	intergenic	75586	same_strand	upstream
1	MSTRG.22355	MSTRG.22355.5	ENSOARG00000021200	ENSOART00000023102	antisense	genic	0	nested	intronic
1	MSTRG.3702	MSTRG.3702.2	ENSOARG00000012181	ENSOART00000013258	antisense	intergenic	9307	convergent	downstream
1	MSTRG.9560	MSTRG.9560.1	ENSOARG00000014826	ENSOART00000016134	sense	intergenic	87205	same_strand	downstream
1	MSTRG.24069	MSTRG.24069.1	ENSOARG00000001387	ENSOART00000001485	antisense	genic	0	overlapping	exonic
1	MSTRG.22758	MSTRG.22758.9	ENSOARG00000011229	ENSOART00000012209	antisense	intergenic	1230	divergent	upstream
1	MSTRG.8275	MSTRG.8275.6	ENSOARG00000014253	ENSOART00000015529	sense	intergenic	27249	same_strand	downstream
1	MSTRG.12920	MSTRG.12920.2	ENSOARG00000026888	ENSOART00000028932	sense	genic	0	nested	intronic
1	MSTRG.18607	MSTRG.18607.7	ENSOARG00000021322	ENSOART00000023224	antisense	genic	0	containing	intronic
1	MSTRG.16545	MSTRG.16545.1	ENSOARG00000019640	ENSOART00000021388	antisense	genic	0	overlapping	intronic
1	MSTRG.20327	MSTRG.20327.6	ENSOARG00000023442	ENSOART00000025344	sense	genic	0	containing	intronic
1	MSTRG.16806	MSTRG.16806.1	ENSOARG00000022431	ENSOART00000024333	antisense	genic	0	containing	intronic
1	MSTRG.5291	MSTRG.5291.1	ENSOARG00000015249	ENSOART00000016594	antisense	intergenic	23947	convergent	downstream
1	MSTRG.19246	MSTRG.19246.5	ENSOARG00000006574	ENSOART00000007146	antisense	intergenic	11615	convergent	downstream
1	MSTRG.10741	MSTRG.10741.16	ENSOARG00000021370	ENSOART00000023272	antisense	intergenic	53587	divergent	upstream
1	MSTRG.15810	MSTRG.15810.16	ENSOARG00000008022	ENSOART00000008739	antisense	genic	0	overlapping	intronic
1	MSTRG.2934	MSTRG.2934.3	ENSOARG00000016753	ENSOART00000018247	antisense	genic	0	nested	intronic
1	MSTRG.8134	MSTRG.8134.1	ENSOARG00000025650	ENSOART00000027587	sense	intergenic	11312	same_strand	downstream
1	MSTRG.3217	MSTRG.3217.1	ENSOARG00000004290	ENSOART00000004672	antisense	genic	0	containing	exonic
1	MSTRG.18963	MSTRG.18963.4	ENSOARG00000021846	ENSOART00000023748	sense	intergenic	2439	same_strand	upstream
1	MSTRG.21847	MSTRG.21847.1	ENSOARG00000001084	ENSOART00000001159	antisense	intergenic	4382	convergent	downstream
1	MSTRG.4878	MSTRG.4878.4	ENSOARG00000015405	ENSOART00000016762	sense	intergenic	10793	same_strand	downstream
1	MSTRG.19773	MSTRG.19773.2	ENSOARG00000015127	ENSOART00000016462	sense	intergenic	27390	same_strand	downstream
1	MSTRG.20298	MSTRG.20298.1	ENSOARG00000009893	ENSOART00000010771	antisense	intergenic	7425	divergent	upstream
1	MSTRG.10730	MSTRG.10730.8	ENSOARG00000022148	ENSOART00000024050	sense	intergenic	32584	same_strand	downstream
1	MSTRG.20771	MSTRG.20771.1	ENSOARG00000012132	ENSOART00000013194	antisense	intergenic	1548	divergent	upstream
1	MSTRG.15913	MSTRG.15913.15	ENSOARG00000000182	ENSOART00000000186	sense	intergenic	4335	same_strand	upstream
1	MSTRG.5564	MSTRG.5564.4	ENSOARG00000007681	ENSOART00000008370	antisense	intergenic	1186	divergent	upstream
1	MSTRG.17919	MSTRG.17919.2	ENSOARG00000020250	ENSOART00000022048	sense	genic	0	containing	exonic
1	MSTRG.15523	MSTRG.15523.7	ENSOARG00000006661	ENSOART00000007279	sense	intergenic	27124	same_strand	upstream
1	MSTRG.24980	MSTRG.24980.1	ENSOARG00000013252	ENSOART00000014409	antisense	genic	0	nested	intronic
1	MSTRG.14109	MSTRG.14109.8	ENSOARG00000004996	ENSOART00000005441	antisense	genic	0	overlapping	exonic
1	MSTRG.20577	MSTRG.20577.1	ENSOARG00000018777	ENSOART00000020449	antisense	intergenic	48638	divergent	upstream
1	MSTRG.6823	MSTRG.6823.1	ENSOARG00000003673	ENSOART00000003984	sense	genic	0	nested	intronic
1	MSTRG.6135	MSTRG.6135.11	ENSOARG00000003637	ENSOART00000003951	antisense	intergenic	35413	divergent	upstream
1	MSTRG.2202	MSTRG.2202.1	ENSOARG00000013659	ENSOART00000014868	sense	intergenic	56569	same_strand	downstream
1	MSTRG.3338	MSTRG.3338.10	ENSOARG00000007268	ENSOART00000007963	antisense	genic	0	overlapping	exonic
1	MSTRG.9798	MSTRG.9798.25	ENSOARG00000009067	ENSOART00000009886	sense	genic	0	nested	intronic
1	MSTRG.4580	MSTRG.4580.1	ENSOARG00000019180	ENSOART00000020889	antisense	genic	0	overlapping	exonic
1	MSTRG.20839	MSTRG.20839.1	ENSOARG00000026581	ENSOART00000028602	antisense	genic	0	nested	intronic
1	MSTRG.19803	MSTRG.19803.16	ENSOARG00000017760	ENSOART00000019324	antisense	intergenic	41415	convergent	downstream
1	MSTRG.22200	MSTRG.22200.1	ENSOARG00000021114	ENSOART00000023004	antisense	intergenic	89349	convergent	downstream
1	MSTRG.21276	MSTRG.21276.2	ENSOARG00000010350	ENSOART00000011258	sense	intergenic	24090	same_strand	downstream
1	MSTRG.22662	MSTRG.22662.5	ENSOARG00000009347	ENSOART00000010174	antisense	genic	0	nested	exonic
1	MSTRG.18528	MSTRG.18528.16	ENSOARG00000014903	ENSOART00000016220	antisense	intergenic	26079	divergent	upstream
1	MSTRG.9909	MSTRG.9909.1	ENSOARG00000015400	ENSOART00000016754	antisense	genic	0	overlapping	exonic
1	MSTRG.7500	MSTRG.7500.2	ENSOARG00000024380	ENSOART00000026282	sense	intergenic	20480	same_strand	downstream
1	MSTRG.15513	MSTRG.15513.1	ENSOARG00000006382	ENSOART00000006944	antisense	intergenic	11889	divergent	upstream
1	MSTRG.10820	MSTRG.10820.10	ENSOARG00000013106	ENSOART00000014247	sense	intergenic	9182	same_strand	upstream
1	MSTRG.3430	MSTRG.3430.1	ENSOARG00000002365	ENSOART00000002563	sense	intergenic	587	same_strand	downstream
1	MSTRG.2547	MSTRG.2547.1	ENSOARG00000026299	ENSOART00000028299	sense	genic	0	overlapping	exonic
1	MSTRG.5564	MSTRG.5564.3	ENSOARG00000007681	ENSOART00000008370	antisense	intergenic	1186	divergent	upstream
1	MSTRG.11260	MSTRG.11260.1	ENSOARG00000016834	ENSOART00000018335	antisense	intergenic	74174	divergent	upstream
1	MSTRG.4356	MSTRG.4356.3	ENSOARG00000021399	ENSOART00000023301	antisense	intergenic	57684	convergent	downstream
1	MSTRG.15200	MSTRG.15200.11	ENSOARG00000002670	ENSOART00000002891	sense	intergenic	3482	same_strand	upstream
1	MSTRG.9413	MSTRG.9413.2	ENSOARG00000022887	ENSOART00000024789	sense	genic	0	containing	intronic
1	MSTRG.13633	MSTRG.13633.14	ENSOARG00000015736	ENSOART00000017130	sense	intergenic	31029	same_strand	upstream
1	MSTRG.17648	MSTRG.17648.12	ENSOARG00000010330	ENSOART00000011235	antisense	genic	0	overlapping	exonic
1	MSTRG.5015	MSTRG.5015.4	ENSOARG00000004547	ENSOART00000004947	antisense	genic	0	containing	intronic
1	MSTRG.11304	MSTRG.11304.1	ENSOARG00000017472	ENSOART00000019018	sense	intergenic	6042	same_strand	downstream
1	MSTRG.15519	MSTRG.15519.1	ENSOARG00000007154	ENSOART00000007782	antisense	intergenic	3400	convergent	downstream
1	MSTRG.13013	MSTRG.13013.16	ENSOARG00000014427	ENSOART00000015706	sense	genic	0	containing	intronic
1	MSTRG.11144	MSTRG.11144.3	ENSOARG00000015459	ENSOART00000016817	antisense	intergenic	25634	divergent	upstream
1	MSTRG.14414	MSTRG.14414.12	ENSOARG00000004135	ENSOART00000004496	sense	genic	0	nested	intronic
1	MSTRG.20397	MSTRG.20397.24	ENSOARG00000025319	ENSOART00000027228	sense	intergenic	83442	same_strand	upstream
1	MSTRG.11200	MSTRG.11200.1	ENSOARG00000009427	ENSOART00000010265	antisense	intergenic	210	divergent	upstream
1	MSTRG.10906	MSTRG.10906.8	ENSOARG00000013783	ENSOART00000014998	antisense	genic	0	containing	intronic
1	MSTRG.20123	MSTRG.20123.3	ENSOARG00000013825	ENSOART00000015042	sense	genic	0	containing	exonic
1	MSTRG.4564	MSTRG.4564.2	ENSOARG00000018458	ENSOART00000020090	antisense	intergenic	14696	divergent	upstream
1	MSTRG.9271	MSTRG.9271.12	ENSOARG00000006629	ENSOART00000007208	antisense	genic	0	containing	intronic
1	MSTRG.16999	MSTRG.16999.1	ENSOARG00000011367	ENSOART00000012357	sense	intergenic	38613	same_strand	upstream
1	MSTRG.17305	MSTRG.17305.21	ENSOARG00000015940	ENSOART00000017356	sense	intergenic	22955	same_strand	upstream
1	MSTRG.3955	MSTRG.3955.3	ENSOARG00000013155	ENSOART00000014302	antisense	intergenic	86655	divergent	upstream
1	MSTRG.1623	MSTRG.1623.1	ENSOARG00000020355	ENSOART00000022165	antisense	intergenic	3546	divergent	upstream
1	MSTRG.4878	MSTRG.4878.20	ENSOARG00000015405	ENSOART00000016764	sense	intergenic	11255	same_strand	downstream
1	MSTRG.3801	MSTRG.3801.3	ENSOARG00000018193	ENSOART00000019798	antisense	intergenic	4657	convergent	downstream
1	MSTRG.16761	MSTRG.16761.6	ENSOARG00000021863	ENSOART00000023765	antisense	genic	0	containing	intronic
1	MSTRG.13580	MSTRG.13580.1	ENSOARG00000013216	ENSOART00000014373	antisense	genic	0	nested	intronic
1	MSTRG.21751	MSTRG.21751.3	ENSOARG00000000756	ENSOART00000000809	sense	intergenic	97310	same_strand	upstream
1	MSTRG.11086	MSTRG.11086.1	ENSOARG00000014910	ENSOART00000016229	antisense	genic	0	overlapping	intronic
1	MSTRG.8699	MSTRG.8699.1	ENSOARG00000000375	ENSOART00000000404	antisense	intergenic	118	convergent	downstream
1	MSTRG.17114	MSTRG.17114.9	ENSOARG00000013892	ENSOART00000015120	antisense	intergenic	8096	convergent	downstream
1	MSTRG.23524	MSTRG.23524.17	ENSOARG00000010483	ENSOART00000011409	sense	intergenic	12841	same_strand	downstream
1	MSTRG.1859	MSTRG.1859.1	ENSOARG00000015013	ENSOART00000016336	antisense	intergenic	12463	divergent	upstream
1	MSTRG.13031	MSTRG.13031.6	ENSOARG00000005183	ENSOART00000005643	sense	intergenic	11028	same_strand	downstream
1	MSTRG.12913	MSTRG.12913.1	ENSOARG00000018347	ENSOART00000019967	antisense	intergenic	43576	convergent	downstream
1	MSTRG.20287	MSTRG.20287.1	ENSOARG00000009738	ENSOART00000010596	sense	genic	0	nested	intronic
1	MSTRG.23312	MSTRG.23312.1	ENSOARG00000020159	ENSOART00000021948	antisense	genic	0	containing	exonic
1	MSTRG.1273	MSTRG.1273.2	ENSOARG00000013792	ENSOART00000015008	antisense	genic	0	nested	intronic
1	MSTRG.10917	MSTRG.10917.9	ENSOARG00000013755	ENSOART00000014973	antisense	genic	0	nested	intronic
1	MSTRG.2473	MSTRG.2473.6	ENSOARG00000011408	ENSOART00000012432	sense	intergenic	32974	same_strand	upstream
1	MSTRG.14387	MSTRG.14387.3	ENSOARG00000003945	ENSOART00000004287	sense	intergenic	4071	same_strand	downstream
1	MSTRG.13581	MSTRG.13581.2	ENSOARG00000013216	ENSOART00000014373	antisense	genic	0	nested	exonic
1	MSTRG.23943	MSTRG.23943.11	ENSOARG00000000560	ENSOART00000000597	antisense	genic	0	nested	exonic
[truncated: 12,822 more rows]
