# Supplementary material for: Genome-Wide Network of lncRNA–mRNA During Ovine Oocyte Development From Germinal Vesicle to Metaphase II in vitro
Source: Front Physiol. 2020 Aug 18;11:1019. doi: 10.3389/fphys.2020.01019 (PMC7461901; doi:10.3389/fphys.2020.01019)
Supplement: TABLE S8 — Candidate core lncRNA-mRNA networks. [file Data_Sheet_6.CSV]

isBest	lncRNA_gene	partnerRNA_gene		direction	type	distance	subtype	location
1	MSTRG.22929	ENSOARG00000000675	JUN	antisense	genic	0	overlapping	exonic
1	MSTRG.22965	ENSOARG00000002348	KCNJ6	sense	intergenic	23231	same_strand	downstream
1	MSTRG.22972	ENSOARG00000002348	KCNJ6	sense	intergenic	481	same_strand	upstream
1	MSTRG.2454	ENSOARG00000006073	MMP9	antisense	genic	0	containing	exonic
1	MSTRG.3873	ENSOARG00000007258	PIK3R1	sense	intergenic	392	same_strand	downstream
1	MSTRG.22632	ENSOARG00000008476	HSPA8	sense	intergenic	51790	same_strand	upstream
1	MSTRG.13184	ENSOARG00000011870	CREB1	sense	intergenic	4177	same_strand	downstream
1	MSTRG.13184	ENSOARG00000011870	CREB1	sense	intergenic	4172	same_strand	downstream
1	MSTRG.13184	ENSOARG00000011870	CREB1	sense	intergenic	4144	same_strand	downstream
1	MSTRG.22872	ENSOARG00000013397	ITPR1	sense	genic	0	nested	intronic
1	MSTRG.13199	ENSOARG00000013548	CREB5	antisense	genic	0	nested	intronic
1	MSTRG.22881	ENSOARG00000013732	ITPR3	antisense	intergenic	325	divergent	upstream
1	MSTRG.22881	ENSOARG00000013732	ITPR3	antisense	intergenic	268	divergent	upstream
1	MSTRG.11245	ENSOARG00000016715	ATF4	antisense	genic	0	containing	intronic
1	MSTRG.21625	ENSOARG00000019044	FKBP5	sense	intergenic	4713	same_strand	upstream
1	MSTRG.21832	ENSOARG00000020571	GABBR2	sense	genic	0	nested	intronic
1	MSTRG.22092	ENSOARG00000021032	GNAI1	antisense	intergenic	33177	convergent	downstream
1	MSTRG.22222	ENSOARG00000021134	GRM1	antisense	intergenic	107	convergent	downstream
1	MSTRG.4038	ENSOARG00000021726	PLCB1	sense	intergenic	8279	same_strand	upstream
1	MSTRG.4038	ENSOARG00000021726	PLCB1	sense	intergenic	8211	same_strand	upstream
1	MSTRG.4041	ENSOARG00000021726	PLCB1	sense	intergenic	13830	same_strand	upstream
1	MSTRG.11245	ENSOARG00000024199	ATF2	antisense	intergenic	18594	convergent	downstream
1	MSTRG.11245	ENSOARG00000024199	ATF2	antisense	intergenic	5097	convergent	downstream
1	MSTRG.11245	ENSOARG00000024199	ATF2	antisense	genic	0	containing	intronic
1	MSTRG.10740	ENSOARG00000025768	ADCY9	antisense	genic	0	overlapping	exonic
1	MSTRG.13195	ENSOARG00000026100	CREB3	antisense	intergenic	79683	divergent	upstream
