# Supplementary material for: Genome-Wide Network of lncRNA–mRNA During Ovine Oocyte Development From Germinal Vesicle to Metaphase II in vitro
Source: Front Physiol. 2020 Aug 18;11:1019. doi: 10.3389/fphys.2020.01019 (PMC7461901; doi:10.3389/fphys.2020.01019)
Supplement: TABLE S9 — Target genes of MSTRG.17927. [file Data_Sheet_7.CSV]

isBest	lncRNA_gene	partnerRNA_gene		NAME	direction	type	distance	subtype	location
1	MSTRG.10740	ENSOARG00000025768		ADCY9	antisense	genic	0	overlapping	exonic
1	MSTRG.11037	ENSOARG00000014651		ARAP3	antisense	genic	0	nested	intronic
1	MSTRG.11287	ENSOARG00000017403		ATP2B1	antisense	intergenic	2629	convergent	downstream
1	MSTRG.11290	ENSOARG00000017403		ATP2B1	antisense	genic	0	overlapping	exonic
1	MSTRG.11940	ENSOARG00000020824		CACNA1C	sense	intergenic	5982	same_strand	downstream
1	MSTRG.1195	ENSOARG00000023410		CACNA1D	sense	intergenic	11506	same_strand	upstream
1	MSTRG.1196	ENSOARG00000023410		CACNA1D	antisense	intergenic	13247	divergent	upstream
1	MSTRG.1196	ENSOARG00000023410		CACNA1D	antisense	intergenic	23761	divergent	upstream
1	MSTRG.120	ENSOARG00000019365		CAMK2A	sense	intergenic	801	same_strand	downstream
1	MSTRG.12639	ENSOARG00000013856		CFTR	sense	genic	0	overlapping	exonic
1	MSTRG.13184	ENSOARG00000011870		CREB1	sense	intergenic	4177	same_strand	downstream
1	MSTRG.13184	ENSOARG00000011870		CREB1	sense	intergenic	4172	same_strand	downstream
1	MSTRG.13184	ENSOARG00000011870		CREB1	sense	intergenic	4144	same_strand	downstream
1	MSTRG.13195	ENSOARG00000026100		CREB3	antisense	intergenic	79683	divergent	upstream
1	MSTRG.13199	ENSOARG00000013548		CREB5	antisense	genic	0	nested	intronic
1	MSTRG.21802	ENSOARG00000020293		FSHR	antisense	intergenic	81	divergent	upstream
1	MSTRG.21832	ENSOARG00000020571		GABBR2	sense	genic	0	nested	intronic
1	MSTRG.22092	ENSOARG00000021032		GNAI1	antisense	intergenic	33177	convergent	downstream
1	MSTRG.22201	ENSOARG00000000943		GRIA1	antisense	intergenic	66703	convergent	downstream
1	MSTRG.22201	ENSOARG00000000943		GRIA1	antisense	intergenic	66705	convergent	downstream
1	MSTRG.22201	ENSOARG00000000943		GRIA1	antisense	intergenic	66855	convergent	downstream
1	MSTRG.22207	ENSOARG00000021126		GRIN2A	sense	intergenic	37311	same_strand	downstream
1	MSTRG.22929	ENSOARG00000000675		JUN	antisense	genic	0	overlapping	exonic
1	MSTRG.23512	ENSOARG00000009854		LIPE	sense	intergenic	5389	same_strand	upstream
1	MSTRG.23512	ENSOARG00000009854		LIPE	sense	intergenic	5374	same_strand	upstream
1	MSTRG.23512	ENSOARG00000009854		LIPE	sense	intergenic	5369	same_strand	upstream
1	MSTRG.2625	ENSOARG00000026317		NFKBIA	antisense	intergenic	57027	divergent	upstream
1	MSTRG.2783	ENSOARG00000026338		NPY	antisense	intergenic	86741	divergent	upstream
1	MSTRG.2783	ENSOARG00000026338		NPY	antisense	intergenic	85601	divergent	upstream
1	MSTRG.2783	ENSOARG00000026338		NPY	antisense	intergenic	84793	divergent	upstream
1	MSTRG.2784	ENSOARG00000026338		NPY	sense	intergenic	89620	same_strand	upstream
1	MSTRG.3557	ENSOARG00000014777		PDE3B	antisense	intergenic	16355	convergent	downstream
1	MSTRG.3579	ENSOARG00000024308		PDE4D	antisense	intergenic	2945	convergent	downstream
1	MSTRG.3873	ENSOARG00000007258		PIK3R1	sense	intergenic	392	same_strand	downstream
1	MSTRG.4670	ENSOARG00000012144		RAPGEF4	antisense	genic	0	nested	intronic
1	MSTRG.5134	ENSOARG00000008700		RYR2	sense	intergenic	705	same_strand	downstream
1	MSTRG.5136	ENSOARG00000008700		RYR2	antisense	intergenic	11333	convergent	downstream
1	MSTRG.5136	ENSOARG00000008700		RYR2	antisense	intergenic	12297	convergent	downstream
1	MSTRG.6441	ENSOARG00000024971		SOX9	sense	intergenic	8023	same_strand	upstream
1	MSTRG.6686	ENSOARG00000019912		SSTR1	sense	intergenic	3714	same_strand	downstream
1	MSTRG.6686	ENSOARG00000019912		SSTR1	sense	genic	0	containing	intronic
